# Supplementary material for: A Cytosine Methytransferase Modulates the Cell Envelope Stress Response in the Cholera Pathogen
Source: PLoS Genet. 2015 Nov 20;11(11):e1005666. doi: 10.1371/journal.pgen.1005666 (PMC4654547; doi:10.1371/journal.pgen.1005666)
Supplement: S1 Table — (XLSX) [file pgen.1005666.s007.xlsx]

## Sheet: Table S1. ∆vchM RNA-seq C6706
Table S1. Differentially expressed genes between wt and ∆vchM C6706 cells
RNA-seq was carried out in ∆vchM and wt cells in the C6706 biotype.
Differentially expressed genes (p-value <0.01) are reported.
Locus	Gene name	log2fc (WT/∆vchM))	Fold change (∆vchM/WT)	p-value	FDR (false discovery rate)	# RCCGGY motifs	Annotated Function	Predicted Biological Process
VC_0018		-1.77316	3.41802	0.000156645	0.0118741	0	16 kDa heat shock protein A	Protein quality control
VC_0028		-1.19009	2.28167	0.000744138	0.039474	2	dihydroxy-acid dehydratase	Amino acid metabolism
VC_0029		-0.984882	1.97915	0.00361487	0.107437	1	branched-chain amino acid amiotransferase	Amino acid metabolism
VC_0031		-1.01496	2.02085	0.00270289	0.0870831	5	acetolactate synthase II, large subunit	Amino acid metabolism
VC_0107		1.29875	0.406477	0.00428698	0.12175	0	hypothetical protein	Hypothetical/Unknown Function
VC_0112		-1.28115	2.43032	0.000475668	0.0284844	0	cytochrome c4	TCA cycle and respiration
VC_0151		-1.08654	2.12365	0.00341691	0.103972	2	pyridine nucleotide-disulfide oxidoreductase, class I	TCA cycle and respiration
VC_0160		-2.61287	6.11721	4.52e-05	0.00597935	0	hypothetical protein	Hypothetical/Unknown Function
VC_0170		-1.65008	3.13852	0.000109332	0.0102239	1	peptide ABC transporter, ATP-binding protein	Transport protein
VC_0171		-2.136	4.39541	4.71e-08	3.01e-05	3	peptide ABC transporter, periplasmic peptide-binding protein	Transport protein
VC_0172		-1.67325	3.18933	1.38e-05	0.00263953	1	peptide ABC transporter, permease protein	Transport protein
VC_0173		-1.79298	3.4653	1.47e-06	0.000514088	1	peptide ABC transporter, permease protein	Transport protein
VC_0188		-1.41268	2.66232	0.000326627	0.0205293	2	oligopeptidase A	Protein quality control
VC_0189		-1.14438	2.21051	0.00261127	0.0848442	1	hypothetical protein	Hypothetical/Unknown Function
VC_0194		-1.10387	2.14931	0.00304345	0.095644	1	gamma-glutamyltranspeptidase	Amino acid metabolism
VC_0200		1.46718	0.361688	0.00299209	0.0948072	1	iron(III) compound receptor fhuA	Iron utilization
VC_0271		-1.21769	2.32574	0.0010896	0.0497326	0	conserved hypothetical protein	Hypothetical/Unknown Function
VC_0286		-1.20612	2.30717	0.000582624	0.0323737	7	gluconate permease, putative	Transport protein
VC_0287		-1.87093	3.65767	1.2e-06	0.000458756	3	thermoresistant gluconokinase	Carbohydrate metabolism
VC_0288		-1.90997	3.75802	1.38e-07	7.55e-05	4	phosphogluconate dehydratase	Carbohydrate metabolism
VC_0314		-2.44255	5.43601	3.75e-05	0.00566695	0	hypothetical protein	Hypothetical/Unknown Function
VC_0388		-2.56045	5.89892	0.000117969	0.0105806	0	hypothetical protein	Hypothetical/Unknown Function
VC_0429		-1.15114	2.2209	0.00117888	0.0516032	2	conserved hypothetical protein	Hypothetical/Unknown Function
VC_0458		-1.07704	2.1097	0.00211652	0.074447	0	conserved hypothetical protein	Hypothetical/Unknown Function
VC_0467		-0.895832	1.86068	0.00984477	0.191598	1	conserved hypothetical protein	Hypothetical/Unknown Function
VC_0475		1.74515	0.298304	0.000403473	0.0245542	2	enterobactin receptor (rpoE downregulated)	Iron utilization
VC_0486		1.39007	0.381546	0.000314155	0.0200904	0	transcriptional regulator, DeoR family	Carbohydrate metabolism
VC_0487		1.01092	0.49623	0.00468086	0.128189	0	glucosamine--fructose-6-phosphate aminotransferase (isomerizing)	Amino acid metabolism
VC_0550		-1.03811	2.05354	0.00811143	0.172139	1	oxaloacetate decarboxylase, alpha subunit	Carbohydrate metabolism
VC_0557		-0.952647	1.93542	0.00845084	0.173334	1	autoinducer-2 production protein	Amino acid metabolism
VC_0575		-1.05066	2.07147	0.0024736	0.0817567	0	ubiquinol--cytochrome c reductase, cytochrome c1	TCA cycle and respiration
VC_0589		-1.40505	2.64827	0.0009017	0.0433841	3	ABC transporter, ATP-binding protein	Transport protein
VC_0590		-1.28647	2.4393	0.001423	0.0568311	1	permease, putative	Transport protein
VC_0604		-1.29656	2.45642	0.000802993	0.0402227	2	aconitate hydratase 2	TCA cycle and respiration
VC_0606		2.58424	0.166751	0.000135754	0.0111878	0	nitrogen regulatory protein P-II	Fatty acid and other metabolism
VC_0642	nusA	-0.918747	1.89047	0.00817143	0.172139	1	N utilization substance protein A	Transcription, translation and nucleic acid processes
VC_0645	truB	-0.966165	1.95364	0.00495603	0.132541	0	tRNA pseudouridine 55 synthase	Transcription, translation and nucleic acid processes
VC_0666		-1.7784	3.43045	5.55e-06	0.00163641	0	hypothetical protein	Hypothetical/Unknown Function
VC_0687		-2.42055	5.35375	3.59e-08	2.75e-05	2	carbon starvation protein A, putative	Carbohydrate metabolism
VC_0711		-1.24808	2.37525	0.00545606	0.141348	1	clpB protein	Protein quality control
VC_0713		-2.46346	5.51536	4.02e-05	0.00566695	0	hypothetical protein	Hypothetical/Unknown Function
VC_0744	secF	-0.93518	1.91213	0.00652872	0.150972	1	protein-export membrane protein SecF	Transport protein
VC_0774		1.40992	0.376333	0.00560582	0.142336	0	vibA vibriobactin synthesis	Iron utilization
VC_0820		1.22019	0.429226	0.000787497	0.0402227	0	ToxR-activated gene A protein	Pathogenesis
VC_0823		0.928414	0.525436	0.00908077	0.180392	0	hypothetical protein	Pathogenesis
VC_0824	tpx	1.27556	0.413064	0.000255885	0.0178284	0	tagD protein	Pathogenesis
VC_0833		1.15277	0.449762	0.00357929	0.107211	0	toxin co-regulated pilus biosynthesis protein D	Pathogenesis
VC_0836		1.04334	0.485202	0.00613105	0.147839	1	toxin co-regulated pilus biosynthesis protein E	Pathogenesis
VC_0837		0.958599	0.514556	0.00767686	0.166289	0	toxin co-regulated pilus biosynthesis protein F	Pathogenesis
VC_0856		-1.50801	2.84418	0.00123841	0.0527562	1	dnaJ protein	Protein quality control
VC_0869		-1.03112	2.04362	0.00241563	0.0810651	7	phosphoribosylformylglycinamidine synthase	Transcription, translation and nucleic acid processes
VC_0880		-2.47359	5.55423	1.59e-11	3.05e-08	3	conserved hypothetical protein	Hypothetical/Unknown Function
VC_0940		1.1028	0.465611	0.00383645	0.113146	0	conserved hypothetical protein	Hypothetical/Unknown Function
VC_0988	tppB	1.18529	0.439736	0.00165146	0.0646094	2	proton/peptide symporter family protein	Transport protein
VC_0991	asnB	-2.0608	4.17218	1.37e-05	0.00263953	0	asparagine synthetase B, glutamine-hydrolyzing	Amino acid metabolism
VC_1046	fadI	-1.33579	2.52414	0.000286325	0.018927	1	fatty oxidation complex, beta subunit	Fatty acid and other metabolism
VC_1047	fadJ	-1.66992	3.18197	4.02e-05	0.00566695	2	fatty oxidation complex, alpha subunit	Fatty acid and other metabolism
VC_1055		-0.89023	1.85347	0.00934506	0.1846	2	conserved hypothetical protein	Hypothetical/Unknown Function
VC_1056	recR	-1.10312	2.14819	0.00154012	0.0608743	2	recombination protein RecR	Transcription, translation and nucleic acid processes
VC_1091		-1.00474	2.00659	0.00902561	0.180392	1	oligopeptide ABC transporter, periplasmic oligopeptide-binding protein	Transport protein
VC_1093		-1.0407	2.05723	0.00665164	0.1518	0	oligopeptide ABC transporter, permease protein	Transport protein
VC_1094	oppD	-1.31489	2.48783	0.00140783	0.0568169	2	oligopeptide ABC transporter, ATP-binding protein	Transport protein
VC_1095		-1.51969	2.86729	0.000137149	0.0111878	1	oligopeptide ABC transporter, ATP-binding protein	Transport protein
VC_1153		-1.06472	2.09177	0.00625218	0.148067	0	conserved hypothetical protein	Hypothetical/Unknown Function
VC_1168		-1.07338	2.10435	0.0047494	0.129143	2	proton/glutamate symporter	Transport protein
VC_1179		-0.990462	1.98682	0.0052648	0.139208	1	pseudouridine synthase family 1 protein	Transcription, translation and nucleic acid processes
VC_1202	hutH	-1.03559	2.04995	0.00585108	0.143802	0	histidine ammonia-lyase	Amino acid metabolism
VC_1203		-1.57878	2.98717	5.85e-05	0.00724091	3	urocanate hydratase	Amino acid metabolism
VC_1204		-1.33954	2.5307	0.000278037	0.0187017	0	formiminoglutamase	Amino acid metabolism
VC_1217		-1.47467	2.77919	0.00021562	0.0155979	0	conserved hypothetical protein	Hypothetical/Unknown Function
VC_1301		0.965835	0.511982	0.0075997	0.166223	0	serine transporter	Amino acid metabolism
VC_1327		-1.10614	2.15269	0.00583872	0.143802	0	D-galactose/D-glucose ABC transporter, ATP-binding protein	Carbohydrate metabolism
VC_1340		-1.03609	2.05067	0.00882849	0.179092	1	propionate--CoA ligase	Fatty acid and other metabolism
VC_1343		1.27356	0.413636	0.000334613	0.0206921	1	peptidase, M20A family	Protein quality control
VC_1374		-1.04823	2.06798	0.00240552	0.0810651	2	hypothetical protein	Hypothetical/Unknown Function
VC_1386		-1.06149	2.08709	0.00399034	0.116786	2	heat shock protein 70 family protein	Protein quality control
VC_1389		1.42708	0.371884	0.00088045	0.0432775	1	hypothetical protein	Hypothetical/Unknown Function
VC_1439		-1.08382	2.11964	0.00208009	0.0738431	0	cytochrome c oxidase, subunit CcoP	TCA cycle and respiration
VC_1440		-1.07969	2.11358	0.00200796	0.0737235	0	cytochrome c oxidase, subunit CcoQ	TCA cycle and respiration
VC_1441		-1.11227	2.16185	0.00125553	0.0528977	1	cytochrome c oxidase, subunit CcoO	TCA cycle and respiration
VC_1442		-1.17082	2.2514	0.000905249	0.0433841	2	cytochrome c oxidase, subunit CcoN	TCA cycle and respiration
VC_1492		-1.15599	2.22837	0.00449384	0.125762	2	conserved hypothetical protein	Hypothetical/Unknown Function
VC_1512		-1.18673	2.27636	0.00629498	0.148067	1	formate dehydrogenase, iron-sulfur subunit	Carbohydrate metabolism
VC_1585		-0.995436	1.99368	0.00571278	0.143311	3	catalase	Stress response
VC_1655		-1.0284	2.03976	0.00552369	0.141348	0	magnesium transporter	Transport protein
VC_1687		1.04068	0.4861	0.00552089	0.141348	0	conserved hypothetical protein	Hypothetical/Unknown Function
VC_1731		1.2255	0.42765	0.000928572	0.0434164	1	conserved hypothetical protein	Hypothetical/Unknown Function
VC_1737	infA	1.39767	0.37954	0.000944938	0.0436493	0	initiation factor IF-1	Transcription, translation and nucleic acid processes
VC_1740		-1.61799	3.06948	3.45e-05	0.00550846	1	oxidoreductase, acyl-CoA dehydrogenase family	Fatty acid and other metabolism
VC_1742		1.73754	0.299881	2.06e-05	0.0035975	0	hypothetical protein	Hypothetical/Unknown Function
VC_1854		-1.62417	3.08266	1.82e-05	0.00332512	0	ompT protein	Transport protein
VC_1859		-1.2135	2.31899	0.00243153	0.0810651	1	methyl-accepting chemotaxis protein	Chemotaxis
VC_1866		0.951472	0.517105	0.00938888	0.1846	2	formate acetyltransferase	Carbohydrate metabolism
VC_1881		1.29932	0.406319	0.000761887	0.039474	0	hypothetical protein	Hypothetical/Unknown Function
VC_1905		-0.962632	1.94886	0.00627059	0.148067	1	alanine dehydrogenase	Amino acid metabolism
VC_1920		-1.33464	2.52213	0.000657832	0.0357011	3	ATP-dependent protease LA	Protein quality control
VC_1949		1.28932	0.409145	0.00178646	0.0671498	0	pvcA protein	Fatty acid and other metabolism
VC_1971		1.03122	0.489296	0.00583682	0.143802	0	O-succinylbenzoate--CoA ligase	TCA cycle and respiration
VC_1977		1.04467	0.484757	0.0022157	0.077227	1	aspartate aminotransferase, putative	Amino acid metabolism
VC_1993		-1.28713	2.44042	0.00118443	0.0516032	1	2,4-dienoyl-CoA reductase	Fatty acid and other metabolism
VC_2035		1.10839	0.463812	0.00241523	0.0810651	3	conserved hypothetical protein	Hypothetical/Unknown Function
VC_2084		-1.02494	2.03488	0.00468078	0.128189	2	succinyl-CoA synthase, alpha subunit	TCA cycle and respiration
VC_2085	sucC	-1.30594	2.47246	0.000490341	0.0284844	2	succinyl-CoA synthase, beta subunit	TCA cycle and respiration
VC_2086		-0.972371	1.96206	0.00763049	0.166223	1	2-oxoglutarate dehydrogenase, E2 component, dihydrolipoamide succinyltransferase	TCA cycle and respiration
VC_2087	sucA	-1.141	2.20533	0.00175791	0.0669559	2	2-oxoglutarate dehydrogenase, E1 component	TCA cycle and respiration
VC_2088	sdhB	-1.56258	2.95382	6.54e-05	0.00731316	1	succinate dehydrogenase, iron-sulfur protein	TCA cycle and respiration
VC_2089	sdhA	-1.86324	3.63823	8.57e-06	0.0020529	1	succinate dehydrogenase, flavoprotein subunit	TCA cycle and respiration
VC_2090		-1.54488	2.91779	6.31e-05	0.00731316	0	succinate dehydrogenase, hydrophobic membrane anchor protein	TCA cycle and respiration
VC_2091	sdhC	-1.61555	3.06429	7.02e-05	0.00731316	0	succinate dehydrogenase, cytochrome b556 subunit	TCA cycle and respiration
VC_2092	gltA	-1.04088	2.05749	0.00497806	0.132541	0	citrate synthase	TCA cycle and respiration
VC_2100		1.81912	0.283394	0.000118666	0.0105806	1	membrane protein, putative	Hypothetical/Unknown Function
VC_2101		1.7402	0.299328	5.73e-05	0.00724091	0	conserved hypothetical protein	Hypothetical/Unknown Function
VC_2102		1.45898	0.36375	0.000484041	0.0284844	0	hypothetical protein	Hypothetical/Unknown Function
VC_2447	eno	1.41582	0.374797	6.81e-05	0.00731316	0	enolase	Carbohydrate metabolism
VC_2482	ilvH	-1.16522	2.24268	0.00120403	0.0518681	1	acetolactate synthase III, small subunit	Amino acid metabolism
VC_2483		-1.20678	2.30821	0.00188141	0.0700324	0	acetolactate synthase III, large subunit	Amino acid metabolism
VC_2495		-2.47677	5.56651	0.000128918	0.0111878	0	hypothetical protein	Hypothetical/Unknown Function
VC_2569		-0.954474	1.93787	0.00612887	0.147839	0	hypothetical protein	Hypothetical/Unknown Function
VC_2616	astD	-1.0335	2.04698	0.00845423	0.173334	3	succinylglutamate 5-semialdehyde dehydrogenase	TCA cycle and respiration
VC_2658		1.09375	0.468541	0.00673929	0.15289	0	fumarate reductase, 15 kDa hydrophobic protein	TCA cycle and respiration
VC_2659		1.39389	0.380538	0.00115181	0.0513493	1	fumarate reductase, 13 kDa hydrophobic protein	TCA cycle and respiration
VC_2674	hslU	-1.7626	3.39309	1.15e-05	0.00245323	2	protease HslVU, ATPase subunit HslU	Protein quality control
VC_2675		-1.32978	2.51364	0.000661132	0.0357011	1	protease HslVU, subunit HslV	Protein quality control
VC_2694		1.38192	0.383707	0.00057222	0.0323737	0	superoxide dismutase, Mn	Stress Response
VC_2698	aspA	1.48498	0.357254	7.86e-05	0.00772565	1	aspartate ammonia-lyase	Amino acid metabolism
VC_2699		1.69446	0.30897	7.2e-06	0.00197311	2	C4-dicarboxylate transporter, anaerobic	Transport protein
VC_2751		0.952274	0.516817	0.005719	0.143311	0	adenosine deaminase	Hypothetical/Unknown Function
VC_2752		-2.52894	5.77149	0.000144972	0.0115797	0	hypothetical protein	Hypothetical/Unknown Function
VC_2758	fadB	-1.31009	2.47957	0.000807811	0.0402227	0	fatty oxidation complex, alpha subunit	Amino acid metabolism
VC_A0025		-1.47433	2.77855	6.96e-05	0.00731316	0	transporter, NadC family	Transport protein
VC_A0064		1.38371	0.383232	0.00331183	0.10158	1	heme receptor HutR	Iron utilization
VC_A0065		1.18254	0.440575	0.00645829	0.150972	1	hypothetical protein	Hypothetical/Unknown Function
VC_A0066		1.19694	0.4362	0.00801736	0.171724	1	hypothetical protein	Hypothetical/Unknown Function
VC_A0088		-2.20117	4.59853	6.13e-10	5.88e-07	1	proton/glutamate symporter	Transport protein
VC_A0094		1.09662	0.467611	0.0084158	0.173334	0	conserved hypothetical protein	Hypothetical/Unknown Function
VC_A0107		-1.05091	2.07184	0.00553006	0.141348	0	conserved hypothetical protein	Hypothetical/Unknown Function
VC_A0111		-1.26598	2.4049	0.000579858	0.0323737	1	hypothetical protein	Hypothetical/Unknown Function
VC_A0198	vchM	9.09189	0.0018326	2.37e-69	9.1e-66	0	site-specific DNA-methyltransferase, putative	Transcription, translation and nucleic acid processes
VC_A0219		-0.971303	1.96061	0.00598647	0.146192	4	haemolysin	Pathogenesis
VC_A0224		-2.22589	4.678	0.000920178	0.0434164	0	hypothetical protein	Hypothetical/Unknown Function
VC_A0259		1.20659	0.433291	0.00725649	0.159893	0	hypothetical protein	Hypothetical/Unknown Function
VC_A0277		-1.15805	2.23155	0.00128541	0.0535681	1	glycine cleavage system H protein	Amino acid metabolism
VC_A0278		-1.02873	2.04023	0.00492439	0.132541	0	serine hydroxymethyltransferase	Fatty acid and other metabolism
VC_A0304		-1.49913	2.82673	7.25e-05	0.00731316	0	hypothetical protein	Hypothetical/Unknown Function
VC_A0305		-1.14232	2.20736	0.00203826	0.0737235	0	hypothetical protein	Hypothetical/Unknown Function
VC_A0306		-1.14328	2.20883	0.00206655	0.0738431	0	hypothetical protein	Hypothetical/Unknown Function
VC_A0346		-2.04986	4.14066	1.2e-06	0.000458756	0	hypothetical protein	Hypothetical/Unknown Function
VC_A0357		-1.09302	2.1332	0.00280816	0.0897207	0	hypothetical protein	Hypothetical/Unknown Function
VC_A0379		-1.09555	2.13695	0.00465348	0.128189	0	hypothetical protein	Hypothetical/Unknown Function
VC_A0397		-1.20754	2.30944	0.00201995	0.0737235	0	hypothetical protein	Hypothetical/Unknown Function
VC_A0398		-1.58379	2.99756	7.21e-05	0.00731316	0	hypothetical protein	Hypothetical/Unknown Function
VC_A0404		-1.8458	3.59453	2.77e-05	0.00461823	0	hypothetical protein	Hypothetical/Unknown Function
VC_A0406		-1.10097	2.14499	0.00319009	0.0994373	0	lipoprotein Blc	Transport protein
VC_A0407		-1.415	2.6666	0.000155005	0.0118741	0	hypothetical protein	Hypothetical/Unknown Function
VC_A0410		-1.23235	2.3495	0.00130156	0.0536578	1	hypothetical protein	Hypothetical/Unknown Function
VC_A0411		-1.42435	2.68393	0.00110451	0.0498197	0	hypothetical protein	Hypothetical/Unknown Function
VC_A0412		-1.59335	3.01748	0.000213114	0.0155979	0	hypothetical protein	Hypothetical/Unknown Function
VC_A0434		-1.13586	2.1975	0.0026032	0.0848442	0	hypothetical protein	Hypothetical/Unknown Function
VC_A0435		-1.03314	2.04648	0.00654782	0.150972	0	hypothetical protein	Hypothetical/Unknown Function
VC_A0447		-1.55859	2.94566	0.000260404	0.0178284	0	haemagglutinin associated protein	Transcription, translation and nucleic acid processes
VC_A0451		-1.28159	2.43106	0.00448341	0.125762	0	hypothetical protein	Hypothetical/Unknown Function
VC_A0456		-1.73284	3.32382	0.000102297	0.00980519	0	hypothetical protein	Hypothetical/Unknown Function
VC_A0480		-1.21887	2.32765	0.00176384	0.0669559	0	hypothetical protein	Hypothetical/Unknown Function
VC_A0555		1.33183	0.397264	0.00405301	0.116836	0	hypothetical protein	Hypothetical/Unknown Function
VC_A0576		2.75758	0.147872	1.02e-05	0.00230939	0	heme transport protein HutA	Iron utilization
VC_A0637		1.05586	0.48101	0.00402945	0.116836	3	oxygen-insensitive NAD(P)H nitroreductase	Fatty acid and other metabolism
VC_A0653		1.5516	0.341131	0.000255629	0.0178284	1	PTS system, sucrose-specific IIBC component	Carbohydrate metabolism
VC_A0655		1.19249	0.437548	0.0017058	0.0660611	1	sucrose-6-phosphate dehydrogenase	Carbohydrate metabolism
VC_A0656		1.36059	0.389424	0.000761308	0.039474	0	fructokinase	Carbohydrate metabolism
VC_A0658		-0.930449	1.90587	0.00865443	0.176495	1	methyl-accepting chemotaxis protein	Chemotaxis
VC_A0672		1.87922	0.271831	4.14e-05	0.00566695	0	hypothetical protein	Hypothetical/Unknown Function
VC_A0701		1.05008	0.48294	0.00904574	0.180392	0	hypothetical protein	Hypothetical/Unknown Function
VC_A0749	glpC	1.05744	0.480484	0.00821975	0.172211	1	anaerobic glycerol-3-phosphate dehydrogenase, subunit C	Carbohydrate metabolism
VC_A0752		-1.5983	3.02786	0.00013236	0.0111878	0	thioredoxin 2	Stress Response
VC_A0759		-1.01664	2.0232	0.00812697	0.172139	0	arginine ABC transporter, periplasmic arginine-binding protein	Amino acid metabolism
VC_A0772		1.15603	0.448746	0.00843217	0.173334	1	tyrosine-specific transport protein	Amino acid metabolism
VC_A0819	groES	-2.48009	5.57932	8.33e-06	0.0020529	2	chaperonin, 10 Kd subunit	Protein quality control
VC_A0820	groEL	-2.62307	6.1606	4.17e-07	0.000199987	2	chaperonin, 60 Kd subunit	Protein quality control
VC_A0821		-2.449	5.46037	5.09e-10	5.88e-07	0	hypothetical protein	Hypothetical/Unknown Function
VC_A0843		-1.38314	2.60835	0.000314403	0.0200904	0	glyceraldehyde 3-phosphate dehydrogenase	Carbohydrate metabolism
VC_A0875		-2.08406	4.23998	2.26e-06	0.000722935	1	D-serine dehydratase	Amino acid metabolism
VC_A0896		-0.889362	1.85236	0.00974718	0.190667	0	glucose-6-phosphate 1-dehydrogenase	Carbohydrate metabolism
VC_A0897		-0.918978	1.89078	0.00785029	0.16909	0	6-phosphogluconolactonase	Carbohydrate metabolism
VC_A0903		-1.13087	2.18991	0.00711147	0.157603	1	conserved hypothetical protein	Hypothetical/Unknown Function
VC_A0907		1.40077	0.378726	0.00552394	0.141348	0	heme-binding protein HutZ	Iron utilization
VC_A0908		1.49427	0.354961	0.00903422	0.180392	0	hutX protein	Iron utilization
VC_A0913		1.55539	0.340235	0.00618497	0.148067	0	hemin ABC transporter, periplasmic hemin-binding protein HutB	Iron utilization
VC_A0933		1.69275	0.309337	0.00015795	0.0118741	0	cold shock domain family protein	Hypothetical/Unknown Function
VC_A0934		1.47755	0.359099	0.00348054	0.105074	0	hypothetical protein	Hypothetical/Unknown Function
VC_A0950		1.11038	0.463171	0.00425396	0.121714	0	hypothetical protein	Hypothetical/Unknown Function
VC_A0951		1.1117	0.462748	0.00322464	0.0997037	0	conserved hypothetical protein	Hypothetical/Unknown Function
VC_A0973		1.03271	0.488792	0.00707595	0.157603	0	hypothetical protein	Hypothetical/Unknown Function
VC_A0983		-1.08303	2.11848	0.00657596	0.150972	5	L-lactate permease, putative	Transport protein
VC_A0989		-1.01706	2.02379	0.00695282	0.15589	1	conserved hypothetical protein	Hypothetical/Unknown Function
VC_A1012		1.15365	0.449487	0.00228019	0.0787589	0	conserved hypothetical protein	Hypothetical/Unknown Function
VC_A1028	lamB	-1.27915	2.42696	0.00136765	0.0557826	1	maltoporin	Transport protein
VC_A1029		-0.994578	1.9925	0.00687292	0.155005	2	glycogen operon protein GlgX	Carbohydrate metabolism
