# Supplementary material for: A Cytosine Methytransferase Modulates the Cell Envelope Stress Response in the Cholera Pathogen
Source: PLoS Genet. 2015 Nov 20;11(11):e1005666. doi: 10.1371/journal.pgen.1005666 (PMC4654547; doi:10.1371/journal.pgen.1005666)
Supplement: S2 Table — (XLSX) [file pgen.1005666.s008.xlsx]

## Sheet: Table S2. ∆vchM shared RNA-seq
Table S2. Genes that are differentially expressed between wt and ∆vchM mutants in C6706 and O395 backgrounds
RNA-seq was carried out in ∆vchM and wt cells in both the C6706 and O395 genetic backgrounds.
Differentially expressed genes (p-value <0.01) that are shared in both biotypes are reported.
Locus	Gene name	Fold change C6706 (∆vchM/WT)	p-value	FDR (false discovery rate)	# RCCGGY motifs	Annotated Function	Predicted Biological Process
VC_1854		3.08266	1.82e-05	0.00332512	0	ompT protein	Transport protein
VC_0200		0.361688	0.00299209	0.0948072	1	iron(III) compound receptor fhuA	Iron utilization
VC_0475		0.298304	0.000403473	0.0245542	2	enterobactin receptor (rpoE downregulated)	Iron utilization
VC_A0576		0.147872	1.02e-05	0.00230939	0	heme transport protein HutA	Iron utilization
VC_A0907		0.378726	0.00552394	0.141348	0	heme-binding protein HutZ	Iron utilization
VC_A0908		0.354961	0.00903422	0.180392	0	hutX protein	Iron utilization
VC_2694		0.383707	0.00057222	0.0323737	0	superoxide dismutase, Mn	Stress Response
VC_2084		2.03488	0.00468078	0.128189	2	succinyl-CoA synthase, alpha subunit	TCA cycle and respiration
VC_2092	gltA	2.05749	0.00497806	0.132541	0	citrate synthase	TCA cycle and respiration
VC_A0951		0.462748	0.00322464	0.0997037	0	conserved hypothetical protein	Hypothetical/Unknown Function
VC_A0950		0.463171	0.00425396	0.121714	0	hypothetical protein	Hypothetical/Unknown Function
VC_A0658		1.90587	0.00865443	0.176495	1	methyl-accepting chemotaxis protein	Chemotaxis
VC_0151		2.12365	0.00341691	0.103972	2	pyridine nucleotide-disulfide oxidoreductase, class I	TCA cycle and respiration
VC_2035		0.463812	0.00241523	0.0810651	3	conserved hypothetical protein	Hypothetical/Unknown Function
VC_0823		0.525436	0.00908077	0.180392	0	hypothetical protein	Pathogenesis
VC_A0088		4.59853	6.13e-10	5.88e-07	1	proton/glutamate symporter	Transport protein
VC_0018		3.41802	0.000156645	0.0118741	0	16 kDa heat shock protein A	Protein quality control
VC_0028		2.28167	0.000744138	0.039474	2	dihydroxy-acid dehydratase	Amino acid metabolism
VC_0029		1.97915	0.00361487	0.107437	1	branched-chain amino acid amiotransferase	Amino acid metabolism
VC_0031		2.02085	0.00270289	0.0870831	5	acetolactate synthase II, large subunit	Amino acid metabolism
VC_0487		0.49623	0.00468086	0.128189	0	glucosamine--fructose-6-phosphate aminotransferase (isomerizing)	Amino acid metabolism
VC_0991	asnB	4.17218	1.37e-05	0.00263953	0	asparagine synthetase B, glutamine-hydrolyzing	Amino acid metabolism
VC_1202	hutH	2.04995	0.00585108	0.143802	0	histidine ammonia-lyase	Amino acid metabolism
VC_1203		2.98717	5.85e-05	0.00724091	3	urocanate hydratase	Amino acid metabolism
VC_1977		0.484757	0.0022157	0.077227	1	aspartate aminotransferase, putative	Amino acid metabolism
VC_1327		2.15269	0.00583872	0.143802	0	D-galactose/D-glucose ABC transporter, ATP-binding protein	Carbohydrate metabolism
VC_1512		2.27636	0.00629498	0.148067	1	formate dehydrogenase, iron-sulfur subunit	Carbohydrate metabolism
VC_A0653		0.341131	0.000255629	0.0178284	1	PTS system, sucrose-specific IIBC component	Carbohydrate metabolism
VC_A0655		0.437548	0.0017058	0.0660611	1	sucrose-6-phosphate dehydrogenase	Carbohydrate metabolism
VC_A0843		2.60835	0.000314403	0.0200904	0	glyceraldehyde 3-phosphate dehydrogenase	Carbohydrate metabolism
VC_A1029		1.9925	0.00687292	0.155005	2	glycogen operon protein GlgX	Carbohydrate metabolism
VC_0606		0.166751	0.000135754	0.0111878	0	nitrogen regulatory protein P-II	Fatty acid and other metabolism
VC_1740		3.06948	3.45e-05	0.00550846	1	oxidoreductase, acyl-CoA dehydrogenase family	Fatty acid and other metabolism
VC_1993		2.44042	0.00118443	0.0516032	1	2,4-dienoyl-CoA reductase	Fatty acid and other metabolism
VC_A0278		2.04023	0.00492439	0.132541	0	serine hydroxymethyltransferase	Fatty acid and other metabolism
VC_0107		0.406477	0.00428698	0.12175	0	hypothetical protein	Hypothetical/Unknown Function
VC_0429		2.2209	0.00117888	0.0516032	2	conserved hypothetical protein	Hypothetical/Unknown Function
VC_0467		1.86068	0.00984477	0.191598	1	conserved hypothetical protein	Hypothetical/Unknown Function
VC_0880		5.55423	1.59e-11	3.05e-08	3	conserved hypothetical protein	Hypothetical/Unknown Function
VC_1217		2.77919	0.00021562	0.0155979	0	conserved hypothetical protein	Hypothetical/Unknown Function
VC_1492		2.22837	0.00449384	0.125762	2	conserved hypothetical protein	Hypothetical/Unknown Function
VC_1742		0.299881	2.06e-05	0.0035975	0	hypothetical protein	Hypothetical/Unknown Function
VC_2100		0.283394	0.000118666	0.0105806	1	membrane protein, putative	Hypothetical/Unknown Function
VC_2101		0.299328	5.73e-05	0.00724091	0	conserved hypothetical protein	Hypothetical/Unknown Function
VC_A0065		0.440575	0.00645829	0.150972	1	hypothetical protein	Hypothetical/Unknown Function
VC_A0066		0.4362	0.00801736	0.171724	1	hypothetical protein	Hypothetical/Unknown Function
VC_A0107		2.07184	0.00553006	0.141348	0	conserved hypothetical protein	Hypothetical/Unknown Function
VC_A0259		0.433291	0.00725649	0.159893	0	hypothetical protein	Hypothetical/Unknown Function
VC_A0398		2.99756	7.21e-05	0.00731316	0	hypothetical protein	Hypothetical/Unknown Function
VC_A0404		3.59453	2.77e-05	0.00461823	0	hypothetical protein	Hypothetical/Unknown Function
VC_A0933		0.309337	0.00015795	0.0118741	0	cold shock domain family protein	Hypothetical/Unknown Function
VC_A0934		0.359099	0.00348054	0.105074	0	hypothetical protein	Hypothetical/Unknown Function
VC_0774		0.376333	0.00560582	0.142336	0	vibA vibriobactin synthesis	Iron utilization
VC_A0064		0.383232	0.00331183	0.10158	1	heme receptor HutR	Iron utilization
VC_A0913		0.340235	0.00618497	0.148067	0	hemin ABC transporter, periplasmic hemin-binding protein HutB	Iron utilization
VC_0820		0.429226	0.000787497	0.0402227	0	ToxR-activated gene A protein	Pathogenesis
VC_0188		2.66232	0.000326627	0.0205293	2	oligopeptidase A	Protein quality control
VC_0711		2.37525	0.00545606	0.141348	1	clpB protein	Protein quality control
VC_0856		2.84418	0.00123841	0.0527562	1	dnaJ protein	Protein quality control
VC_2674	hslU	3.39309	1.15e-05	0.00245323	2	protease HslVU, ATPase subunit HslU	Protein quality control
VC_0112		2.43032	0.000475668	0.0284844	0	cytochrome c4	TCA cycle and respiration
VC_0575		2.07147	0.0024736	0.0817567	0	ubiquinol--cytochrome c reductase, cytochrome c1	TCA cycle and respiration
VC_0604		2.45642	0.000802993	0.0402227	2	aconitate hydratase 2	TCA cycle and respiration
VC_1439		2.11964	0.00208009	0.0738431	0	cytochrome c oxidase, subunit CcoP	TCA cycle and respiration
VC_1440		2.11358	0.00200796	0.0737235	0	cytochrome c oxidase, subunit CcoQ	TCA cycle and respiration
VC_1441		2.16185	0.00125553	0.0528977	1	cytochrome c oxidase, subunit CcoO	TCA cycle and respiration
VC_1442		2.2514	0.000905249	0.0433841	2	cytochrome c oxidase, subunit CcoN	TCA cycle and respiration
VC_2085	sucC	2.47246	0.000490341	0.0284844	2	succinyl-CoA synthase, beta subunit	TCA cycle and respiration
VC_2086		1.96206	0.00763049	0.166223	1	2-oxoglutarate dehydrogenase, E2 component, dihydrolipoamide succinyltransferase	TCA cycle and respiration
VC_2087	sucA	2.20533	0.00175791	0.0669559	2	2-oxoglutarate dehydrogenase, E1 component	TCA cycle and respiration
VC_2088	sdhB	2.95382	6.54e-05	0.00731316	1	succinate dehydrogenase, iron-sulfur protein	TCA cycle and respiration
VC_2089	sdhA	3.63823	8.57e-06	0.0020529	1	succinate dehydrogenase, flavoprotein subunit	TCA cycle and respiration
VC_2090		2.91779	6.31e-05	0.00731316	0	succinate dehydrogenase, hydrophobic membrane anchor protein	TCA cycle and respiration
VC_2091	sdhC	3.06429	7.02e-05	0.00731316	0	succinate dehydrogenase, cytochrome b556 subunit	TCA cycle and respiration
VC_A0198	vchM	0.0018326	2.37e-69	9.1e-66	0	site-specific DNA-methyltransferase, putative	Transcription, translation and nucleic acid processes
VC_A0656		0.389424	0.000761308	0.039474	0	fructokinase	Carbohydrate metabolism
VC_0589		2.64827	0.0009017	0.0433841	3	ABC transporter, ATP-binding protein	Transport protein
VC_0590		2.4393	0.001423	0.0568311	1	permease, putative	Transport protein
VC_A0983		2.11848	0.00657596	0.150972	5	L-lactate permease, putative	Transport protein
