# Supplementary material for: A Cytosine Methytransferase Modulates the Cell Envelope Stress Response in the Cholera Pathogen
Source: PLoS Genet. 2015 Nov 20;11(11):e1005666. doi: 10.1371/journal.pgen.1005666 (PMC4654547; doi:10.1371/journal.pgen.1005666)
Supplement: S3 Table — (XLSX) [file pgen.1005666.s009.xlsx]

## Sheet: Table S3. ∆vchM vs WT TIS
Table S3. Transposon-insertion sequencing experiment between ∆vchM and wildtype cells
Reproducible Tests' refer to the fraction of Mann-Whitney U tests that returned significnat p-values (<0.001).
Reproducible >90%' assesses whether 90% or more of the MWU tests returned a significant p-value; '0' is no, '1' is yes .
The p-values and read count ratios were calculated and averaged for each MWU test of the experimental library against 100 of the control library's simulations.
Locus	Reproducible Tests	Reproducible >90%	Avg p-value	p-val SD	Avg Count ratio (∆vchM/wt)	Read Count Ratio SD
VC_0001	0	0	0.778755	0.186723	1.77366	0.879477
VC_0002	0	0	0.0696357	0.0566265	2.87891	0.528714
VC_0003	0	0	0.346309	0.150734	0.551128	0.0390267
VC_0004	0	0	0.777762	0.14142	0.506072	0.149551
VC_0005	0	0	0.85746	0.121985	0.94869	0.146555
VC_0006	0	0	0.468806	0.191659	2.90147	1.10779
VC_0007	0	0	1	0	0	0
VC_0008	0	0	0.84053	0.139868	1.02422	0.0792991
VC_0009	0	0	0.81817	0.133411	0.753089	0.0524528
VC_0010	0	0	0.193883	0.0964035	0.715851	0.0559416
VC_0011	0	0	0.549534	0.223191	1.53523	0.393929
VC_0012	0	0	0.865206	0.270946	0.622917	0.304145
VC_0013	0	0	0.757291	0.203345	2.53403	1.08783
VC_0014	0	0	0.733562	0.147405	0.911694	0.069319
VC_0015	0	0	0.938854	0.142238	0.777017	0.388143
VC_0016	0	0	0.314247	0.120454	1.38429	0.129185
VC_0017	0	0	0.352	0.161733	3.05143	1.95077
VC_0018	0	0	0.687272	0.177927	0.912794	0.1219
VC_0019	0	0	0.423023	0.146233	0.771633	0.0373792
VC_0020	0	0	1	0	0	0
VC_0021	0	0	0.920515	0.127897	1.09024	0.247464
VC_0022	0	0	0.831147	0.14117	0.950697	0.0703023
VC_0023	0	0	0.835298	0.132394	1.40518	0.160311
VC_0024	0	0	0.353111	1.11582e-16	1	0
VC_0025	0	0	0.88637	0.0977941	0.971049	0.116865
VC_0026	0	0	0.848594	0.121364	1.27415	0.0990918
VC_0027	0	0	0.819673	0.140722	0.910079	0.0538864
VC_0028	0	0	0.464314	0.113199	0.822781	0.0284727
VC_0029	0	0	0.686006	0.149764	0.852994	0.0575602
VC_0030	0	0	0.779991	0.126371	0.89277	0.0944853
VC_0031	0	0	0.616837	0.152626	0.757795	0.0359877
VC_0032	0	0	0.786643	0.146144	0.832396	0.0439787
VC_0033	0	0	0.864807	0.0961663	1.0009	0.0472306
VC_0034	0	0	0.274824	0.107622	1.31258	0.101771
VC_0035	0	0	0.760058	0.146311	0.936558	0.0534933
VC_0036	0	0	0.797839	0.145014	0.801493	0.0472598
VC_0037	0	0	0.827476	0.125158	0.989475	0.11217
VC_0038	0	0	0.489	0.0694786	0.25905	0.0681968
VC_0039	0	0	0.846425	0.119518	1.17147	0.089566
VC_0040	0	0	0.551668	0.170852	1.13181	0.0766072
VC_0041	0	0	0.861064	0.111239	1.01004	0.0924333
VC_0042	0	0	0.87593	0.0958197	0.952786	0.0388878
VC_0043	0	0	0.711208	0.204884	0.889346	0.680602
VC_0044	0	0	0.585471	0.147219	1.06074	0.0581133
VC_0045	0	0	0.562325	0.0451554	0.340738	0.0834271
VC_0046	0	0	0.79501	0.124822	0.710482	0.0427684
VC_0047	0	0	0.795664	0.148509	0.883629	0.0486916
VC_0048	0	0	0.84416	0.116176	1.02231	0.0510155
VC_0049	0	0	0.893335	0.10192	0.896242	0.0701317
VC_0050	0	0	0.823307	0.136743	0.87723	0.049404
VC_0051	0	0	0.779939	0.107056	0.722988	0.0343409
VC_0052	0	0	0.596476	0.161198	1.0637	0.0795788
VC_0053	0	0	0.655714	0.227342	0.880928	0.16666
VC_0054	0	0	0.734649	0.157733	0.997178	0.0695626
VC_0055	0	0	0.056302	0.0411732	2.35256	1.28932
VC_0056	0	0	0.325817	0.107564	0.651983	0.0314612
VC_0057	0	0	0.435587	0.154212	1.30139	0.188511
VC_0058	0	0	0.605504	0.158849	1.02004	0.056405
VC_0059	0	0	0.781486	0.17231	1.01798	0.247195
VC_0060	0	0	0.768517	0.167378	0.959454	0.18718
VC_0061	0	0	0.55377	0.149807	0.911657	0.0352862
VC_0062	0	0	0.653745	0.151672	1.33399	0.0567672
VC_0063	0	0	0.465623	0.121632	1.30207	0.079317
VC_0064	0	0	0.852899	0.127194	0.923238	0.110318
VC_0065	0	0	0.376493	0.116831	1.4357	0.133743
VC_0066	0	0	0.215834	0.0914788	1.27977	0.0764237
VC_0067	0	0	0.269946	0.0923459	1.11362	0.0483767
VC_0068	0	0	0.855116	0.118156	0.884975	0.0428848
VC_0069	0	0	0.57121	0.134281	0.984051	0.0397068
VC_0070	0	0	0.690615	0.206305	0.842151	0.108795
VC_0071	0	0	0.677743	0.150302	0.789186	0.0590152
VC_0072	0	0	0.757032	0.15277	1.00598	0.0394178
VC_0073	0	0	0.250927	0.123776	1.35025	0.151496
VC_0074	0	0	0.813237	0.138382	0.636843	0.120256
VC_0075	0	0	0.253981	0.111611	1.22493	0.0822484
VC_0076	0	0	0.422525	0.105744	1.22681	0.119091
VC_0077	0	0	0.849435	0.124683	0.890611	0.0789213
VC_0078	0	0	0.575777	0.139604	1.1161	0.088317
VC_0079	0	0	0.660629	0.181029	0.904784	0.0576873
VC_0080	0	0	0.83601	0.11722	0.860939	0.0403995
VC_0081	0	0	0.842392	0.127274	0.872001	0.0679625
VC_0082	0	0	0.844149	0.102567	0.981886	0.0477973
VC_0083	0	0	0.699289	0.334123	1.72177	0.402366
VC_0084	0	0	0.453799	0.248912	1.60487	0.773018
VC_0085	0	0	0.221902	0.118347	3.65029	2.13979
VC_0086	0	0	0.795911	0.167005	0.85588	0.160234
VC_0087	0	0	0.866966	0.122274	0.804565	0.141179
VC_0088	0	0	0.840568	0.138883	0.888283	0.0834912
VC_0089	0	0	0.512882	0.12871	0.887406	0.0453854
VC_0090	0	0	0.595359	0.179523	0.916151	0.0573337
VC_0091	0	0	0.0974047	0.0485208	1.69969	0.184443
VC_0092	0	0	0.667353	0.130298	1.80013	0.374657
VC_0093	0	0	0.863335	0.097872	0.957547	0.0369303
VC_0094	0	0	0.0349327	0.0424659	4.52791	3.1622
VC_0095	0	0	0.813071	0.119572	0.983806	0.0768522
VC_0096	0	0	0.643254	0.157287	0.666268	0.0769
VC_0097	0	0	0.851355	0.114948	0.92797	0.0694965
VC_0098	0	0	0.406766	0.116243	0.932825	0.0416838
VC_0099	0	0	0.7168	0.166461	1.07693	0.0794847
VC_0100	0	0	0.638093	0.199477	0.90691	0.0826983
VC_0101	0	0	0.838332	0.150908	0.99789	0.150873
VC_0102	0	0	0.388109	0.118859	1.4925	0.156691
VC_0103	0	0	0.796058	0.151757	1.13018	0.0728455
VC_0104	0	0	0.711508	0.0708641	1.70678	0.338752
VC_0105	0	0	0.846431	0.155775	0.755733	0.258804
VC_0106	0	0	0.586537	0.17458	0.739496	0.0817354
VC_0107	0	0	0.796391	0.164403	1.0173	0.343961
VC_0108	0	0	0.0979855	0.0616368	2.53086	0.504688
VC_0109	0	0	0.97	0.0958745	1.70776	1.20651
VC_0110	0	0	0.761033	0.19242	0.867741	0.219294
VC_0111	0	0	1	0	0.337972	0.0713494
VC_0112	0	0	0.874433	0.0978481	0.754606	0.0377974
VC_0113	0	0	0.397984	0.127691	1.00399	0.055076
VC_0114	0	0	0.64321	0.153958	1.41023	0.175721
VC_0115	0	0	0.476681	0.124088	1.00698	0.0755318
VC_0116	0	0	0.871113	0.0896389	1.0372	0.0462385
VC_0117	0	0	0.302763	0.108686	0.717257	0.0371588
VC_0118	0	0	0.587229	0.13361	1.25729	0.0988146
VC_0119	0	0	0.534339	0.141056	0.372948	0.0488809
VC_0120	0	0	0.676731	0.0751988	2.3763	0.647789
VC_0121	0	0	0.7852	0.168918	1.49426	0.248296
VC_0122	0	0	0.63073	0.192557	0.893331	0.0485834
VC_0123	0	0	0.677874	0.18444	1.07548	0.235513
VC_0124	0	0	0.867409	0.115625	0.92105	0.0812925
VC_0125	0	0	0.78057	0.161667	0.804098	0.0466997
VC_0126	0	0	0.884459	0.0912329	0.332571	0.0980911
VC_0127	0	0	0.826307	0.127212	0.743722	0.0529575
VC_0128	0	0	0.308285	0.169302	0.714562	0.0575401
VC_0129	0	0	0.827238	0.116467	0.808823	0.0634048
VC_0130	0	0	0.626486	0.127577	0.949179	0.0414364
VC_0131	0	0	0.434783	0.154544	1.14677	0.102417
VC_0132	0	0	0.690404	0.154739	0.925302	0.0421337
VC_0133	0	0	0.887179	0.153309	0.501041	0.108195
VC_0134	0	0	0.476334	0.159996	0.528938	0.0386518
VC_0135	0	0	0.667144	0.152775	0.897497	0.0472792
VC_0136	0	0	0.256098	0.0758974	1.035	0.0553378
VC_0137	0	0	0.625236	0.106922	0.998989	0.0413031
VC_0138	0	0	0.578	0.141121	2.75163	1.21339
VC_0139	0	0	0.832993	0.13325	0.917012	0.0980713
VC_0140	0	0	0.685646	0.182052	0.880522	0.0765611
VC_0141	0	0	0.934921	0.117436	2.27136	0.860276
VC_0142	0	0	0.519538	0.154517	1.37757	0.130262
VC_0143	0	0	0.527481	0.316357	0.522703	0.391778
VC_0144	0	0	0.850213	0.112254	1.00367	0.0671031
VC_0145	0	0	0.787981	0.141674	0.870252	0.116425
VC_0146	0	0	0.286483	0.111495	0.559648	0.0404129
VC_0147	0	0	1	0	0.495073	0.179586
VC_0148	0	0	0.0680166	0.032049	1.26829	0.0931256
VC_0149	0	0	0.852973	0.124346	0.857997	0.0496396
VC_0150	0	0	1	0	0	0
VC_0151	0	0	0.5761	0.173347	1.03036	0.0584427
VC_0152	0	0	0.54197	0.212631	0.782976	0.113901
VC_0153	0	0	0.818952	0.153613	1.05508	0.117468
VC_0154	0	0	0.696525	0.152016	1.05709	0.0499074
VC_0156	0	0	0.870639	0.104525	0.935529	0.0245227
VC_0157	0	0	0.834094	0.103954	0.997228	0.0351841
VC_0158	0	0	0.986746	0.0738762	1.43317	0.689143
VC_0159	0	0	0.278047	0.159456	0.620766	0.0639222
VC_0160	0	0	0.418268	0.215081	0.720473	0.269584
VC_0161	0	0	0.178147	0.0898957	1.42027	0.114205
VC_0162	0	0	0.394327	0.126997	1.12682	0.0564059
VC_0163	0	0	0.79243	0.162412	2.51148	1.69179
VC_0164	0	0	0.753153	0.167849	1.02057	0.0403566
VC_0165	0	0	0.460526	0.152771	1.24154	0.0811355
VC_0166	0	0	0.779282	0.148571	1.24892	0.104094
VC_0167	1	1	5.82815e-09	1.06896e-08	9.91114	3.70673
VC_0168	0	0	0.862736	0.106286	0.740947	0.0640475
VC_0169	0	0	0.682251	0.232263	1.07005	0.69658
VC_0170	0	0	0.68645	0.158171	0.764813	0.0413776
VC_0171	0	0	0.655649	0.169033	0.872147	0.0547938
VC_0172	0	0	0.263059	0.0961912	0.890751	0.0503994
VC_0173	0	0	0.82868	0.12738	0.93169	0.0680531
VC_0174	0	0	0.803688	0.160939	1.051	0.0936816
VC_0175	0	0	0.457773	0.16561	0.849789	0.0411308
VC_0176	0	0	0.766828	0.158283	1.0684	0.105178
VC_0177	0	0	0.352484	0.165155	1.11723	0.13044
VC_0178	0	0	0.821671	0.126734	0.897193	0.048527
VC_0179	0	0	0.345793	0.110472	1.18617	0.0442619
VC_0180	0	0	0.382846	0.116463	1.11879	0.0350439
VC_0181	0	0	0.64782	0.175606	0.819464	0.0573065
VC_0182	0	0	0.562389	0.186892	1.28716	0.137156
VC_0183	0	0	0.73143	0.177301	1.08249	0.0534794
VC_0184	0	0	0.682253	0.180896	0.880877	0.0499765
VC_0185	0	0	0.484248	0.206307	1.00315	0.0641181
VC_0186	0	0	0.4806	0.156262	0.984967	0.0517283
VC_0187	0	0	0.792481	0.128441	0.938104	0.0579195
VC_0188	0	0	0.461247	0.129134	0.919291	0.0401779
VC_0189	0	0	0.565268	0.211815	1.35548	0.242558
VC_0190	0	0	0.739682	0.153246	0.78872	0.0372632
VC_0191	0	0	0.718702	0.158652	0.755961	0.0509954
VC_0192	0	0	0.506234	0.135558	0.559459	0.0319238
VC_0193	0	0	1	0	0.390339	0.398598
VC_0194	0	0	0.790554	0.139121	0.877849	0.0476756
VC_0195	0	0	0.863078	0.10556	0.904071	0.0690206
VC_0196	0	0	0.55196	0.14782	1.09892	0.0523548
VC_0197	0	0	0.683622	0.184282	1.16096	0.16778
VC_0198	0	0	0.818435	0.135781	1.27537	0.132382
VC_0199	0	0	0.575666	0.153197	0.833779	0.0368024
VC_0200	0	0	0.871781	0.097941	0.960751	0.0313752
VC_0201	0	0	0.813784	0.127025	1.23558	0.159496
VC_0202	0	0	0.310052	0.112608	1.16089	0.096467
VC_0203	0	0	0.477243	0.11829	0.794985	0.0344063
VC_0204	0	0	0.614122	0.157088	1.11534	0.0759817
VC_0205	0	0	0.799312	0.204954	1.4379	1.04083
VC_0206	0	0	0.750178	0.136388	1.03289	0.0568222
VC_0207	0	0	0.480143	0.166835	1.25396	0.0891516
VC_0208	0	0	0.55909	0.162776	1.19739	0.137228
VC_0209	0	0	0.744915	0.182058	0.824897	0.100963
VC_0210	0	0	0.664084	0.16768	0.801869	0.0621069
VC_0211	0	0	0.888103	0.0959044	1.28583	0.0928123
VC_0212	0	0	0.798705	0.128142	1.07896	0.0565599
VC_0213	0	0	0.247936	0.128043	0.895985	0.210894
VC_0214	0	0	0.315067	0.15402	0.615375	0.0736856
VC_0215	0	0	0.638315	0.335502	0.375665	0.393021
VC_0216	0	0	0.755584	0.141802	0.697639	0.0310046
VC_0217	0	0	0.383618	0.118324	0.734412	0.0524027
VC_0218	0	0	0.504861	0.279646	0.430107	0.34509
VC_0219	0	0	0.688677	0.234927	3.02542	1.7499
VC_0220	0	0	0.507719	0.14458	0.739258	0.0799315
VC_0221	0	0	0.880532	0.102121	1.01022	0.060963
VC_0222	0	0	0.418152	0.215944	0.387342	0.287033
VC_0223	0	0	0.221183	0.0923131	1.5406	0.131879
VC_0224	0	0	0.846505	0.129344	1.08944	0.0740203
VC_0225	0	0	0.768176	0.180368	1.15365	0.103223
VC_0226	0	0	0.613939	0.20781	4.31861	3.21014
VC_0227	0	0	0.688984	0.208721	0.776708	0.454122
VC_0228	0	0	0.362805	0.187453	0.609714	0.0785889
VC_0229	0	0	0.335651	0.133397	1.57969	0.146284
VC_0230	0	0	0.783649	0.153257	0.982913	0.0658413
VC_0231	0	0	0.699958	0.146177	1.00466	0.0398227
VC_0232	0	0	0.68281	0.157926	1.27026	0.111907
VC_0233	0	0	0.79834	0.230364	2.93657	1.84595
VC_0234	0	0	0.434492	0.11272	1.22347	0.0608123
VC_0235	0	0	0.388379	0.130839	1.20052	0.081065
VC_0236	0	0	0.352639	0.150801	1.44996	0.11662
VC_0237	0	0	0.143576	0.110868	1.43013	0.182044
VC_0238	0	0	0.775844	0.165824	1.08881	0.266621
VC_0239	0	0	0.577132	0.201723	1.17466	0.0606909
VC_0240	0	0	0.838949	0.132806	1.16896	0.0850093
VC_0241	0	0	0.774625	0.15173	1.11473	0.0486181
VC_0242	0	0	0.131676	0.0761399	1.41505	0.0869182
VC_0243	0	0	0.457385	0.178071	1.25991	0.0786732
VC_0244	0	0	0.21693	0.121051	1.28007	0.091505
VC_0245	0	0	0.739466	0.177909	0.74942	0.0749788
VC_0246	0	0	0.109602	0.0965312	0.636655	0.0950979
VC_0247	0	0	0.638668	0.241026	0.913943	0.253367
VC_0248	0	0	0.768664	0.188405	1.54148	0.784412
VC_0249	0	0	0.263537	0.167408	1.67363	0.13524
VC_0250	0	0	0.0797028	0.0555673	1.41548	0.106773
VC_0251	0	0	0.115155	0.067669	1.42804	0.0538234
VC_0252	0	0	0.66174	0.211168	1.49389	0.151992
VC_0253	0	0	0.782571	0.186579	1.58271	0.416487
VC_0254	0	0	0.352639	0.117594	1.25029	0.0760813
VC_0255	0	0	0.506029	0.207551	3.83227	2.24685
VC_0256	0	0	0.759026	0.156028	1.0539	0.150546
VC_0257	0	0	0.775494	0.143994	1.08883	0.0872451
VC_0258	0	0	0.540175	0.229544	0.755601	0.145985
VC_0259	0	0	0.442699	0.202028	1.33216	0.15146
VC_0260	0	0	0.141809	0.054009	1.32195	0.0659956
VC_0261	0	0	0.516536	0.152299	1.67319	0.3695
VC_0262	0	0	0.519111	0.164748	1.0494	0.0642117
VC_0263	0	0	0.790365	0.157474	0.941673	0.110184
VC_0264	0	0	0.825825	0.131677	0.961007	0.0728209
VC_0265	0	0	0.167243	0.0797461	1.31318	0.0867036
VC_0266	0	0	0.659199	0.133549	0.833365	0.051702
VC_0267	0	0	0.79437	0.155247	1.12175	0.0786388
VC_0268	0	0	0.648359	0.10331	0.889	0.0487966
VC_0269	0	0	0.179824	0.0858998	0.82569	0.0448066
VC_0270	0	0	0.642538	0.162988	1.07167	0.0493584
VC_0271	0	0	0.627621	0.153864	0.714879	0.0351724
VC_0272	0	0	0.82873	0.157617	1.46859	0.628121
VC_0273	0	0	0.762526	0.175121	1.05245	0.190609
VC_0274	0	0	0.79329	0.140691	0.979366	0.0735693
VC_0275	0	0	0.865927	0.0983006	1.04105	0.0647852
VC_0276	0	0	0.69011	0.162669	0.89017	0.0514169
VC_0277	0	0	0.71532	0.207158	0.912901	0.130601
VC_0278	0	0	0.786241	0.135177	0.846344	0.0402624
VC_0279	0	0	0.623735	0.268996	0.469753	0.1768
VC_0280	0	0	0.316837	0.113922	1.06095	0.0715903
VC_0281	0	0	0.597078	0.12871	1.33882	0.0526484
VC_0282	0	0	0.299766	0.110355	1.22586	0.0809225
VC_0283	0	0	0.796897	0.128496	1.04616	0.0914008
VC_0284	0	0	0.541082	0.141322	0.940746	0.0382879
VC_0285	0	0	0.568799	0.100135	0.742072	0.0502038
VC_0286	0	0	0.451104	0.126728	0.750489	0.0466726
VC_0287	0	0	0.197825	0.0576801	1.33887	0.147261
VC_0288	0	0	0.495972	0.147901	1.0424	0.0479074
VC_0289	0	0	0.659739	0.151212	1.1009	0.0947309
VC_0290	0	0	0.214397	0.0930358	1.89579	0.234465
VC_0291	0	0	0.440682	0.119879	1.40711	0.109234
VC_0292	0	0	0.736	0.206436	3.9702	1.74721
VC_0293	0	0	0.82311	0.139812	0.912341	0.11166
VC_0294	0	0	0.616	0.241186	0.876188	0.274836
VC_0295	0	0	0.325875	5.02117e-16	3	0
VC_0296	0	0	0.517426	0.203256	0.665003	0.283203
VC_0297	0	0	0.610357	0.233675	0.641566	0.0802938
VC_0298	0	0	0.749086	0.133089	0.915615	0.0307422
VC_0299	0	0	0.786362	0.160331	0.928427	0.0875363
VC_0300	0	0	0.378247	0.112956	1.21111	0.0644153
VC_0301	0	0	0.672143	0.0966706	0.618011	0.0645673
VC_0302	0	0	0.843699	0.120617	0.885989	0.0592191
VC_0303	0	0	0.284358	0.110215	0.870507	0.0277325
VC_0304	0	0	0.554194	0.14474	1.05519	0.0467185
VC_0305	0	0	0.731403	0.160317	1.13525	0.0682638
VC_0306	0	0	0.475653	0.168354	0.435298	0.0663891
VC_0307	0	0	0.690459	0.224058	1.38767	0.4759
VC_0308	0	0	0.662121	0.190166	0.913189	0.0610128
VC_0309	0	0	0.216134	0.145095	0.362479	0.0336413
VC_0311	0	0	0.864893	0.116358	0.671562	0.0457248
VC_0312	0	0	0.783614	0.140791	1.24402	0.0715953
VC_0313	0	0	0.785758	0.204436	1.43934	0.663886
VC_0314	0	0	0.764034	0.16717	1.2845	0.456596
VC_0315	0	0	1	0	0.31164	0.179354
VC_0316	0	0	0.905159	0.150172	1.13489	0.600156
VC_0317	0	0	0.283127	0.144022	1.31266	0.229251
VC_0318	0	0	0.50138	0.297045	0.458576	0.354478
VC_0319	0	0	0.566292	0.243361	2.29802	1.66034
VC_0320	0	0	0.546059	0.202141	1.40944	0.431875
VC_0321	0	0	0.0304069	0.0266095	0.501925	0.0264656
VC_0322	0	0	0.343451	3.34745e-16	3	0
VC_0323	0	0	0.298251	0.224765	5.15897	3.66046
VC_0324	0	0	1	0	0	0
VC_0325	0	0	0.55712	0.319474	5.58006	0.886646
VC_0326	0	0	0.343451	3.34745e-16	1	0
VC_0327	0	0	1	0	0	0
VC_0328	0	0	0.551128	0.323796	0.41602	0.365607
VC_0329	0	0	0.634126	0.210318	0.683763	0.188644
VC_0330	0	0	0.568246	0.166881	1.48192	0.177662
VC_0331	0	0	0.563775	0.121234	1.25912	0.0806932
VC_0332	0	0	0.972867	0.00958709	1.88968	0.520889
VC_0333	0	0	0.763589	0.161644	0.977993	0.0970323
VC_0334	0	0	0.485526	0.139252	0.928164	0.0512026
VC_0335	0	0	0.560064	0.18673	1.02443	0.0690925
VC_0336	0	0	0.589972	0.134042	1.18666	0.248704
VC_0337	0	0	0.836125	0.114531	1.03765	0.0709611
VC_0338	0	0	0.910537	0.0730339	0.899038	0.0344428
VC_0339	0	0	1	0	1.06229	0.199645
VC_0340	0	0	0.21463	0.0990888	3.33466	0.91552
VC_0341	0	0	0.702774	0.177763	1.22423	0.881428
VC_0342	0	0	0.859576	0.109588	1.20199	0.0981415
VC_0343	0	0	0.678782	0.221203	0.852027	0.450903
VC_0344	0	0	0.424208	0.180181	0.724192	0.0604443
VC_0345	0	0	0.71997	0.152064	1.01466	0.0504866
VC_0346	0	0	0.826167	0.129978	1.13961	0.101466
VC_0347	0	0	0.704484	0.195655	0.755387	0.147567
VC_0348	0	0	0.702935	0.183502	1.16808	0.0822778
VC_0349	0	0	0.404071	0.139762	1.26257	0.104347
VC_0350	0	0	0.787309	0.170989	1.07189	0.0845545
VC_0351	0	0	0.530425	0.190755	0.892832	0.121567
VC_0352	0	0	0.262055	0.121006	2.42203	0.504042
VC_0353	0	0	0.515622	0.162539	0.903864	0.0696522
VC_0354	0	0	0.165687	0.120602	0.547709	0.0584762
VC_0355	0	0	0.0625612	0.0363822	1.61676	0.153776
VC_0356	0	0	1	0	0	0
VC_0357	0	0	0.740723	0.303711	2.23806	0.843221
VC_0358	0	0	0.698877	0.304058	0.771993	0.262088
VC_0359	0	0	1	0	0	0
VC_0360	0	0	1	0	0	0
VC_0361	0	0	0.891645	0.249524	0.136472	0.317179
VC_0362	0	0	0.100404	0.0747635	0.626543	0.0427211
VC_0363	0	0	0.756	0.276822	1.20172	0.477705
VC_0364	0	0	0.710474	0.170143	0.492715	0.0546353
VC_0365	0	0	0.634832	0.190217	1.25005	0.182767
VC_0366	0	0	1	0	0	0
VC_0367	0	0	1	0	0	0
VC_0368	0	0	0.605013	0.149914	3.49017	2.01053
VC_0369	0	0	0.555528	0.211974	0.660824	0.198979
VC_0370	0	0	0.490166	0.165479	1.17007	0.0906843
VC_0371	0	0	1	0	1.237	0.266191
VC_0372	0	0	0.555513	0.100702	1.06536	0.760968
VC_0373	0	0	0.53965	0.154031	0.78535	0.0526277
VC_0374	0	0	0.0689567	0.042105	1.82491	0.140684
VC_0375	0	0	0.873268	0.107856	1.13341	0.242805
VC_0376	0	0	0.862513	0.109194	0.910252	0.0445235
VC_0377	0	0	0.760123	0.155014	1.00118	0.129844
VC_0378	0	0	0.699401	0.170948	0.766818	0.0686223
VC_0379	0	0	0.326051	0.123084	0.864681	0.06849
VC_0380	0	0	0.776	0.264557	0.557674	0.282499
VC_0380.1	0	0	0.879885	0.0854837	0.823878	0.0654789
VC_0381	0	0	0.875995	0.0975747	1.00208	0.0783472
VC_0382	0	0	0.624027	0.166197	0.821403	0.15107
VC_0383	0	0	0.685915	0.18664	1.11388	0.212596
VC_0384	0	0	0.833219	0.1272	0.996484	0.0444219
VC_0385	0	0	0.836052	0.111189	0.960797	0.0450326
VC_0386	0	0	0.857719	0.114131	1.03908	0.0734102
VC_0387	0	0	0.972121	0.0660867	0.927582	0.265167
VC_0388	0	0	0.631039	0.233441	0.82018	0.283111
VC_0389	0	0	0.304985	0.104381	1.34726	0.0916992
VC_0390	0	0	0.302344	0.105835	0.802102	0.026196
VC_0391	0	0	0.841192	0.12388	0.960222	0.0517303
VC_0392	0	0	0.843899	0.12478	0.831101	0.0559477
VC_0393	0	0	0.805526	0.129537	1.13441	0.0441229
VC_0394	0	0	0.425932	0.124814	0.827121	0.0312372
VC_0395	0	0	0.0675196	0.0372242	1.56436	0.118616
VC_0396	0	0	0.679362	0.20286	0.685028	0.0594631
VC_0397	0	0	0.702529	0.290373	3.33511	1.83716
VC_0398	0	0	0.773251	0.137819	0.948614	0.0375747
VC_0399	0	0	0.823746	0.143129	0.899338	0.0398216
VC_0400	0	0	0.812117	0.143232	1.22932	0.106497
VC_0401	0	0	0.759956	0.159697	0.974981	0.0925549
VC_0402	0	0	0.835976	0.108403	0.900571	0.0440247
VC_0403	0	0	0.582573	0.154332	1.09106	0.0758254
VC_0404	0	0	0.555542	0.151619	0.80031	0.0491198
VC_0405	0	0	0.820319	0.122126	0.935692	0.0412575
VC_0406	0	0	0.290091	0.117844	0.834086	0.0519247
VC_0407	0	0	0.577808	0.140686	1.07201	0.0951486
VC_0408	0	0	0.456578	0.218627	0.645367	0.0689896
VC_0409	0	0	0.83513	0.115686	0.984435	0.0629663
VC_0410	0	0	0.806568	0.142223	1.00898	0.0611963
VC_0411	0	0	0.371999	0.107986	1.20096	0.0876228
VC_0412	0	0	0.684687	0.171144	0.67754	0.0450319
VC_0413	0	0	0.73991	0.1788	1.22949	0.119529
VC_0414	0	0	0.829785	0.117863	0.918452	0.0281733
VC_0415	0	0	0.79917	0.308318	0.746102	0.267945
VC_0416	0	0	0.578369	0.198055	0.821995	0.276515
VC_0417	0	0	0.348501	5.02117e-16	1	0
VC_0418	0	0	0.82137	0.134455	1.01824	0.136878
VC_0419	0	0	0.621631	0.165027	0.865212	0.0531468
VC_0420	0	0	0.844735	0.126755	1.08903	0.0466874
VC_0421	0	0	0.841924	0.118517	0.912745	0.061909
VC_0422	0	0	0.861857	0.106474	1.09713	0.0591999
VC_0423	0	0	0.84294	0.0999246	1.0054	0.0588663
VC_0424	0	0	0.855016	0.116898	1.16555	0.118496
VC_0425	0	0	0.353092	0.11902	1.05289	0.0714187
VC_0426	0	0	0.746199	0.159965	1.067	0.0515399
VC_0427	0	0	0.849598	0.136746	0.548377	0.121532
VC_0428	0	0	0.629414	0.180885	1.16458	0.11133
VC_0429	0	0	0.399752	0.123454	1.1556	0.0441535
VC_0430	0	0	0.682192	0.188098	0.918311	0.0602214
VC_0431	0	0	0.83178	0.125159	0.694408	0.0505394
VC_0432	0	0	0.643179	0.156284	0.952057	0.05324
VC_0433	0	0	0.827822	0.117737	1.02421	0.0558318
VC_0434	0	0	0.914176	0.121194	0.643976	0.131006
VC_0435	0	0	1	0	0	0
VC_0436	0	0	1	0	0	0
VC_0437	0	0	0.609312	0.124552	1.30364	0.154744
VC_0438	0	0	0.790666	0.157541	1.06576	0.0954477
VC_0439	0	0	0.461324	0.174984	1.38109	0.165533
VC_0440	0	0	0.952883	0.134698	3.16947	1.15771
VC_0441	0	0	0.825831	0.136536	0.846433	0.055423
VC_0442	0	0	0.679521	0.155232	0.975684	0.0764801
VC_0443	0	0	0.0279709	0.0186731	6.04181	3.98363
VC_0444	0	0	0.159705	0	2	0
VC_0445	0	0	0.899025	0.192343	0.378936	0.244596
VC_0446	0	0	0.695627	0.19747	1.02174	0.31568
VC_0447	0	0	0.434096	0.158731	0.650661	0.0564939
VC_0448	0	0	0.656036	0.246543	1.36815	0.997082
VC_0449	0	0	0.844846	0.109099	1.0857	0.0448231
VC_0450	0	0	0.193013	0.0787216	0.703179	0.036566
VC_0451	0	0	0.712692	0.162048	1.28691	0.247486
VC_0452	0	0	0.447575	0.128575	1.03368	0.0612651
VC_0453	0	0	0.337254	0.159784	0.453644	0.0542491
VC_0454	0	0	0.734138	0.160399	1.08663	0.0931525
VC_0455	0	0	0.50798	0.149406	0.751028	0.0520318
VC_0456	0	0	0.68039	0.153095	0.704581	0.0733637
VC_0457	0	0	0.512735	0.209461	0.824945	0.093969
VC_0458	0	0	0.860511	0.117127	0.986525	0.105556
VC_0459	0	0	0.270441	0.111963	1.27914	0.15679
VC_0460	0	0	0.654392	0.13958	0.9832	0.0962224
VC_0461	0	0	0.810887	0.133286	0.934755	0.0754275
VC_0462	0	0	0.788413	0.14428	0.792358	0.0597207
VC_0463	0	0	0.64009	0.132963	0.789674	0.0554085
VC_0464	0	0	0.69852	0.174443	0.807212	0.0601582
VC_0465	0	0	0.826998	0.122346	1.00062	0.069958
VC_0466	0	0	1	0	0	0
VC_0467	0	0	0.834847	0.113337	1.09578	0.0809217
VC_0468	0	0	0.163014	0.0867663	1.59928	0.134253
VC_0469	0	0	0.854714	0.111904	0.918879	0.0784375
VC_0470	0	0	0.782294	0.137024	0.933492	0.0613309
VC_0471	0	0	0.539383	0.14536	1.53256	0.155243
VC_0472	0	0	0.744057	0.287296	5.48999	2.42413
VC_0473	0	0	0.839505	0.115373	0.890436	0.0391575
VC_0474	0	0	0.366508	0.163902	1.3426	0.153361
VC_0475	0	0	0.843262	0.117173	0.863019	0.0323348
VC_0476	0	0	0.862109	0.102653	0.915243	0.0337253
VC_0477	0	0	0.288686	0.129185	1.88362	1.31445
VC_0478	0	0	0.830526	0.229647	5.79337	3.38731
VC_0479	0	0	0.609248	0.236388	0.295441	0.0804792
VC_0480	0	0	0.783669	0.134439	0.930138	0.07456
VC_0481	0	0	0.784898	0.172397	1.51099	0.182231
VC_0482	0	0	0.804227	0.133998	1.20094	0.10007
VC_0483	0	0	0.533162	0.158121	1.28536	0.0933655
VC_0484	0	0	0.439027	0.165037	1.34291	0.27196
VC_0485	0	0	0.632646	0.206262	0.897318	0.0699882
VC_0486	0	0	0.583614	0.193459	0.514786	0.0664243
VC_0487	0	0	0.667914	0.340502	0.383002	0.413425
VC_0488	0	0	0.735181	0.168413	1.04078	0.0667519
VC_0489	0	0	0.455125	0.141118	1.21605	0.0506508
VC_0490	0	0	0.795613	0.150919	1.00016	0.0505576
VC_0491	0	0	0.570388	0.190633	1.11913	0.205474
VC_0492	0	0	0.806089	0.135878	0.94966	0.0545898
VC_0493	0	0	0.778853	0.167773	0.975871	0.0856699
VC_0494	0	0	0.839648	0.129552	1.0536	0.0876715
VC_0495	0	0	0.797156	0.153826	0.896534	0.0655332
VC_0496	0	0	0.232021	0.0944954	1.09869	0.0770217
VC_0497	0	0	0.396272	0.0977433	1.39532	0.167045
VC_0498	0	0	0.862059	0.115455	1.25155	0.11807
VC_0499	0	0	0.510895	0.168021	1.14836	0.0786602
VC_0500	0	0	0.795995	0.135993	1.09479	0.176561
VC_0501	0	0	0.19122	0.100327	1.15441	0.0941299
VC_0502	0	0	0.591433	0.154232	1.50362	0.124076
VC_0503	0	0	0.647677	0.165043	1.12107	0.0521685
VC_0504	0	0	0.324587	0.164498	0.681314	0.0817972
VC_0505	0	0	0.449799	0.0913168	0.849183	0.07487
VC_0506	0	0	0.847367	0.115081	0.931959	0.0895709
VC_0507	0	0	0.731639	0.227004	3.2459	2.22695
VC_0508	0	0	0.456722	0.229883	1.42459	0.25839
VC_0509	0	0	0.68352	0.178188	0.649093	0.242383
VC_0510	0	0	0.778662	0.21546	1.38493	0.469981
VC_0511	0	0	0.897491	0.236061	0.13207	0.309715
VC_0512	0.31	0	0.00318935	0.00438427	0.0643737	0.0225186
VC_0513	0	0	0.89154	0.249765	0.140874	0.32441
VC_0514	0	0	0.334247	0.307625	0.418661	0.308325
VC_0515	0	0	0.399609	0.33138	0.418829	0.323808
VC_0516	0	0	0.783445	0.158559	1.10974	0.162274
VC_0517	0	0	1	0	0	0
VC_0518	0	0	0.401997	0.204259	8.71261	4.54817
VC_0519	0	0	0.0367953	0.0307974	8.53294	1.13812
VC_0520	0	0	0.248276	0.166351	2.92828	0.144165
VC_0521	0	0	0.679064	0.176463	1.1423	0.72029
VC_0522	0	0	0.707501	0.160396	1.10984	0.0782155
VC_0523	0	0	0.671017	0.192733	1.15766	0.11412
VC_0524	0	0	1	0	0	0
VC_0525	0	0	0.649018	0.176142	0.86894	0.0860745
VC_0526	0	0	0.753853	0.165672	0.970739	0.0896645
VC_0527	0	0	1	0	0	0
VC_0528	0	0	0.655556	0.152113	0.936172	0.564411
VC_0529	0	0	0.346614	4.46326e-16	1	0
VC_0530	0	0	0.837256	0.117524	0.841466	0.0704278
VC_0531	0	0	0.516318	0.165646	1.01156	0.0734082
VC_0532	0	0	0.696342	0.136189	0.889302	0.0691354
VC_0533	0	0	0.786718	0.160015	1.0595	0.072585
VC_0534	0	0	0.771979	0.150343	0.875308	0.0703885
VC_0535	0	0	0.628245	0.165565	0.849608	0.0340232
VC_0536	0	0	0.669365	0.182776	1.66433	0.534593
VC_0537	0	0	0.784674	0.131738	1.0978	0.101255
VC_0538	0	0	0.467517	0.171922	1.07767	0.0851052
VC_0539	0	0	0.848306	0.11383	1.30697	0.104791
VC_0540	0	0	0.601081	0.167856	0.754656	0.0496167
VC_0541	0	0	0.365561	0.125396	0.871946	0.0722276
VC_0542	0	0	0.701233	0.188164	0.643933	0.0831351
VC_0543	0	0	0.748053	0.171983	0.798534	0.0589838
VC_0544	0	0	0.678479	0.159378	0.841711	0.083826
VC_0545	0	0	0.632693	0.16707	0.243264	0.189053
VC_0546	0	0	0.798649	0.132761	0.667094	0.127605
VC_0547	0	0	0.334591	0.161303	1.14706	0.0836001
VC_0548	0	0	0.460839	0.101707	1.41989	0.329808
VC_0549	0	0	0.526135	0.149554	0.548268	0.0736123
VC_0550	0	0	0.564466	0.143491	1.07645	0.0678865
VC_0551	0	0	0.766021	0.177092	1.03404	0.05944
VC_0552	0	0	0.803342	0.136121	0.842377	0.051482
VC_0553	0	0	0.79358	0.147542	0.636437	0.0475919
VC_0554	0	0	0.665388	0.179606	0.883866	0.03491
VC_0555	0	0	0.682182	0.207906	0.706474	0.109379
VC_0556	0	0	0.229446	0.106088	1.29881	0.10366
VC_0557	0	0	0.81663	0.142779	0.831433	0.0817858
VC_0558	0	0	0.812633	0.13883	0.800637	0.0487825
VC_0559	0	0	0.72925	0.160263	0.933476	0.0694341
VC_0560	0	0	0.885834	0.253533	1.73405	0.924057
VC_0561	0	0	1	0	0	0
VC_0562	0	0	1	0	0	0
VC_0563	0	0	1	0	0	0
VC_0564	0	0	0.611133	0.325799	1.82861	0.31332
VC_0565	0.65	0	0.00103539	0.000993842	2.74347	0.545571
VC_0566	0	0	0.348313	0.159803	0.709507	0.0473068
VC_0567	0	0	0.141227	0.0666494	1.34337	0.173326
VC_0568	0	0	0.705438	0.148286	0.905306	0.0537631
VC_0569	0	0	1	0	0.167288	0.347147
VC_0570	0	0	1	0	0	0
VC_0571	0	0	1	0	0	0
VC_0572	0	0	0.952821	0.0778243	0.648031	0.296061
VC_0573	0	0	0.644256	0.199646	1.11506	0.167374
VC_0574	0	0	0.524627	0.176337	1.20956	0.0949367
VC_0575	0	0	0.781763	0.159933	0.69145	0.0720821
VC_0576	0	0	0.691042	0.196275	1.16241	0.242709
VC_0577	0	0	0.784988	0.153954	0.84369	0.105648
VC_0578	0	0	0.788741	0.165297	0.936496	0.095592
VC_0579	0	0	0.779038	0.151075	0.882172	0.0870691
VC_0580	0	0	0.83121	0.133639	0.812725	0.0777024
VC_0581	0	0	0.748378	0.183	0.935451	0.0798226
VC_0582	0	0	0.760902	0.147048	0.922911	0.0558141
VC_0583	0	0	0.458754	0.177337	0.768852	0.0756564
VC_0584	0	0	0.934545	0.0651316	0.872442	0.104727
VC_0585	0	0	0.733318	0.146658	0.936621	0.078485
VC_0586	0	0	0.386959	0.145785	0.595995	0.0391283
VC_0587	0	0	0.318715	0.0985325	1.03317	0.0527366
VC_0588	0	0	0.26395	0.110763	3.20005	1.07261
VC_0589	0	0	0.796807	0.147152	1.01671	0.0937313
VC_0590	0	0	0.688248	0.161254	0.923837	0.0852757
VC_0591	0	0	0.541865	0.246695	1.52792	0.781178
VC_0592	0	0	0.139373	0.102462	2.36058	1.75222
VC_0593	0	0	0.787116	0.182768	0.691308	0.254668
VC_0594	0	0	0.828166	0.117807	1.02334	0.0822369
VC_0595	0	0	0.832229	0.116755	0.776884	0.0487644
VC_0596	0	0	0.128821	0.0674964	2.4794	0.822849
VC_0597	0	0	0.643172	0.175588	0.779482	0.0622269
VC_0598	0	0	0.403009	0.224429	1.29724	0.293863
VC_0599	0	0	0.888571	0.0879928	1.29107	0.244016
VC_0600	0	0	0.28456	0.116259	1.0933	0.0907648
VC_0601	0	0	0.584708	0.144198	0.684436	0.0294985
VC_0602	0	0	0.445189	0.143987	0.78657	0.0413606
VC_0603	0	0	0.487208	0.156607	0.8403	0.0407185
VC_0604	0.02	0	0.0141313	0.0150409	1.83376	0.143814
VC_0605	0	0	0.42713	0.164	1.32786	0.181236
VC_0606	0	0	0.329873	0.149021	1.50796	0.284954
VC_0607	0	0	0.836416	0.121327	1.06942	0.0793082
VC_0608	0	0	0.80702	0.131846	1.00146	0.059203
VC_0609	0	0	0.804773	0.141172	0.786658	0.0443065
VC_0610	0	0	0.433079	0.161746	0.898628	0.0638724
VC_0611	0	0	0.842465	0.103357	0.801359	0.0505207
VC_0612	0	0	0.372898	0.102097	0.749308	0.0263642
VC_0613	0	0	0.278799	0.114651	1.10274	0.0529186
VC_0614	0	0	0.675137	0.158477	1.16319	0.0800374
VC_0615	0	0	0.197287	0.0947217	1.09216	0.0816389
VC_0616	0	0	0.314627	0.0832406	0.72409	0.0372858
VC_0617	0	0	0.371095	0.124545	0.882639	0.0578864
VC_0618	0	0	0.281574	0.0968583	0.932832	0.0601148
VC_0619	0	0	0.224049	0.0872672	0.786598	0.0351751
VC_0620	0	0	0.526516	0.151075	0.855083	0.0364488
VC_0621	0	0	0.82741	0.125005	0.91378	0.0936845
VC_0622	0	0	0.587392	0.172885	0.974635	0.0334025
VC_0623	0	0	0.169746	0.074034	1.07516	0.0767747
VC_0624	0	0	0.1782	0.0937913	1.21661	0.0999741
VC_0625	0	0	0.822345	0.145891	1.09546	0.176748
VC_0626	0	0	0.501495	0.247683	0.344665	0.246143
VC_0627	0	0	0.641872	0.0877033	1.28971	0.881725
VC_0628	0	0	0.504226	0.150116	0.86628	0.0743319
VC_0629	0	0	0.862354	0.104781	0.816862	0.0304462
VC_0630	0	0	0.201181	0.0799539	1.22406	0.0624685
VC_0631	0	0	1	0	0.586675	0.299942
VC_0632	0	0	0.774406	0.160841	0.981071	0.0547599
VC_0633	0	0	0.309922	0.140221	0.702678	0.0448594
VC_0634	0	0	0.512924	0.220752	1.11669	0.162137
VC_0635	0	0	0.875426	0.111088	1.07885	0.204434
VC_0636	0	0	0.237035	0.0984484	0.676891	0.0645542
VC_0637	0	0	0.657683	0.308065	0.581639	0.317433
VC_0638	0	0	0.456944	0.264339	7.78309	0.566837
VC_0639	0	0	0.559904	0.34213	0.466646	0.39814
VC_0640	0	0	0.635495	0.251863	1.35202	1.15585
VC_0641	0	0	0.757891	0.22036	0.834191	0.606933
VC_0642	0	0	0.683653	0.179932	1.82876	0.337269
VC_0643	0	0	0.244508	0.103613	1.54898	0.54653
VC_0644	0	0	0.30738	0.0874371	2.33397	0.513519
VC_0645	0	0	0.216214	0.097359	0.753274	0.0504887
VC_0646	0	0	1	0	0	0
VC_0647	0.04	0	0.0205778	0.0264241	1.89027	0.901438
VC_0648	0	0	0.27335	0.155082	1.45117	0.15275
VC_0649	0	0	0.420917	0.190904	0.52709	0.111582
VC_0650	0	0	0.697501	0.156221	0.905102	0.0434916
VC_0651	0	0	0.110896	0.058494	1.31396	0.121138
VC_0652	0	0	0.773457	0.138735	0.9116	0.0784594
VC_0653	0	0	0.797743	0.12785	1.42476	0.112731
VC_0654	0	0	0.284119	0.101181	1.4068	0.176364
VC_0655	0	0	0.483307	0.150666	0.616065	0.0670595
VC_0656	0	0	0.789219	0.187197	0.599868	0.16868
VC_0657	0	0	0.810714	0.142772	0.667922	0.0663898
VC_0658	0	0	0.791626	0.143256	0.92644	0.0488136
VC_0659	0.21	0	0.00362947	0.00363817	2.32798	0.283468
VC_0660	0	0	0.0595973	0.0465506	1.86306	0.352588
VC_0661	0	0	0.382855	0.135382	1.03578	0.096154
VC_0662	0	0	0.549863	0.181854	0.994972	0.0716713
VC_0663	0	0	0.62959	0.336736	0.3786	0.387929
VC_0664	0	0	0.677108	0.328631	0.825203	0.240658
VC_0665	0	0	0.530593	0.146345	1.21081	0.0650727
VC_0666	0	0	0.668737	0.162556	0.876634	0.0846517
VC_0667	0	0	0.710842	0.172987	1.20892	0.0958021
VC_0668	0	0	0.121582	0.0696993	1.75748	0.253858
VC_0669	0	0	0.432727	0.286642	0.279751	0.219423
VC_0670	0	0	0.45799	0.251721	0.527467	0.137578
VC_0671	0	0	0.57689	0.238293	0.810946	0.132496
VC_0672	0	0	0.60249	0.148116	0.80154	0.035735
VC_0673	0	0	0.840934	0.10802	0.867599	0.0614494
VC_0674	0	0	0.417843	0.017732	2.6366	1.05664
VC_0675	0	0	0.839426	0.287184	2.08868	0.843128
VC_0676	0	0	0.675026	0.140554	0.97084	0.0528576
VC_0677	0	0	0.84937	0.11486	0.975389	0.0717432
VC_0678	0	0	0.837659	0.119196	1.04861	0.122385
VC_0679	0	0	0.877091	0.255054	0.154081	0.327383
VC_0680	0	0	0.918274	0.163027	0.876102	0.643464
VC_0681	0	0	0.385702	0.204656	4.87475	1.47378
VC_0682	0	0	0.322223	0	4	0
VC_0683	0	0	0.825343	0.202313	1.29212	0.817124
VC_0684	0	0	0.499093	0.122811	1.24697	0.142846
VC_0685	0	0	0.779706	0.180213	0.454705	0.190984
VC_0686	0	0	0.826667	0.293896	0.374868	0.264925
VC_0687	0	0	0.762177	0.179568	1.02608	0.0615188
VC_0688	0	0	0.37284	0.153559	0.662858	0.056222
VC_0689	0	0	0.691291	0.185191	0.874003	0.0588348
VC_0690	0	0	0.381891	0.129796	0.733242	0.0644101
VC_0691	0	0	0.391112	0.151303	0.898834	0.072476
VC_0692	0	0	0.155841	0.068538	1.53179	0.121055
VC_0693	0	0	0.668428	0.164009	0.929922	0.0728522
VC_0694	0	0	0.63685	0.163105	0.874687	0.0415575
VC_0695	0	0	0.557394	0.207314	0.827724	0.0707522
VC_0696	0	0	0.443673	0.155904	1.60384	0.142198
VC_0697	0	0	0.324985	0.130832	1.36275	0.116133
VC_0698	0	0	0.582584	0.161936	0.992973	0.0527337
VC_0699	0	0	0.735999	0.188836	1.092	0.333156
VC_0700	0	0	0.811592	0.132834	0.903865	0.0502031
VC_0701	0	0	0.731642	0.180254	1.5154	0.218592
VC_0702	0	0	0.588341	0.187483	1.23955	0.146931
VC_0703	0	0	0.536416	0.140185	1.07341	0.0428062
VC_0704	0	0	0.750046	0.146572	1.07664	0.0505367
VC_0705	0	0	0.789177	0.12552	1.16368	0.0782123
VC_0706	0	0	0.709855	0.17277	0.735153	0.120919
VC_0707	0	0	0.15331	0.0979061	0.200555	0.0493551
VC_0708	0	0	0.76087	0.169453	0.473931	0.387496
VC_0709	0	0	0.567026	0.18004	0.786941	0.0654048
VC_0710	0	0	0.698313	0.164544	1.20689	0.113402
VC_0711	0	0	0.688252	0.158635	1.03862	0.0532977
VC_0712	0	0	0.66355	0.197883	1.07571	0.535118
VC_0713	0	0	0.20933	0.193948	0.384568	0.153995
VC_0714	0	0	0.379808	0.208905	1.41414	0.234318
VC_0715	0	0	0.124148	0.06725	1.27314	0.0995576
VC_0716	0	0	0.743623	0.162965	1.02542	0.14086
VC_0717	0	0	0.860412	0.110831	0.830466	0.0481636
VC_0718	0	0	0.826784	0.126721	0.918147	0.0777848
VC_0719	0	0	0.428645	0.136062	0.683589	0.0535597
VC_0720	0	0	0.732512	0.181971	0.888977	0.0691881
VC_0721	0	0	0.650817	0.133277	1.07924	0.0755422
VC_0722	0	0	0.388406	0.128952	0.780183	0.0499032
VC_0723	0	0	0.612231	0.183168	0.91202	0.0418601
VC_0724	0	0	0.155176	0.0660876	1.84618	0.115569
VC_0725	0	0	0.749789	0.178148	1.04739	0.0791094
VC_0726	0	0	0.830627	0.115475	1.28894	0.105529
VC_0727	0	0	0.639071	0.157286	0.915602	0.0790692
VC_0728	0	0	0.635715	0.205988	1.12843	0.116353
VC_0729	0	0	0.886349	0.131686	1.01408	0.12099
VC_0730	0	0	0.797927	0.148206	1.2216	0.108836
VC_0731	0	0	0.747387	0.174356	0.516573	0.0552042
VC_0732	0	0	0.508601	0.149122	0.759764	0.0489278
VC_0733	0	0	0.615141	0.249023	2.0468	1.63057
VC_0734	0	0	0.831321	0.116351	0.732812	0.044502
VC_0735	0	0	0.114589	0.0845485	2.45213	0.56724
VC_0736	0	0	0.44164	0.13338	0.928126	0.0712558
VC_0737	0	0	0.876736	0.111527	0.67074	0.0787524
VC_0738	0	0	0.84754	0.134461	0.671071	0.0763662
VC_0739	0	0	0.853426	0.121842	0.985672	0.0679908
VC_0740	0	0	0.438647	0.179997	1.33422	0.255275
VC_0741	0	0	0.607104	0.152614	1.38051	0.0917314
VC_0742	0	0	0.769549	0.176772	0.628028	0.0818212
VC_0743	0	0	0.558459	0.152455	0.898761	0.0416272
VC_0744	0	0	0.451298	0.133787	1.21168	0.086593
VC_0745	0	0	0.0872396	0.061089	1.96673	0.454809
VC_0746	0	0	0.862132	0.104179	0.814606	0.0669652
VC_0747	0	0	0.565001	0.183281	1.28315	0.165797
VC_0748	0	0	0.59433	0.238258	3.34613	2.3393
VC_0749	0	0	0.609163	0.102609	0.895465	0.575279
VC_0750	0	0	0.732587	0.315831	0.305228	0.387789
VC_0751	0	0	0.766784	0.283854	3.6543	1.31756
VC_0752	0	0	0.57786	0.229551	1.04807	0.339676
VC_0753	0	0	0.901454	0.140468	1.01476	0.570298
VC_0754	0	0	1	0	1.01291	0.68306
VC_0755	0	0	0.425594	0.149027	0.929774	0.0663047
VC_0756	0	0	0.115568	0.0701481	3.04915	1.24856
VC_0757	0	0	0.81943	0.132293	1.42202	0.11399
VC_0758	0	0	0.715237	0.168989	0.914974	0.104651
VC_0759	0	0	0.334015	0.0672712	0.185876	0.0930168
VC_0760	0	0	0.64746	0.199934	1.47968	0.619955
VC_0761	0	0	0.235673	0.125781	1.13982	0.162217
VC_0762	0	0	0.702514	0.188596	1.01957	0.205951
VC_0763	0	0	0.439414	0.20516	2.1635	1.23059
VC_0764	0	0	0.418341	0.168387	1.3564	0.140976
VC_0765	0	0	0.70884	0.204889	1.5831	0.461198
VC_0766	0	0	0.78435	0.173445	0.734723	0.0490688
VC_0767	0	0	0.826052	0.121832	1.03175	0.0701167
VC_0768	0	0	0.652672	0.181509	1.03817	0.0718162
VC_0769	0	0	0.634658	0.162427	1.07291	0.0668954
VC_0770	0	0	0.6583	0.154668	1.28001	0.107218
VC_0771	0	0	0.81719	0.127221	1.00087	0.0790368
VC_0772	0	0	0.658618	0.154882	0.803244	0.0440428
VC_0773	0	0	0.509796	0.160754	0.866123	0.0493136
VC_0774	0	0	0.284558	0.102864	1.01709	0.0876344
VC_0775	0	0	0.853479	0.118737	0.782666	0.0361916
VC_0776	0	0	0.659813	0.191116	1.27079	0.165809
VC_0777	0	0	0.386152	0.130572	0.772582	0.0432547
VC_0778	0	0	0.397151	0.152373	1.42154	0.144417
VC_0779	0	0	0.0851451	0.0563973	0.621715	0.0412971
VC_0780	0	0	0.430657	0.151416	1.07825	0.0800629
VC_0781	0	0	0.653538	0.187686	0.735128	0.0533768
VC_0782	0	0	0.96	0.0876172	0.850071	0.312853
VC_0783	0	0	0.44442	0.118042	0.837375	0.0305075
VC_0784	0	0	0.588529	0.180968	1.18376	0.0836603
VC_0785	0	0	0.893333	0.245635	0.110409	0.0515083
VC_0786	0	0	0.728382	0.168167	1.08283	0.0882468
VC_0787	0	0	0.254295	0.117245	1.05922	0.081314
VC_0788	0	0	0.64526	0.167148	0.752408	0.103995
VC_0789	0	0	0.246165	0.123453	1.55959	0.194166
VC_0790	0	0	0.618782	0.196243	0.95063	0.0881576
VC_0791	0	0	0.483159	0.174761	0.629253	0.0510795
VC_0792	0	0	0.421011	0.132373	0.947934	0.0659575
VC_0793	0	0	0.785835	0.132877	0.994432	0.0451063
VC_0794	0	0	0.86987	0.113953	0.933183	0.168567
VC_0795	0	0	0.802874	0.138141	1.06199	0.0699153
VC_0796	0	0	0.807072	0.143447	0.900485	0.098743
VC_0797	0	0	0.874762	0.0938228	1.20957	0.249118
VC_0798	0	0	0.802819	0.114762	1.09718	0.0847223
VC_0799	0	0	0.837935	0.103052	1.04731	0.0823363
VC_0800	0	0	0.773862	0.158055	0.508247	0.0639311
VC_0801	0	0	0.722896	0.179831	1.10018	0.104585
VC_0802	0	0	0.546906	0.16038	0.651131	0.0738229
VC_0803	0	0	0.573273	0.168805	0.714036	0.0531176
VC_0804	0	0	0.85393	0.107616	1.28514	0.205595
VC_0805	0	0	0.842	0.157775	1.08724	0.389464
VC_0806	0	0	0.412243	0.149674	0.75572	0.0517198
VC_0807	0	0	0.820506	0.133981	0.63926	0.0633639
VC_0808	0	0	0.162704	0.123209	0.521795	0.0925457
VC_0809	0	0	0.767672	0.16496	1.01487	0.0756759
VC_0810	0	0	0.425944	0.222126	0.483489	0.0962382
VC_0811	0	0	0.181955	0.152435	2.0095	0.691593
VC_0812	0	0	0.44502	0.19532	1.09329	0.053178
VC_0813	0	0	0.359344	0.14088	1.29693	0.135263
VC_0814	0	0	0.705786	0.226437	0.505119	0.115641
VC_0815	0	0	0.379271	0.190902	1.14142	0.0748595
VC_0816	0	0	0.225288	0.11157	1.35895	0.262526
VC_0817	0	0	0.65227	0.174453	1.00932	0.0606237
VC_0818	0	0	0.415184	0.198836	0.995228	0.102187
VC_0819	0	0	0.695314	0.185494	1.15979	0.151669
VC_0820	0	0	0.192253	0.121284	1.35433	0.129316
VC_0821	0	0	0.690684	0.230129	1.38289	0.830907
VC_0822	0	0	0.149069	0.101408	1.28722	0.156436
VC_0823	0	0	0.474364	0.23436	0.823865	0.128473
VC_0824	0	0	0.655961	0.205838	1.12314	0.180226
VC_0825	0	0	0.0888613	0.0563427	1.72761	0.121634
VC_0826	0	0	0.715326	0.220876	1.33002	0.219625
VC_0827	0	0	0.229941	0.107621	1.8808	0.223481
VC_0828	0	0	0.656448	0.184816	1.31628	0.110808
VC_0829	0	0	0.617966	0.21937	1.22022	0.123188
VC_0830	0	0	0.752666	0.178015	0.589855	0.102843
VC_0831	0	0	0.205902	0.131659	1.49994	0.182678
VC_0832	0	0	0.352842	0.253039	2.74291	0.46998
VC_0833	0	0	0.611907	0.23781	1.47407	0.892671
VC_0834	0	0	0.692594	0.279615	1.58567	0.869452
VC_0835	0	0	0.570154	0.240266	1.22133	0.239366
VC_0836	0	0	0.222883	0.11833	0.993521	0.192238
VC_0837	0	0	0.0820723	0.0664667	1.61952	0.238571
VC_0838	0	0	0.223565	0.161212	2.10029	1.48685
VC_0839	0	0	0.729079	0.174356	1.05637	0.253763
VC_0840	0	0	0.290432	0.153005	0.99912	0.124689
VC_0841	0	0	0.621309	0.230094	1.4001	0.24494
VC_0842	0	0	0.72694	0.219226	0.948163	0.627803
VC_0843	0	0	0.612711	0.185451	1.02635	0.116792
VC_0844	0	0	0.403644	0.202083	1.22183	0.48092
VC_0845	0	0	0.761027	0.172494	0.985448	0.0512316
VC_0846	0	0	0.819945	0.155046	1.0418	0.0973036
VC_0847	0	0	0.30449	0.11432	1.18293	0.0844505
VC_0848	0	0	0.56932	0.200875	0.687653	0.1337
VC_0849	0	0	0.654649	0.150208	6.03205	3.08288
VC_0850	0	0	0.519647	0.24702	0.259445	0.198055
VC_0851	0	0	0.737737	0.126536	0.734528	0.0555749
VC_0852	0	0	0.590404	0.156037	1.21624	0.0793608
VC_0853	0	0	0.557941	0.318882	0.940281	0.12355
VC_0854	0	0	0.984049	0.0570473	0.995665	0.356858
VC_0855	0	0	0.775046	0.176688	0.838303	0.620642
VC_0856	0	0	0.718359	0.201053	1.40707	1.08688
VC_0857	0	0	0.566175	0.196552	0.965226	0.0934266
VC_0858	0	0	0.366494	0.131011	1.05887	0.104916
VC_0859	0	0	0.516315	0.167923	1.31698	0.153492
VC_0860	0	0	0.0348688	0.0315768	0.508348	0.0555932
VC_0861	0	0	0.787828	0.162935	0.873573	0.116749
VC_0862	0	0	0.46034	0.222652	1.15242	0.165219
VC_0863	0	0	0.79806	0.140923	1.06131	0.0583819
VC_0864	0	0	0.517179	0.248077	0.451416	0.318357
VC_0865	0	0	0.411085	0.149353	0.569214	0.0628355
VC_0866	0	0	0.3021	0.128319	1.3699	0.092988
VC_0867	0	0	0.855	0.203194	1.18173	0.428309
VC_0868	0	0	0.130327	0.0680762	0.405869	0.0658712
VC_0869	0	0	0.484544	0.161414	0.848213	0.0343816
VC_0870	0	0	0.719363	0.208429	0.911514	0.086187
VC_0871	0	0	0.500828	0.184459	1.46937	0.401163
VC_0872	0	0	0.394883	0.143426	0.641503	0.0610275
VC_0873	0	0	0.149052	0.0988069	0.738111	0.0740805
VC_0874	0	0	0.758696	0.188102	1.33428	0.231384
VC_0875	0	0	0.986512	0.0948941	0.574247	0.455708
VC_0876	0	0	0.799002	0.131189	0.861049	0.0775292
VC_0877	0	0	0.386631	0.120726	1.65519	1.1572
VC_0878	0	0	0.130875	0.0767342	1.75384	0.214794
VC_0879	0	0	0.770476	0.224653	0.514902	0.207232
VC_0880	0	0	0.113708	0.0507427	1.24179	0.0665156
VC_0881	0	0	0.545678	0.165112	0.791587	0.105379
VC_0882	0	0	0.614519	0.215088	0.468278	0.0577041
VC_0883	0	0	0.7829	0.203856	1.68137	1.38889
VC_0884	0	0	0.834986	0.122341	0.920759	0.0684725
VC_0885	0	0	0.751395	0.16498	1.13773	0.229342
VC_0886	0	0	0.727939	0.176478	0.976264	0.0930814
VC_0887	0	0	0.309487	0.137796	7.83918	5.82075
VC_0888	0	0	0.68697	0.161418	1.03873	0.144134
VC_0889	0	0	0.434359	0.160262	2.44519	1.67216
VC_0890	0	0	0.342391	0.0944175	0.385888	0.248035
VC_0891	0	0	0.728312	0.211816	0.85369	0.222939
VC_0892	0	0	0.688988	0.18193	1.17017	0.101068
VC_0893	0	0	0.814333	0.142391	0.760697	0.087416
VC_0894	0	0	0.704819	0.162864	0.791087	0.0437245
VC_0895	0	0	0.647804	0.231165	1.11403	0.23903
VC_0896	0	0	0.756857	0.171572	0.962017	0.0890077
VC_0897	0	0	0.829089	0.140263	1.45478	0.182641
VC_0898	0	0	0.237406	0.129681	0.523452	0.0499871
VC_0899	0	0	0.848155	0.106483	1.28346	0.0741109
VC_0900	0	0	0.774664	0.163529	0.930474	0.0887637
VC_0901	0	0	0.479912	0.180043	0.946732	0.043655
VC_0902	0	0	0.817572	0.13185	0.915346	0.0696825
VC_0903	0	0	0.0568225	0.0346827	2.3175	0.387149
VC_0904	0	0	0.359968	0.106491	1.55054	0.122161
VC_0905	0	0	0.0683223	0.0310202	1.58236	0.139759
VC_0906	0	0	0.35885	0.171212	0.935103	0.0880566
VC_0907	0	0	0.313331	0.123384	0.856542	0.0819489
VC_0908	0	0	0.295639	0.148592	1.49328	0.26573
VC_0909	0	0	0.806309	0.141004	0.669174	0.0506244
VC_0910	0	0	0.698532	0.145017	1.04536	0.0652627
VC_0911	0	0	0.745512	0.195818	1.09895	0.0809087
VC_0912	0	0	1	0	0.320641	0.247697
VC_0913	0	0	0.778434	0.152446	1.22038	0.115729
VC_0914	0	0	0.500698	0.168035	1.08955	0.0514107
VC_0915	0	0	0.409617	0.200656	1.56938	0.266665
VC_0916	0	0	0.230515	0.116647	0.951267	0.117877
VC_0917	0	0	0.681989	0.154428	1.17762	0.0789682
VC_0918	0	0	0.825876	0.126447	1.14933	0.0876472
VC_0919	0	0	0.861348	0.104823	0.871837	0.050006
VC_0920	0	0	0.806311	0.136271	0.825585	0.0646004
VC_0921	0	0	0.175982	0.116191	1.53305	0.12226
VC_0922	0	0	0.458433	0.195827	1.01284	0.0693219
VC_0923	0	0	0.739122	0.175448	0.974576	0.0813079
VC_0924	0	0	0.580637	0.188945	1.05518	0.0721445
VC_0925	0	0	0.157602	0.0739764	1.50009	0.116993
VC_0926	0	0	0.217502	0.0885724	1.60017	0.119435
VC_0927	0	0	0.548319	0.20799	1.18651	0.180964
VC_0928	0	0	0.40469	0.201566	1.40567	0.171434
VC_0929	0	0	0.767989	0.161273	0.89307	0.117263
VC_0930	0	0	0.832484	0.133135	0.885759	0.038521
VC_0931	0	0	0.505414	0.182486	0.827665	0.0586278
VC_0932	0	0	0.325802	0.13548	1.52316	0.322186
VC_0933	0	0	0.765895	0.172605	0.814916	0.0876685
VC_0934	0	0	0.761298	0.14108	1.14157	0.0764535
VC_0935	0	0	0.451551	0.147369	1.27433	0.0852785
VC_0936	0	0	0.486593	0.174086	1.64853	0.234317
VC_0937	0	0	0.358588	0.148759	1.35853	0.0740011
VC_0938	0	0	0.771627	0.157193	1.27237	0.168764
VC_0939	0	0	0.82391	0.147444	1.77372	0.208227
VC_0940	0	0	0.161665	0.0871047	1.48729	0.194905
VC_0941	0	0	0.040488	0.0575761	0.317123	0.0414484
VC_0942	0	0	0.861585	0.109214	0.724113	0.0701737
VC_0943	0	0	0.635801	0.19686	0.892334	0.220235
VC_0944	0	0	0.387384	0.222653	2.40911	1.00322
VC_0945	0	0	0.348501	5.02117e-16	3	0
VC_0946	0	0	0.579692	0.22748	0.779427	0.270594
VC_0947	0	0	0.0788493	0.0525805	3.6664	1.59606
VC_0948	0	0	0.769144	0.161608	0.999491	0.0762063
VC_0949	0	0	0.16996	0.0447549	2.18097	1.13487
VC_0950	0	0	0.458691	0.270237	3.17762	1.0165
VC_0951	0	0	0.863906	0.112403	1.14982	0.102968
VC_0952	0	0	0.42	0.167913	1.57873	0.250657
VC_0953	0	0	0.656861	0.178804	2.65215	0.897545
VC_0954	0	0	0.932166	0.16229	0.113401	0.0403767
VC_0955	0	0	0.588247	0.192557	0.989062	0.297923
VC_0956	0	0	0.280541	0.113807	1.20444	0.389568
VC_0957	0	0	0.429087	0.161239	0.80586	0.0813363
VC_0958	0	0	0.188733	0.137458	1.53182	0.176051
VC_0959	0	0	0.228191	0.109507	1.2509	0.13328
VC_0960	0	0	0.401771	0.172576	0.309445	0.21068
VC_0961	0	0	0.205329	0.1275	1.35082	0.322671
VC_0962	0	0	0.746233	0.16272	0.893815	0.0689103
VC_0963	0	0	0.41941	0.206977	1.34854	0.428854
VC_0964	0	0	0.333632	0.126552	0.820963	0.127727
VC_0965	0	0	0.792104	0.147689	1.00044	0.0764299
VC_0966	0	0	0.764775	0.169091	0.989268	0.177019
VC_0967	0	0	0.543223	0.267829	0.99625	0.331362
VC_0968	0	0	0.779595	0.16926	1.08334	0.109383
VC_0969	0	0	0.699651	0.150371	0.86774	0.0545284
VC_0970	0	0	0.317789	0.188568	0.439309	0.0857793
VC_0971	0	0	0.505336	0.302352	0.954519	0.104257
VC_0972	0	0	0.698224	0.138601	0.952367	0.0424774
VC_0973	0	0	0.710047	0.162017	1.06476	0.0842985
VC_0974	0	0	0.830078	0.137124	1.27472	0.182092
VC_0975	0	0	0.684764	0.230761	1.18067	0.191416
VC_0976	0	0	0.828916	0.133191	1.13107	0.090746
VC_0977	0	0	0.776173	0.159289	1.00466	0.0980189
VC_0978	0	0	0.829218	0.139415	0.509368	0.0706864
VC_0979	0	0	0.191994	0.081241	1.08907	0.104512
VC_0980	0	0	0.633083	0.17363	1.18459	0.0911043
VC_0981	0	0	0.248903	0.0893833	0.637973	0.0510169
VC_0982	0	0	0.714717	0.165589	0.764397	0.118266
VC_0983	0	0	0.678901	0.203145	0.995354	0.126864
VC_0984	0	0	0.201538	0.113111	1.30705	0.170458
VC_0985	0.12	0	0.00470981	0.00495246	1.73449	0.11673
VC_0986	0	0	0.331335	3.90536e-16	0.200121	0.14893
VC_0987	0	0	0.381298	0.183364	0.331946	0.218565
VC_0988	0	0	0.798542	0.133953	1.10799	0.0541454
VC_0989	0	0	0.763081	0.199714	1.78715	0.571826
VC_0990	0	0	0.60661	0.146521	1.13121	0.12976
VC_0991	0	0	0.486591	0.193665	0.916184	0.055735
VC_0992	0	0	0.685616	0.185824	0.948383	0.067201
VC_0993	0	0	0.686215	0.192963	0.828586	0.0629728
VC_0994	0	0	0.820621	0.125321	0.909925	0.0552402
VC_0995	0	0	0.316535	0.138207	1.16107	0.0650117
VC_0996	0	0	0.680909	0.169212	6.00269	2.11357
VC_0997	0	0	0.163582	0.028275	0.130614	0.0663401
VC_0998	0	0	0.241933	0.124682	1.11051	0.0507162
VC_0999	0	0	0.82634	0.123696	0.959155	0.0778715
VC_1000	0	0	0.509038	0.141918	3.80028	2.12468
VC_1001	0	0	0.474183	0.280661	0.435096	0.326511
VC_1002	0	0	0.562214	0.202892	0.28797	0.0605017
VC_1003	0	0	0.109407	0.0782077	0.396425	0.0514877
VC_1004	0	0	0.793477	0.143978	0.995278	0.0644923
VC_1005	0	0	0.772481	0.158842	0.948541	0.0661339
VC_1006	0	0	0.296275	0.170489	0.813383	0.0896374
VC_1007	0	0	0.768706	0.164624	1.26929	0.630791
VC_1008	0	0	0.432905	0.174147	0.620955	0.0532768
VC_1009	0	0	0.821091	0.128306	1.04942	0.096554
VC_1010	0	0	0.73365	0.194528	0.789545	0.114304
VC_1011	0	0	0.242463	0.11861	1.54053	0.245319
VC_1012	0	0	0.458338	0.151377	4.169	2.08284
VC_1013	0	0	0.81774	0.215444	2.81789	1.83089
VC_1014	0	0	0.949876	0.0235387	0.508546	0.0873763
VC_1015	0	0	0.80252	0.153124	0.834764	0.110057
VC_1016	0	0	0.657506	0.142066	1.19513	0.800071
VC_1017	0	0	0.692891	0.23691	2.31398	1.02429
VC_1018	0	0	0.76855	0.154107	1.06868	0.0589744
VC_1020	0	0	0.739724	0.207884	2.25035	0.437736
VC_1021	0	0	0.400745	0.125363	0.960455	0.0627793
VC_1022	0	0	0.825063	0.133979	1.44759	0.185877
VC_1023	0	0	0.260836	0.119731	1.06771	0.1224
VC_1024	0	0	0.797907	0.139581	0.640217	0.0450677
VC_1025	0	0	0.622214	0.186704	0.698492	0.0824103
VC_1026	0	0	0.684522	0.185965	0.955687	0.122362
VC_1027	0	0	0.796062	0.131261	0.427479	0.0519694
VC_1028	0	0	0.771122	0.179454	0.483877	0.0915885
VC_1029	0	0	0.212697	0.0984478	1.32148	0.109211
VC_1030	0	0	0.757	0.265244	1.33902	0.595591
VC_1031	0	0	0.732102	0.159567	1.11957	0.133697
VC_1032	0	0	0.73	0.272104	0.664494	0.12394
VC_1033	0	0	0.736133	0.163039	0.972847	0.058416
VC_1034	0	0	0.598483	0.172741	0.830719	0.0949865
VC_1035	0	0	0.719754	0.142335	1.00941	0.0988433
VC_1036	0	0	0.942209	0.0293681	0.636657	0.0875129
VC_1037	0	0	0.435249	0.173041	0.972605	0.0919458
VC_1038	0	0	0.678082	0.18513	1.32729	0.150877
VC_1039	0	0	0.371064	0.155199	0.830737	0.0595492
VC_1040	0	0	0.44735	0.171211	1.68601	0.273882
VC_1041	0	0	0.884273	0.100017	0.979329	0.11531
VC_1042	0	0	0.675212	0.184994	1.2447	0.0755493
VC_1043	0	0	0.861704	0.108674	0.778737	0.037053
VC_1044	0	0	0.349978	0.115672	0.973335	0.106701
VC_1045	0	0	0.230829	0.118383	1.7365	0.212661
VC_1046	0	0	0.751791	0.165939	1.11126	0.0661197
VC_1047	0	0	0.307066	0.14323	1.04855	0.0637671
VC_1048	0	0	0.646107	0.203026	1.25185	0.185033
VC_1049	0	0	0.665517	0.197501	0.993353	0.0824049
VC_1050	0	0	0.635572	0.174138	0.964849	0.0757291
VC_1051	0	0	0.740832	0.199922	1.13803	0.325723
VC_1052	0	0	0.725217	0.197849	1.27162	0.223895
VC_1053	0	0	0.758159	0.192363	0.757982	0.109914
VC_1054	0	0	0.983449	0.0584979	0.646416	0.209698
VC_1055	0	0	0.544481	0.192803	0.609712	0.165578
VC_1056	0	0	0.854227	0.130793	1.08367	0.107304
VC_1057	0	0	0.481777	0.163327	1.53092	0.357442
VC_1058	0	0	0.809676	0.156693	1.22033	0.216905
VC_1059	0	0	0.794903	0.151674	0.958296	0.0859802
VC_1060	0	0	0.680392	0.18192	1.11434	0.108707
VC_1061	0	0	0.658684	0.18276	1.27382	0.0998725
VC_1062	0	0	0.786536	0.166651	0.955394	0.135857
VC_1063	0	0	0.611544	0.204018	1.41221	0.14844
VC_1064	0	0	0.632223	0.193666	1.06345	0.0821208
VC_1065	0	0	0.828911	0.131891	0.993003	0.185145
VC_1066	0	0	0.702192	0.170407	0.92269	0.0643849
VC_1067	0	0	0.699706	0.1513	1.12096	0.0428573
VC_1068	0	0	0.496912	0.175362	0.526981	0.128039
VC_1069	0	0	0.704164	0.180629	0.788118	0.0665831
VC_1070	0	0	0.427279	0.234785	0.628529	0.0895217
VC_1071	0	0	0.404779	0.163324	0.917598	0.0686839
VC_1072	0	0	0.843091	0.228713	0.964326	0.554016
VC_1073	0	0	0.454007	0.146187	1.03596	0.0350079
VC_1074	0	0	0.795303	0.141113	1.04289	0.108731
VC_1075	0	0	0.523656	0.163528	0.874525	0.0972758
VC_1076	0	0	0.80662	0.146026	0.888544	0.0753551
VC_1077	0	0	0.271181	0.157744	1.61131	0.317749
VC_1078	0	0	0.903143	0.114926	1.15897	0.164862
VC_1079	0	0	0.121128	0.0568666	1.49644	0.209923
VC_1080	0	0	0.814755	0.140449	1.04608	0.128022
VC_1081	0	0	0.399168	0.14746	1.16712	0.0737498
VC_1082	0	0	0.759202	0.155728	1.25175	0.177019
VC_1083	0	0	0.834414	0.138111	0.918689	0.0787526
VC_1084	0	0	0.739639	0.181635	1.09747	0.0775687
VC_1085	0	0	0.82637	0.125916	1.06427	0.0690573
VC_1086	0	0	0.628631	0.192441	0.871599	0.0554824
VC_1087	0	0	0.832233	0.119459	0.859107	0.0495763
VC_1088	0	0	0.775985	0.152935	1.05922	0.0758569
VC_1089	0	0	0.718949	0.19093	0.861404	0.088927
VC_1090	0	0	0.785201	0.16132	1.37813	0.441271
VC_1091	0	0	0.322653	0.154422	1.33284	0.0983103
VC_1092	0	0	0.761857	0.170883	1.29007	0.0895558
VC_1093	0	0	0.394185	0.164261	1.19542	0.132943
VC_1094	0	0	0.253912	0.128092	1.38779	0.152628
VC_1095	0	0	0.384001	0.134731	0.585485	0.035417
VC_1096	0	0	0.792629	0.155909	1.06729	0.0938793
VC_1097	0	0	0.677388	0.140343	0.86166	0.0480043
VC_1098	0	0	0.863476	0.103437	0.924199	0.0671115
VC_1099	0	0	0.735048	0.184516	0.786515	0.100082
VC_1100	0	0	0.562463	0.215061	1.59164	0.258055
VC_1101	0	0	0.643196	0.150747	0.753262	0.0459875
VC_1102	0	0	0.752086	0.164296	0.86682	0.0614983
VC_1103	0	0	0.328023	0.15226	0.583875	0.0781482
VC_1104	0	0	0.662725	0.172402	1.07744	0.0567214
VC_1105	0	0	0.564632	0.163438	0.656828	0.0494664
VC_1106	0	0	0.835943	0.139722	0.715599	0.0760133
VC_1107	0	0	0.524002	0.115692	0.453634	0.0803554
VC_1108	0	0	0.410121	0.195094	1.24351	0.104094
VC_1109	0	0	0.530909	0.190219	1.94892	0.172084
VC_1110	0	0	0.39192	0.243273	0.433336	0.28426
VC_1111	0	0	0.806373	0.129562	1.14596	0.0951261
VC_1112	0	0	0.31133	0.138804	0.64319	0.0597808
VC_1113	0	0	0.688076	0.163667	0.569839	0.0408423
VC_1114	0	0	0.556001	0.181305	0.743806	0.0660796
VC_1115	0	0	0.575962	0.190381	1.13562	0.10131
VC_1116	0	0	0.802948	0.154674	1.21057	0.17465
VC_1117	0	0	0.713359	0.166285	0.709723	0.0465949
VC_1118	0	0	0.576441	0.21088	1.18981	0.141205
VC_1119	0	0	0.723877	0.139471	0.914671	0.0739298
VC_1120	0	0	0.153198	0.0685858	1.25499	0.0906189
VC_1121	0	0	0.426488	0.18691	1.15883	0.120599
VC_1122	0	0	0.45685	0.174593	1.2485	0.0898414
VC_1123	0	0	0.71	0.161395	1.34541	0.171576
VC_1124	0	0	0.787797	0.162406	0.988123	0.111304
VC_1125	0	0	0.443078	0.193791	0.416154	0.0408412
VC_1126	0	0	0.234846	0.120023	2.44969	0.703067
VC_1127	0	0	0.58729	0.211787	1.08921	0.339
VC_1128	0	0	0.682895	0.338434	0.861807	0.205722
VC_1129	0	0	0.470588	0.198608	0.792433	0.0530641
VC_1130	0	0	0.713901	0.2877	0.582559	0.28391
VC_1131	0	0	0.678677	0.180295	1.02891	0.0643765
VC_1131.1	0	0	1	0	0.407362	0.285868
VC_1132	0	0	0.783371	0.164624	1.00997	0.122391
VC_1133	0	0	0.308304	0.10381	1.26215	0.083766
VC_1134	0	0	0.619273	0.178799	0.976846	0.0903438
VC_1135	0	0	0.863398	0.102921	0.801882	0.0642617
VC_1136	0	0	0.794186	0.169438	1.53278	0.199592
VC_1137	0	0	0.648951	0.174213	1.08385	0.132488
VC_1138	0	0	0.144179	0.0840051	1.64846	0.268312
VC_1139	0	0	0.669022	0.200922	0.941025	0.146632
VC_1140	0	0	0.677649	0.19118	0.973902	0.122486
VC_1141	0	0	0.313921	0.165553	1.31633	0.115774
VC_1142	0	0	0.378978	0.145904	0.947103	0.121458
VC_1143	0	0	0.840551	0.139803	0.998518	0.106813
VC_1144	0	0	0.342825	0.135248	1.3915	0.118694
VC_1145	0	0	0.692423	0.208533	1.08372	0.0791648
VC_1146	0	0	0.784836	0.174081	0.917054	0.186714
VC_1147	0	0	0.4695	0.153319	0.943681	0.0786458
VC_1148	0	0	0.486507	0.138863	0.938234	0.0669812
VC_1149	0	0	0.508357	0.267657	1.16679	0.271119
VC_1150	0	0	0.755362	0.147787	0.968231	0.134403
VC_1151	0	0	0.814086	0.126177	0.953061	0.074589
VC_1152	0	0	0.79558	0.148762	0.963785	0.0748406
VC_1153	0	0	0.473885	0.130375	0.862083	0.0588717
VC_1154	0	0	0.732542	0.150036	0.773326	0.0540916
VC_1155	0	0	0.851173	0.10881	0.862898	0.112526
VC_1156	0	0	0.519392	0.161315	0.931889	0.053028
VC_1157	0	0	0.703237	0.200996	1.01052	0.110702
VC_1158	0	0	0.262378	0.12389	1.21868	0.13412
VC_1159	0	0	0.748441	0.221925	0.622926	0.284906
VC_1160	0	0	0.194788	0.103759	1.37644	0.155692
VC_1161	0	0	0.804931	0.143147	0.745153	0.0562275
VC_1162	0	0	0.545548	0.199223	1.23814	0.209633
VC_1163	0	0	0.210864	0.109326	0.656905	0.064401
VC_1164	0	0	0.151423	0.095388	1.6086	0.30184
VC_1165	0	0	0.786175	0.163714	1.00254	0.114454
VC_1166	0	0	1	0	0.965503	0.69871
VC_1167	0	0	0.820838	0.146792	0.994052	0.0913008
VC_1168	0	0	0.698119	0.189374	1.07813	0.0942699
VC_1169	0	0	0.746454	0.126467	1.00747	0.110322
VC_1170	0	0	0.264082	0.127359	0.624891	0.0488117
VC_1171	0	0	0.816819	0.131266	0.837241	0.0609203
VC_1172	0	0	0.793056	0.16015	0.704668	0.0782433
VC_1173	0	0	0.185329	0.0939281	2.33368	0.652372
VC_1174	0	0	0.804711	0.143457	0.904624	0.046429
VC_1175	0	0	1	0	1.0199	0.268967
VC_1176	0	0	0.702965	0.199786	1.11035	0.398262
VC_1177	0	0	0.323922	0.129578	0.690705	0.039658
VC_1178	0	0	0.7229	0.185557	1.32425	0.194931
VC_1179	0	0	0.721332	0.193217	0.975392	0.12033
VC_1180	0	0	0.330054	0.0662861	1.88165	0.396264
VC_1181	0	0	0.341816	0.0812591	1.85733	0.4107
VC_1182	0	0	0.81004	0.141442	0.98825	0.0833359
VC_1183	0	0	0.720706	0.195866	1.1433	0.109537
VC_1184	0	0	0.74113	0.164802	1.06094	0.0602633
VC_1185	0	0	0.771932	0.170119	1.16256	0.083976
VC_1186	0	0	0.585255	0.173725	1.6036	0.208017
VC_1187	0	0	0.623595	0.154351	0.816198	0.10083
VC_1188	0	0	0.730112	0.182795	0.915523	0.0496399
VC_1189	0	0	0.718939	0.190974	0.882684	0.204539
VC_1190	0	0	0.809553	0.116751	0.987775	0.085414
VC_1191	0	0	0.535512	0.156584	1.36159	0.162938
VC_1192	0	0	1	0	0	0
VC_1193	0	0	0.869561	0.104781	1.22415	0.206771
VC_1194	0	0	0.676889	0.179297	0.971321	0.0892897
VC_1195	0	0	0.280568	0.13125	1.30183	0.113927
VC_1196	0	0	0.801558	0.150863	0.922271	0.140237
VC_1197	0	0	0.796779	0.149559	0.830887	0.0844543
VC_1198	0	0	0.663907	0.179657	1.12976	0.0536518
VC_1199	0	0	0.488568	0.212606	1.06109	0.148392
VC_1200	0	0	0.737288	0.180297	0.884006	0.0578532
VC_1201	0	0	0.691052	0.163878	1.62263	0.237585
VC_1202	0	0	0.448699	0.186298	0.875953	0.0863669
VC_1203	0	0	0.656948	0.184616	0.877908	0.0683944
VC_1204	0	0	0.071608	0.04437	1.8515	0.215823
VC_1205	0	0	0.470598	0.151487	1.37536	0.129897
VC_1206	0	0	0.67801	0.195228	1.06535	0.12298
VC_1207	0	0	0.6305	0.182042	1.35851	0.110263
VC_1208	0	0	0.597185	0.188339	1.2635	0.271046
VC_1209	0	0	0.637468	0.176641	0.914852	0.0714772
VC_1210	0	0	0.510572	0.173374	1.05124	0.113757
VC_1211	0	0	0.791401	0.144659	0.860198	0.0426138
VC_1212	0	0	0.610832	0.209332	0.89454	0.0649668
VC_1213	0	0	0.237429	0.115992	1.7802	0.272582
VC_1214	0	0	0.718583	0.153706	0.878323	0.0659288
VC_1215	0	0	0.707917	0.185035	0.885906	0.366845
VC_1216	0	0	0.575872	0.16018	1.11159	0.0890606
VC_1217	0	0	0.485306	0.143931	0.772291	0.102067
VC_1218	0	0	0.822066	0.128188	1.16137	0.299557
VC_1219	0	0	0.631258	0.33522	0.891914	0.181162
VC_1220	0	0	0.658704	0.177001	0.73237	0.420904
VC_1221	0	0	0.849231	0.242293	1.0416	0.562032
VC_1222	0	0	0.600641	0.279612	6.39646	3.01197
VC_1223	0	0	0.833234	0.149058	1.94064	0.402324
VC_1224	0	0	0.776008	0.168967	0.935111	0.0866961
VC_1225	0	0	0.55117	0.208346	0.709204	0.117
VC_1226	0	0	0.777686	0.173005	0.959583	0.123001
VC_1227	0	0	0.407429	0.255119	3.24139	2.52845
VC_1228	0	0	0.776077	0.159935	1.19791	0.131339
VC_1229	0	0	0.560222	0.179437	1.14496	0.103667
VC_1230	0	0	0.639429	0.248542	0.941084	0.322142
VC_1231	0	0	0.667076	0.16877	1.0609	0.113938
VC_1232	0	0	0.850219	0.1147	0.992779	0.0938273
VC_1233	0	0	0.301347	0.129426	1.24555	0.148465
VC_1234	0	0	0.123968	0.0774959	0.943765	0.07641
VC_1235	0	0	0.432562	0.142316	0.894382	0.0736263
VC_1236	0	0	0.792063	0.162204	0.977193	0.110029
VC_1237	0	0	0.634136	0.198453	1.01381	0.118302
VC_1238	0	0	0.605146	0.183955	0.731799	0.0687975
VC_1239	0	0	0.779723	0.176682	1.61539	0.281157
VC_1240	0	0	0.857983	0.0920568	0.973781	0.0838913
VC_1241	0	0	0.525	0.131244	2.57138	1.65523
VC_1242	0	0	0.291432	0.125958	1.31339	0.120131
VC_1243	0	0	0.532536	0.236754	3.52223	2.67172
VC_1244	0	0	0.75615	0.155254	0.724789	0.0744685
VC_1245	0	0	0.728579	0.160314	0.736357	0.0980625
VC_1246	0	0	0.246895	0.173984	1.94338	0.142798
VC_1247	0	0	0.738057	0.186905	1.1766	0.251302
VC_1248	0	0	0.177065	0.0823552	1.20852	0.0987096
VC_1249	0	0	0.827852	0.128205	1.03003	0.14734
VC_1250	0	0	0.11007	0.0764552	2.22897	0.300077
VC_1251	0	0	0.698218	0.226219	0.903329	0.247794
VC_1252	0	0	0.828683	0.12325	0.91435	0.0699812
VC_1253	0	0	0.76866	0.165077	0.76141	0.141945
VC_1254	0	0	0.77932	0.194523	0.938896	0.138452
VC_1255	0	0	0.461642	0.18001	5.85426	2.10514
VC_1256	0	0	1	0	0	0
VC_1257	0	0	0.0814301	5.57908e-17	4	0
VC_1258	0	0	0.666659	0.232057	2.18442	1.69892
VC_1259	0	0	0.578824	0.17199	1.40351	0.131399
VC_1260	0	0	0.357244	0.119618	1.66651	0.13954
VC_1261	0	0	0.739611	0.153973	0.999154	0.0666054
VC_1262	0	0	0.535952	0.20684	0.216426	0.0805694
VC_1263	0	0	0.330886	0.140919	0.54545	0.0546375
VC_1264	0	0	0.421362	0.143689	0.855491	0.0657193
VC_1265	0	0	0.324317	0.136591	1.2141	0.0984347
VC_1266	0	0	0.699641	0.175032	0.761978	0.0628103
VC_1267	0	0	0.459079	0.162147	1.03265	0.0748384
VC_1268	0	0	0.383237	0.125196	0.976451	0.0582364
VC_1269	0	0	0.791712	0.152467	0.813859	0.0755264
VC_1270	0	0	0.460556	0.179157	0.624043	0.0728438
VC_1271	0	0	0.621316	0.191988	0.708859	0.0763003
VC_1272	0	0	0.49494	0.186948	1.20155	0.234986
VC_1273	0	0	0.779765	0.154144	0.905787	0.045451
VC_1274	0	0	0.475064	0.165264	1.47477	0.240279
VC_1275	0	0	0.221215	0.119777	0.724935	0.0500513
VC_1276	0	0	0.805676	0.146856	1.10849	0.107298
VC_1277	0	0	0.300746	0.14589	0.708648	0.0625911
VC_1278	0	0	0.673825	0.196608	0.836812	0.0690712
VC_1279	0	0	0.424664	0.177398	1.45956	0.120953
VC_1280	0	0	0.525865	0.177614	1.27181	0.101845
VC_1281	0	0	0.54679	0.183156	1.07107	0.209129
VC_1282	0	0	0.446139	0.174563	1.14479	0.0761492
VC_1283	0	0	0.694214	0.226382	1.12424	0.325749
VC_1284	0	0	0.151888	0.0804894	0.886888	0.0607638
VC_1285	0	0	0.806627	0.144818	0.901067	0.0955172
VC_1286	0	0	0.747382	0.179274	1.21991	0.10367
VC_1287	0	0	0.61484	0.158691	1.32412	0.072695
VC_1288	0	0	0.780708	0.169545	1.11308	0.0865176
VC_1289	0	0	0.739878	0.189646	0.945962	0.0673232
VC_1290	0	0	0.432308	0.208434	1.24272	0.179663
VC_1291	0	0	0.864169	0.114978	0.852773	0.0474065
VC_1292	0	0	1	0	0.145277	0.325464
VC_1293	0	0	0.242209	0.108863	1.14582	0.07755
VC_1294	0	0	0.28181	0.133924	0.402288	0.0521687
VC_1295	0	0	0.826485	0.133652	0.951884	0.0724267
VC_1296	0	0	0.176071	0.100213	1.51502	0.137757
VC_1297	0	0	0.814162	0.168324	1.66585	0.442338
VC_1298	0	0	0.744093	0.183726	1.02162	0.0743777
VC_1299	0	0	0.248668	0.123645	1.63183	0.339117
VC_1300	0	0	0.173882	0.0858535	1.22769	0.0784399
VC_1301	0	0	0.768948	0.152303	0.917424	0.0532934
VC_1302	0	0	0.764391	0.161463	0.60831	0.103997
VC_1303	0	0	0.688171	0.191357	0.943581	0.0588302
VC_1304	0	0	0.215274	0.109755	0.886495	0.0623721
VC_1305	0	0	0.796125	0.172891	0.824848	0.166004
VC_1306	0	0	0.816906	0.135671	0.891315	0.0564287
VC_1307	0	0	0.370878	0.13356	1.15546	0.106545
VC_1308	0	0	0.310752	0.177788	0.947632	0.0645499
VC_1309	0	0	0.6078	0.180909	0.937364	0.0864382
VC_1310	0	0	0.759414	0.157083	1.155	0.169066
VC_1311	0	0	0.580624	0.1928	1.13265	0.111269
VC_1312	0	0	0.780992	0.16514	0.802022	0.0775478
VC_1313	0	0	0.820132	0.11652	0.834706	0.0651784
VC_1314	0	0	0.812866	0.136568	0.915465	0.0673176
VC_1315	0	0	0.812416	0.144747	0.687501	0.0549058
VC_1316	0	0	0.839057	0.139087	0.724922	0.105903
VC_1317	0	0	0.199585	0.135077	2.29449	0.413738
VC_1318	0	0	0.55278	0.16724	0.794211	0.0710552
VC_1319	0	0	0.656724	0.210032	1.03153	0.0895269
VC_1320	0	0	0.62945	0.201299	0.888563	0.103178
VC_1321	0	0	0.640456	0.183314	0.933426	0.0384813
VC_1322	0	0	0.589427	0.184517	0.913118	0.208853
VC_1323	0	0	0.788524	0.151031	0.847181	0.158676
VC_1324	0	0	0.813502	0.166885	1.10272	0.440676
VC_1325	0	0	0.439366	0.169684	1.34719	0.122376
VC_1326	0	0	0.740793	0.185121	0.407095	0.0745247
VC_1327	0	0	0.614886	0.232366	1.11711	0.129552
VC_1328	0	0	0.745915	0.170386	0.961812	0.0767918
VC_1329	0	0	0.747727	0.171292	1.11305	0.144976
VC_1330	0	0	0.603232	0.226394	1.08875	0.150734
VC_1331	0	0	0.699897	0.227251	0.772768	0.587858
VC_1332	0	0	0.166936	0.0886092	1.45617	0.12339
VC_1333	0	0	0.140515	0.0693215	1.30194	0.261861
VC_1334	0	0	0.359803	0.127379	0.895464	0.105816
VC_1335	0	0	0.785593	0.166853	1.59392	0.268825
VC_1336	0	0	0.825007	0.12736	1.04947	0.106588
VC_1337	0	0	0.682973	0.175155	0.908514	0.103158
VC_1338	0	0	0.589391	0.197811	1.07643	0.0634889
VC_1339	0	0	0.791684	0.147551	0.939864	0.0986487
VC_1340	0	0	0.820612	0.132472	0.883188	0.051424
VC_1341	0	0	0.364587	0.185899	0.736958	0.129861
VC_1342	0	0	0.636494	0.208301	0.797876	0.0677245
VC_1343	0	0	0.558626	0.1891	1.17826	0.113943
VC_1344	0	0	0.815853	0.129287	1.1417	0.0955209
VC_1345	0	0	0.267809	0.11975	0.713917	0.0595313
VC_1346	0	0	0.34003	0.116967	1.2462	0.13087
VC_1347	0	0	0.435861	0.207925	0.800638	0.141177
VC_1348	0	0	0.353103	0.147415	0.820633	0.0588511
VC_1349	0	0	0.3565	0.129718	1.12273	0.0384043
VC_1350	0	0	0.727264	0.21708	1.47815	0.310949
VC_1351	0	0	0.547924	0.276023	1.34428	0.612494
VC_1352	0	0	0.937143	0.179695	0.415286	0.401635
VC_1353	0	0	0.309541	0.145223	1.11332	0.0547501
VC_1354	0	0	0.571707	0.210924	1.2566	0.1349
VC_1355	0	0	0.348767	0.15364	0.598548	0.110005
VC_1356	0	0	0.257383	0.190045	0.316153	0.212959
VC_1357	0	0	1	0	1.8586	1.31624
VC_1358	0	0	0.661462	0.217048	1.08945	0.203723
VC_1359	0	0	0.65702	0.201058	0.883997	0.120427
VC_1360	0	0	0.739438	0.169684	0.874165	0.0649262
VC_1361	0	0	0.457752	0.192892	0.978839	0.0702066
VC_1362	0	0	0.269665	0.124109	1.44559	0.107478
VC_1363	0	0	0.784897	0.156395	0.785818	0.0873543
VC_1364	0	0	0.840875	0.127272	1.03153	0.0971145
VC_1365	0	0	0.43554	0.215813	1.26224	0.207015
VC_1366	0	0	0.658007	0.214951	0.959797	0.135325
VC_1367	0	0	0.709645	0.185651	0.952763	0.0557443
VC_1368	0	0	0.890352	0.0894078	1.3269	0.14928
VC_1369	0	0	0.792546	0.151751	1.14079	0.137843
VC_1370	0	0	0.387497	0.171418	1.1654	0.11236
VC_1371	0	0	0.773488	0.183911	0.888539	0.142533
VC_1372	0	0	0.73867	0.161285	0.945707	0.0709789
VC_1373	0	0	0.514658	0.200437	1.18274	0.0905168
VC_1374	0	0	0.615602	0.187845	1.0119	0.0696325
VC_1375	0	0	0.581799	0.209387	1.28622	0.192071
VC_1376	0	0	0.540784	0.167107	1.16314	0.0859491
VC_1377	0	0	0.644549	0.210626	0.881576	0.139458
VC_1378	0	0	0.757207	0.165841	1.25202	0.171243
VC_1379	0	0	0.759829	0.174348	0.988625	0.0989137
VC_1380	0	0	0.109655	0.0655843	3.15677	1.04042
VC_1381	0	0	0.466518	0.250452	0.602851	0.15569
VC_1382	0	0	0.624409	0.213756	0.890687	0.0618273
VC_1383	0	0	0.759654	0.160326	1.41287	0.573957
VC_1384	0	0	0.761793	0.161608	1.25037	0.145321
VC_1385	0	0	0.818286	0.176244	1.66989	0.487751
VC_1386	0	0	0.217096	0.115331	1.49896	0.182535
VC_1387	0	0	0.853874	0.131767	1.06604	0.356586
VC_1388	0	0	0.635446	0.215981	0.71646	0.100003
VC_1389	0	0	0.707429	0.247056	0.700981	0.604447
VC_1390	0	0	0.399201	0.154667	1.3768	0.165685
VC_1391	0	0	0.782606	0.157948	0.857338	0.0636479
VC_1392	0	0	0.826059	0.141257	0.824974	0.0649231
VC_1393	0	0	0.52808	0.234253	1.14316	0.600638
VC_1394	0	0	0.654052	0.215801	1.16228	0.101061
VC_1395	0	0	0.709714	0.185153	0.811295	0.0861375
VC_1396	0	0	0.264337	0.173441	0.483197	0.0907448
VC_1397	0	0	0.211322	0.0999799	1.00022	0.0620485
VC_1398	0	0	0.787853	0.163826	0.840715	0.095195
VC_1399	0	0	0.795386	0.144148	0.951206	0.0959807
VC_1400	0	0	0.754904	0.17305	0.899372	0.110248
VC_1401	0	0	0.494243	0.170053	1.15803	0.104643
VC_1402	0	0	0.526233	0.177271	0.966355	0.0569146
VC_1403	0	0	0.106745	0.0604798	1.32925	0.103963
VC_1404	0	0	1	7.14122e-16	0.136472	0.317179
VC_1405	0	0	0.78031	0.153408	1.08261	0.0835886
VC_1406	0	0	0.814897	0.132027	0.860543	0.0547937
VC_1407	0	0	0.789035	0.139326	1.07834	0.13489
VC_1408	0	0	0.415293	0.183182	1.24886	0.233024
VC_1409	0	0	0.37322	0.129206	1.4765	0.170757
VC_1410	0	0	0.628782	0.162964	1.14011	0.079862
VC_1411	0	0	0.831282	0.147245	1.02337	0.0865993
VC_1412	0	0	0.525515	0.226467	1.23134	0.205575
VC_1413	0	0	0.195838	0.110949	1.37643	0.0949305
VC_1414	0	0	0.79398	0.129133	0.978163	0.0899433
VC_1415	0	0	0.434591	0.13204	1.26946	0.152756
VC_1416	0	0	0.770043	0.180987	0.925353	0.053895
VC_1417	0	0	0.428963	0.203989	1.22975	0.122952
VC_1418	0	0	0.304065	0.166007	1.24418	0.0941665
VC_1419	0.46	0	0.00164474	0.00225197	15.2277	8.25768
VC_1420	0	0	0.701268	0.191824	1.07209	0.137819
VC_1421	0	0	0.733827	0.194335	0.688195	0.117354
VC_1422	0	0	0.774374	0.152593	1.05546	0.109708
VC_1423	0	0	0.727843	0.179975	1.1361	0.141768
VC_1424	0	0	0.513328	0.226877	0.928322	0.103365
VC_1425	0	0	0.725307	0.187071	1.07488	0.100888
VC_1426	0	0	0.656551	0.227964	0.969615	0.139819
VC_1427	0	0	0.50115	0.202249	0.740426	0.067372
VC_1428	0	0	0.28525	0.136633	0.761168	0.0778214
VC_1429	0	0	0.669869	0.191483	0.850342	0.0954272
VC_1430	0	0	0.724364	0.163023	0.877839	0.130708
VC_1431	0	0	0.50481	0.19019	1.25687	0.189907
VC_1432	0	0	0.632183	0.203461	0.868977	0.0890553
VC_1433	0	0	0.76058	0.179826	0.991102	0.127101
VC_1434	0	0	0.49143	0.223854	1.27936	0.184963
VC_1435	0	0	0.310498	0.162048	1.41958	0.230419
VC_1436	0	0	0.555268	0.27629	0.873598	0.737477
VC_1437	0	0	0.458141	0.188141	1.17536	0.0876937
VC_1438	0	0	0.56041	0.253859	1.61458	0.329251
VC_1439	0	0	0.616944	0.199131	1.03004	0.115947
VC_1440	0	0	0.208856	0.115634	1.68544	0.353281
VC_1441	0	0	0.750459	0.185358	1.16797	0.15051
VC_1442	0	0	0.789368	0.163511	1.00169	0.0686097
VC_1443	0	0	0.350525	0.162086	2.00556	0.378181
VC_1444	0	0	0.404552	0.175329	0.881654	0.0870186
VC_1445	0	0	0.733364	0.197548	1.26588	0.202635
VC_1446	0	0	0.756137	0.176598	0.979422	0.0687758
VC_1447	0	0	0.569816	0.20033	0.840533	0.0907743
VC_1448	0	0	0.604353	0.227042	1.19902	0.1057
VC_1449	0	0	0.520252	0.233549	0.602158	0.242285
VC_1450	0	0	0.788015	0.140666	1.27269	0.149532
VC_1451	0	0	0.261121	0.114544	0.971989	0.0202887
VC_1452	0	0	0.653094	0.243253	1.40538	0.481085
VC_1453	0	0	0.590068	0.226043	1.88354	0.453272
VC_1454	0	0	0.722514	0.17018	1.01184	0.106992
VC_1455	0	0	0.278432	0.144354	2.20201	0.519655
VC_1456	0	0	0.194581	0.136155	5.09449	3.52298
VC_1457	0	0	0.741731	0.194091	1.40547	0.275088
VC_1458	0	0	0.485439	0.17635	0.920677	0.0957791
VC_1459	0	0	0.751293	0.188324	0.941772	0.131046
VC_1460	0	0	0.364546	0.144895	0.850183	0.0591564
VC_1461	0	0	0.544677	0.21223	0.758108	0.215838
VC_1462	0	0	0.645537	0.24289	1.58786	0.958181
VC_1463	0	0	0.604846	0.219272	0.843572	0.0824625
VC_1464	0	0	0.375395	0.225265	1.49218	0.388779
VC_1465	0	0	0.810315	0.144327	0.935102	0.10485
VC_1466	0	0	0.691694	0.164671	1.60351	0.247529
VC_1467	0	0	0.828456	0.131731	1.13062	0.0823079
VC_1468	0	0	0.876943	0.0954588	0.844107	0.0873994
VC_1469	0	0	0.769582	0.174997	0.858669	0.0503677
VC_1470	0	0	0.237376	0.118163	1.16846	0.125496
VC_1471	0	0	0.656661	0.187997	0.931434	0.146836
VC_1472	0	0	0.746142	0.154245	1.71034	0.286661
VC_1473	0	0	0.846905	0.106741	1.07345	0.0695646
VC_1474	0	0	0.779673	0.1541	0.928319	0.103068
VC_1475	0	0	0.772317	0.138169	1.09139	0.0610093
VC_1476	0	0	0.439595	0.205935	1.03604	0.0981015
VC_1477	0	0	0.567769	0.237237	1.41629	0.245974
VC_1478	0	0	0.754443	0.162754	1.06464	0.0821353
VC_1479	0	0	0.616689	0.231794	1.38932	0.353563
VC_1480	0	0	0.649882	0.211114	1.03018	0.215705
VC_1481	0	0	0.711694	0.223533	0.934086	0.197996
VC_1482	0	0	0.70231	0.212394	0.86277	0.102386
VC_1483	0	0	0.577036	0.0757275	1.66756	1.17345
VC_1484	0	0	0.160288	0.100548	2.92345	1.42993
VC_1485	0	0	0.507297	0.362901	0.408242	0.360049
VC_1486	0	0	0.660464	0.215114	0.691871	0.06896
VC_1487	0	0	0.814922	0.138918	0.685109	0.139593
VC_1488	0	0	0.688356	0.213721	0.93449	0.070864
VC_1489	0	0	0.65337	0.19896	0.43347	0.313883
VC_1490	0	0	0.749675	0.156151	0.822171	0.109185
VC_1491	0	0	0.440819	0.242409	1.61179	0.261478
VC_1492	0	0	0.621501	0.177196	0.891747	0.038891
VC_1493	0	0	0.59566	0.235678	1.33557	0.867006
VC_1494	0	0	0.627446	0.171377	0.965941	0.0536312
VC_1495	0	0	0.755354	0.178099	1.04754	0.135538
VC_1496	0	0	0.70362	0.199353	1.03319	0.0750205
VC_1497	0	0	0.772794	0.152389	1.19259	0.230436
VC_1498	0	0	0.816065	0.123256	0.839843	0.0934125
VC_1499	0	0	0.82641	0.128318	1.17088	0.0944346
VC_1500	0	0	0.504121	0.202128	0.907931	0.0672395
VC_1501	0	0	0.303189	0.143136	1.03542	0.0608893
VC_1502	0	0	0.759664	0.172968	1.19933	0.161095
VC_1503	0	0	0.172434	0.106261	2.05077	0.304367
VC_1504	0	0	0.502364	0.196289	1.44805	0.216016
VC_1505	0	0	0.63175	0.20213	1.171	0.127311
VC_1506	0	0	0.594929	0.195933	1.39548	0.212411
VC_1507	0	0	0.680077	0.195815	0.815164	0.0760855
VC_1508	0	0	0.12623	0.091953	1.97897	0.698942
VC_1509	0	0	0.704958	0.191388	0.870357	0.0853122
VC_1510	0	0	0.688566	0.181919	0.746288	0.0932007
VC_1511	0	0	0.69017	0.175676	1.15081	0.110759
VC_1512	0.01	0	0.0300471	0.0329998	0.346081	0.0604739
VC_1513	0	0	0.553132	0.188509	0.860177	0.0577682
VC_1514	0	0	0.797657	0.141398	0.456441	0.0491452
VC_1515	0	0	0.817044	0.138944	0.495449	0.0663457
VC_1516	0	0	0.282386	0.136849	1.31915	0.116634
VC_1517	0	0	0.807511	0.138592	1.65844	0.313478
VC_1518	0	0	0.842093	0.117103	0.847715	0.118199
VC_1519	0	0	0.461087	0.20285	0.912346	0.108818
VC_1520	0	0	0.82242	0.121651	0.941772	0.0556285
VC_1521	0	0	0.696856	0.181797	1.09676	0.0739698
VC_1522	0	0	0.40971	0.222296	0.670105	0.0675861
VC_1523	0	0	0.51845	0.165881	1.16721	0.122493
VC_1524	0	0	0.670284	0.155367	0.718365	0.0640384
VC_1525	0	0	0.479926	0.234978	1.4902	0.243531
VC_1526	0	0	0.604748	0.238431	1.25643	0.207588
VC_1527	0	0	0.802125	0.154094	0.93359	0.0905779
VC_1528	0	0	0.735554	0.205957	1.02624	0.207643
VC_1529	0	0	0.406255	0.186853	1.43354	0.22288
VC_1530	0	0	0.333919	0.168685	3.12021	0.698353
VC_1531	0	0	0.730022	0.224924	0.777624	0.230368
VC_1532	0	0	0.656233	0.185966	0.835371	0.0687154
VC_1533	0	0	0.628219	0.173284	0.925492	0.0736777
VC_1534	0	0	0.511953	0.208983	0.915783	0.114683
VC_1535	0	0	0.721935	0.196419	0.714973	0.0581591
VC_1536	0	0	0.704358	0.213938	1.03191	0.170224
VC_1537	0	0	0.790788	0.172918	0.810433	0.152696
VC_1538	0	0	0.726584	0.179881	0.821524	0.125707
VC_1539	0	0	0.77178	0.17381	1.18054	0.12806
VC_1540	0	0	0.73457	0.179475	0.892237	0.0663356
VC_1541	0	0	0.778807	0.16247	0.7071	0.0496328
VC_1542	0	0	0.731477	0.179929	0.769639	0.0689437
VC_1543	0	0	0.772867	0.162046	1.1117	0.111098
VC_1544	0	0	0.405245	0.156555	1.40765	0.226411
VC_1545	0	0	0.824525	0.136714	0.737307	0.142596
VC_1546	0	0	0.745058	0.207057	0.800779	0.156794
VC_1547	0	0	0.379182	0.177918	0.700713	0.0553725
VC_1548	0	0	0.664462	0.205605	1.2249	0.182713
VC_1549	0	0	0.59771	0.160723	1.14017	0.0855246
VC_1550	0	0	0.763729	0.177788	1.02045	0.144736
VC_1551	0	0	0.732516	0.171165	1.0242	0.094565
VC_1552	0	0	0.750605	0.166356	1.04343	0.0932557
VC_1553	0	0	0.570596	0.218651	0.795344	0.11348
VC_1554	0	0	0.321222	0.155919	1.21846	0.140112
VC_1555	0	0	0.373142	0.152136	1.39998	0.191033
VC_1556	0	0	0.565943	0.191421	1.57617	0.246649
VC_1557	0	0	0.53285	0.208613	0.857111	0.106003
VC_1558	0	0	0.703665	0.174099	0.84882	0.0558134
VC_1559	0	0	0.782	0.246339	1.38448	0.52478
VC_1560	0	0	0.802992	0.132265	0.990582	0.0591222
VC_1561	0	0	0.532101	0.1931	0.842695	0.0829166
VC_1562	0	0	0.594133	0.197874	0.873386	0.0672023
VC_1563	0	0	0.676902	0.175144	0.682347	0.068657
VC_1564	0	0	0.838298	0.124014	0.664873	0.191523
VC_1565	0	0	0.581799	0.171904	0.883058	0.0854032
VC_1566	0	0	0.689836	0.173965	1.10268	0.11014
VC_1567	0	0	0.159396	0.094044	0.582166	0.0528333
VC_1568	0	0	0.769759	0.155007	0.774643	0.118544
VC_1569	0	0	0.135556	0.0512818	2.36167	0.422729
VC_1570	0	0	0.656145	0.175972	0.662054	0.0540366
VC_1571	0	0	0.675043	0.175777	1.0265	0.0682046
VC_1572	0	0	0.571122	0.177415	1.54031	0.316169
VC_1573	0	0	0.725659	0.156584	0.841686	0.0875462
VC_1574	0	0	0.521434	0.211458	1.3712	0.326104
VC_1575	0	0	0.733427	0.181958	1.28094	0.140314
VC_1576	0	0	0.60076	0.205068	1.16502	0.226514
VC_1577	0	0	0.49727	0.21915	0.569496	0.0491668
VC_1578	0	0	0.494333	0.256592	0.581098	0.516079
VC_1579	0	0	0.613337	0.212813	0.857087	0.0717235
VC_1580	0	0	0.672107	0.192958	1.33463	0.1646
VC_1581	0	0	0.0598777	0.0586436	0.60502	0.0503766
VC_1582	0	0	0.530761	0.167365	0.975243	0.0633436
VC_1583	0	0	0.707748	0.191221	0.68247	0.0693898
VC_1584	0	0	0.702034	0.198636	0.847449	0.0890606
VC_1585	0	0	0.776587	0.159671	1.04609	0.0821253
VC_1586	0	0	0.786571	0.215899	1.34862	0.766708
VC_1587	0	0	0.222059	0.165995	1.84482	0.490398
VC_1588	0	0	0.719708	0.198298	0.935017	0.107231
VC_1589	0	0	0.768026	0.164227	1.26352	0.166541
VC_1590	0	0	0.126231	0.0794031	1.34789	0.139175
VC_1591	0	0	0.800259	0.142771	0.845472	0.0722184
VC_1592	0	0	0.532116	0.18164	1.01569	0.0928755
VC_1593	0	0	0.796225	0.14655	0.901477	0.0708753
VC_1594	0	0	0.372437	0.146168	0.942023	0.0814408
VC_1595	0	0	0.576348	0.159616	0.842752	0.076182
VC_1596	0	0	0.464218	0.200766	0.846118	0.0879451
VC_1597	0	0	0.803587	0.16883	1.02433	0.0745512
VC_1598	0	0	0.296937	0.185026	0.612236	0.0523107
VC_1599	0	0	0.795124	0.135987	1.13166	0.0869858
VC_1600	0	0	0.638365	0.213651	1.15993	0.149333
VC_1601	0	0	0.607121	0.206464	0.969697	0.0978452
VC_1602	0	0	0.231968	0.0954417	0.785434	0.0517469
VC_1603	0	0	0.505785	0.192286	0.715031	0.0617838
VC_1604	0	0	0.800205	0.178972	1.24907	0.174458
VC_1605	0	0	0.337537	0.146716	1.13677	0.0915875
VC_1606	0	0	0.62853	0.197735	1.23619	0.112846
VC_1607	0	0	0.491012	0.179298	1.35487	0.173696
VC_1608	0	0	0.657343	0.197915	0.868807	0.0705904
VC_1609	0	0	0.70073	0.193169	0.886919	0.0953948
VC_1610	0	0	0.790331	0.135924	0.75232	0.0847951
VC_1611	0	0	0.471023	0.159623	1.33967	0.128723
VC_1612	0	0	0.796369	0.138029	0.965621	0.139183
VC_1613	0	0	0.655209	0.223428	0.361393	0.138776
VC_1614	0	0	0.810776	0.134242	0.797921	0.0711097
VC_1615	0	0	0.213135	0.102252	1.0771	0.115693
VC_1616	0	0	0.540922	0.221002	0.762921	0.139293
VC_1617	0	0	0.763059	0.177249	2.09062	0.549375
VC_1618	0	0	0.374873	0.197882	0.81786	0.0647253
VC_1619	0	0	0.615145	0.228838	1.3997	0.310455
VC_1619.1	0	0	0.724271	0.178303	0.956211	0.0359326
VC_1619.1.1	0	0	0.281237	0.10704	1.03836	0.0471268
VC_1621	0	0	0.712278	0.190239	1.17316	0.083142
VC_1622	0	0	0.695124	0.142256	1.21757	0.109295
VC_1623	0	0	0.740903	0.181126	0.854509	0.0834476
VC_1624	0	0	0.762982	0.148142	0.869328	0.0740107
VC_1625	0	0	0.354917	0.198075	0.747114	0.0506764
VC_1627	0	0	0.51519	0.204543	0.758104	0.0550353
VC_1628	0	0	0.847609	0.116069	1.14373	0.0890226
VC_1629	0	0	0.508369	0.180985	0.996854	0.0538178
VC_1630	0	0	0.0696911	0.0388737	1.13421	0.113749
VC_1631	0	0	0.581704	0.178862	0.952645	0.0714812
VC_1632	0	0	0.834518	0.130374	1.16222	0.0861197
VC_1633	0	0	0.742434	0.191575	1.36774	0.260549
VC_1634	0	0	0.735145	0.171812	1.23006	0.0953085
VC_1635	0	0	0.483057	0.204332	1.14426	0.152925
VC_1636	0	0	0.625304	0.187621	0.792693	0.0585401
VC_1637	0	0	0.28362	0.131575	2.03915	0.451671
VC_1638	0	0	0.707049	0.157969	0.800544	0.0675623
VC_1639	0	0	0.231531	0.145896	1.68714	0.262634
VC_1640	0	0	0.578575	0.343829	0.420422	0.391298
VC_1641	0	0	0.751671	0.171429	0.904606	0.134685
VC_1642	0	0	0.3919	0.204096	1.12588	0.25943
VC_1643	0	0	0.814	0.134895	0.843315	0.0671005
VC_1644	0	0	0.781839	0.154613	0.880577	0.0658184
VC_1645	0	0	0.152006	0.106702	0.572521	0.0765527
VC_1646	0	0	0.861355	0.118099	1.28227	0.236618
VC_1647	0	0	0.786381	0.149435	0.932617	0.0599712
VC_1648	0	0	0.948571	0.155063	3.88202	2.49744
VC_1649	0	0	0.73581	0.178077	0.770292	0.0428724
VC_1650	0	0	0.761236	0.159045	1.06553	0.0551667
VC_1651	0	0	0.661462	0.202822	0.988273	0.0822937
VC_1652	0	0	0.623416	0.192802	1.01297	0.0568751
VC_1653	0	0	0.813298	0.150882	0.925244	0.0512858
VC_1654	0	0	0.688802	0.193129	0.612848	0.261257
VC_1655	0	0	0.625133	0.174068	0.745453	0.0450201
VC_1656	0	0	0.63997	0.165437	1.20041	0.137453
VC_1657	0	0	0.815955	0.114977	0.993475	0.321201
VC_1658	0	0	0.361153	0.166157	0.777558	0.0590898
VC_1659	0	0	0.843748	0.12133	1.01818	0.104699
VC_1660	0	0	0.715648	0.173077	0.965361	0.0600113
VC_1661	0	0	0.471693	0.226997	2.2264	0.941222
VC_1662	0	0	0.350877	0.125109	1.31122	0.223571
VC_1663	0	0	0.193319	0.127478	3.22301	1.79779
VC_1664	0	0	0.761762	0.177863	0.886815	0.100055
VC_1665	0	0	0.751014	0.181057	1.01476	0.0639691
VC_1666	0	0	0.553787	0.214187	0.839545	0.153993
VC_1667	0	0	0.704939	0.179401	1.01302	0.122464
VC_1668	0	0	0.588194	0.214945	1.40661	0.223566
VC_1669	0	0	0.771974	0.148009	0.90089	0.058919
VC_1670	0	0	0.507854	0.189722	1.02229	0.0735218
VC_1671	0	0	0.442726	0.13078	0.624096	0.047552
VC_1672	0	0	0.51602	0.151815	0.893957	0.098579
VC_1673	0	0	0.521618	0.191679	1.08134	0.063026
VC_1674	0	0	0.664968	0.184933	1.22048	0.142882
VC_1675	0	0	0.583817	0.162412	0.87708	0.078915
VC_1676	0	0	0.193019	0.132373	0.551969	0.0559396
VC_1677	0	0	0.340451	0.133684	0.552303	0.160455
VC_1678	0	0	0.730977	0.172214	1.3156	0.227887
VC_1679	0	0	0.791037	0.141685	0.632797	0.0516972
VC_1680	0	0	0.511889	0.225098	1.04238	0.0930635
VC_1681	0	0	0.56217	0.198773	0.612841	0.101023
VC_1682	0	0	0.568663	0.195092	0.925102	0.124019
VC_1683	0	0	0.764476	0.157249	0.85855	0.141028
VC_1684	0	0	0.351872	0.15121	0.858016	0.0736615
VC_1685	0	0	0.665378	0.215533	0.948004	0.118965
VC_1686	0	0	0.790314	0.14786	1.22819	0.202865
VC_1687	0	0	0.522336	0.196422	0.825078	0.0984958
VC_1688	0	0	0.683239	0.168542	0.885279	0.0753898
VC_1689	0	0	0.668581	0.176439	0.858741	0.122208
VC_1690	0	0	0.768306	0.151369	0.975352	0.0908916
VC_1691	0	0	1	0	1.37404	0.557811
VC_1692	0	0	0.661088	0.159	1.12056	0.0623783
VC_1693	0	0	0.848736	0.0976051	1.07842	0.106459
VC_1694	0	0	0.632541	0.231271	0.618722	0.260339
VC_1695	0	0	0.802482	0.13448	1.3549	0.15666
VC_1696	0	0	0.652775	0.148527	1.32888	0.164576
VC_1697	0	0	0.553035	0.184123	1.27782	0.138726
VC_1698	0	0	0.655885	0.215456	0.685526	0.0607616
VC_1699	0	0	0.467036	0.227887	1.01143	0.146689
VC_1700	0	0	0.713597	0.167867	0.831872	0.0746114
VC_1701	0	0	0.661316	0.190951	0.953769	0.129337
VC_1702	0	0	0.429841	0.154162	1.47656	0.503094
VC_1703	0	0	0.247353	0.14629	0.262466	0.0333509
VC_1704	0	0	0.696268	0.18828	0.915702	0.0512816
VC_1705	0	0	1	0	0.30382	0.19937
VC_1706	0	0	0.509652	0.199203	0.951707	0.161331
VC_1707	0	0	0.316797	0.134432	0.432972	0.0628798
VC_1708	0	0	0.636128	0.156447	1.22881	0.106504
VC_1709	0	0	0.249839	0.104989	1.13547	0.054002
VC_1710	0	0	0.248229	0.11003	1.35237	0.0871992
VC_1711	0	0	0.408881	0.14247	1.00509	0.0450365
VC_1712	0	0	0.776236	0.137208	0.91276	0.112103
VC_1713	0	0	0.668744	0.185375	1.02492	0.188909
VC_1714	0	0	0.0760219	0.0534667	1.23786	0.0795703
VC_1715	0	0	0.48997	0.190547	1.61806	0.240967
VC_1716	0	0	0.337775	0.147368	1.35647	0.177104
VC_1717	0	0	0.645262	0.215045	0.83324	0.123183
VC_1718	0	0	0.697496	0.1778	1.05284	0.0735464
VC_1719	0	0	0.786015	0.153131	1.03753	0.10135
VC_1720	0	0	0.760617	0.179077	0.883749	0.160142
VC_1721	0	0	0.755917	0.149022	0.861519	0.0702031
VC_1722	0	0	0.427923	0.182186	1.24058	0.1538
VC_1723	0	0	0.62091	0.172522	1.18056	0.121836
VC_1724	0	0	0.786286	0.232948	1.31392	0.626811
VC_1725	0	0	0.0882174	0.0462183	1.50387	0.135498
VC_1726	0	0	0.424806	0.17782	1.32877	0.127866
VC_1727	0	0	0.545833	0.182699	0.979499	0.0699433
VC_1728	0	0	0.770746	0.111475	1.72426	0.34494
VC_1729	0	0	0.356017	0.1911	2.05714	0.934014
VC_1730	0	0	0.746405	0.188653	1.64724	0.419499
VC_1731	0	0	0.257591	0.149275	0.351399	0.0454691
VC_1732	0	0	0.818696	0.119659	0.812088	0.0485185
VC_1733	0	0	0.826667	0.162472	0.595102	0.424977
VC_1734	0	0	0.637857	0.202586	2.9965	1.56584
VC_1735	0	0	0.777555	0.164706	1.02517	0.181993
VC_1736	0	0	0.443952	0.177096	1.05296	0.119726
VC_1737	0	0	1	0	0	0
VC_1738	0	0	0.481224	0.276902	1.9298	0.178573
VC_1739	0	0	1	0	0	0
VC_1740	0	0	0.790935	0.156593	0.905959	0.0374055
VC_1741	0	0	0.832501	0.123055	1.2247	0.138888
VC_1742	0	0	0.738095	0.218696	0.74525	0.381808
VC_1743	0	0	0.807025	0.143833	0.988322	0.0823349
VC_1744	0	0	0.661559	0.211229	0.630681	0.089393
VC_1745	0	0	0.498233	0.174164	0.95942	0.0744341
VC_1746	0	0	0.356286	0.17105	1.13515	0.13653
VC_1747	0	0	0.495709	0.159706	1.83293	0.385978
VC_1748	0	0	0.259007	0.112443	1.18027	0.103651
VC_1749	0	0	0.770697	0.16129	0.963747	0.0703755
VC_1750	0	0	0.192957	0.08751	1.11974	0.074443
VC_1751	0	0	0.839228	0.109432	1.28099	0.0988447
VC_1752	0	0	0.775064	0.173348	0.424913	0.118351
VC_1753	0	0	0.741817	0.193411	0.980414	0.0752006
VC_1754	0	0	0.795634	0.14252	1.03676	0.0754555
VC_1755	0	0	0.45446	0.172336	0.702075	0.0784445
VC_1756	0	0	0.699144	0.193572	1.24657	0.143067
VC_1757	0	0	0.494586	0.191177	0.979539	0.0562028
VC_1758	0	0	0.65945	0.208305	1.02058	0.0866282
VC_1759	0	0	0.721933	0.198742	1.45556	0.184689
VC_1760	0	0	0.702061	0.205	1.05153	0.0557645
VC_1761	0	0	0.736118	0.188826	1.11057	0.103175
VC_1762	0	0	0.706105	0.214066	1.14121	0.0842937
VC_1763	0	0	0.0940343	0.0611342	1.54875	0.144049
VC_1764	0	0	0.117049	0.0963546	1.42909	0.101104
VC_1765	0	0	0.694823	0.190132	1.05593	0.0473904
VC_1766	0	0	0.740029	0.176227	1.49509	0.0911775
VC_1767	0	0	0.544427	0.187123	1.21554	0.0864977
VC_1768	0	0	0.73137	0.190598	1.06982	0.0771526
VC_1769	0	0	0.0888356	0.0580354	1.15201	0.0665593
VC_1770	0	0	0.697974	0.176181	1.17268	0.07432
VC_1771	0	0	0.636608	0.205679	1.04513	0.0459027
VC_1772	0	0	0.135946	0.0751184	1.32381	0.11733
VC_1773	0	0	0.412594	0.218718	1.12569	0.14684
VC_1774	0	0	0.609053	0.23656	0.867332	0.0692972
VC_1775	0	0	0.376397	0.184494	1.34329	0.148473
VC_1776	0	0	0.790138	0.154813	0.97461	0.0755144
VC_1777	0	0	0.323017	0.146019	1.25098	0.0911282
VC_1778	0	0	0.603315	0.222538	0.66795	0.0568572
VC_1779	0	0	0.796985	0.13766	1.00269	0.10052
VC_1780	0	0	0.609615	0.294865	0.221676	0.191017
VC_1781	0	0	0.264278	0.127159	1.36087	0.172907
VC_1782	0	0	0.255817	0.119126	1.19705	0.0856828
VC_1783	0	0	0.111183	0.065044	1.55492	0.137692
VC_1784	0	0	0.564525	0.195582	1.2385	0.0745919
VC_1785	0	0	0.375956	0.203304	4.62461	3.25252
VC_1786	0	0	0.763905	0.157787	0.975145	0.107505
VC_1787	0	0	0.411342	0.202954	1.88293	1.51549
VC_1788	0	0	0.227302	0.150521	1.37343	0.173013
VC_1789	0	0	0.756357	0.176278	1.14075	0.0820761
VC_1790	0	0	0.451274	0.218762	0.901193	0.132128
VC_1791	0	0	0.610792	0.206699	1.53456	0.14088
VC_1792	0	0	0.0727108	0.0412642	2.0922	0.312951
VC_1793	0	0	0.305675	0.174422	1.50845	0.225446
VC_1794	0	0	0.791156	0.138099	0.978081	0.114669
VC_1795	0	0	0.729898	0.175162	1.21593	0.258387
VC_1796	0	0	0.245632	0.110463	1.79076	0.228618
VC_1797	0	0	0.775266	0.1743	1.06124	0.128689
VC_1798	0	0	0.643836	0.183813	1.11661	0.0622562
VC_1799	0	0	0.696999	0.184167	1.19335	0.0801927
VC_1800	0	0	0.437891	0.177277	1.32953	0.187248
VC_1801	0	0	0.725498	0.235403	3.00487	2.35483
VC_1802	0	0	0.778176	0.180737	1.97641	0.881557
VC_1803	0	0	0.646065	0.334979	0.368328	0.391454
VC_1804	0	0	0.848989	0.114882	1.19531	0.176193
VC_1805	0	0	0.659401	0.21068	1.47043	0.171135
VC_1806	0	0	0.45935	0.215273	1.16093	0.125952
VC_1807	0	0	0.618622	0.257252	1.13405	0.952268
VC_1808	0	0	0.465739	0.229407	0.463918	0.114127
VC_1809	0	0	0.331401	0.162493	0.555386	0.0730701
VC_1810	0	0	0.837638	0.18089	0.668374	0.227667
VC_1811	0	0	0.752655	0.174946	1.13489	0.159264
VC_1812	0	0	0.758254	0.143489	0.6732	0.089718
VC_1813	0	0	0.540286	0.115441	1.1445	0.425411
VC_1814	0	0	0.771863	0.152478	1.24812	0.108992
VC_1815	0	0	0.654127	0.169382	1.05114	0.0766918
VC_1816	0	0	0.394473	0.149362	1.60731	0.305539
VC_1817	0	0	0.787058	0.137333	0.936131	0.0648229
VC_1818	0	0	0.936508	0.100896	0.873891	0.258724
VC_1819	0	0	0.732933	0.174395	0.794149	0.0797922
VC_1820	0	0	0.77698	0.18018	2.17982	1.03737
VC_1821	0	0	0.614846	0.179629	1.04008	0.0737586
VC_1822	0	0	0.840639	0.113534	1.03488	0.0676189
VC_1823	0	0	0.677229	0.184901	0.688486	0.0793594
VC_1824	0	0	0.602643	0.206009	0.947182	0.101674
VC_1825	0	0	0.775294	0.154378	1.16475	0.124276
VC_1826	0	0	0.148972	0.0905096	2.01929	0.227884
VC_1827	0	0	0.791977	0.144564	0.819775	0.0698708
VC_1828	0	0	0.535573	0.184452	1.12171	0.153962
VC_1829	0	0	0.532762	0.230156	0.349691	0.214615
VC_1830	0	0	1	0	0.256322	0.098462
VC_1831	0	0	0.129165	0.0770116	0.979126	0.0702017
VC_1832	0	0	0.505031	0.172228	0.973633	0.135909
VC_1833	0	0	0.695579	0.182295	1.03275	0.0891274
VC_1834	0	0	0.718716	0.203099	1.29361	0.160902
VC_1835	0	0	0.742826	0.179858	1.01429	0.190706
VC_1836	0	0	0.512086	0.227471	0.690539	0.0680679
VC_1837	0	0	0.739587	0.177268	0.854438	0.130904
VC_1838	0	0	0.40979	0.220194	1.48158	0.25631
VC_1839	0	0	0.777599	0.161224	1.14278	0.140974
VC_1840	0	0	0.452457	0.194274	0.948893	0.115356
VC_1841	0	0	0.680743	0.194037	1.52114	0.203577
VC_1842	0	0	0.793462	0.165698	1.2392	0.295019
VC_1843	0	0	0.0768171	0.0840744	0.336432	0.074708
VC_1844	0	0	0.131069	0.11167	0.392122	0.0676148
VC_1845	0	0	0.782113	0.160591	1.03679	0.142545
VC_1846	0	0	0.78036	0.149336	1.06504	0.203271
VC_1847	0	0	0.286822	0.121923	1.2453	0.145806
VC_1848	0	0	0.554922	0.00118764	0.0990677	0.0255115
VC_1849	0	0	0.79111	0.159419	0.862039	0.132325
VC_1850	0	0	0.330213	6.6949e-16	1	0
VC_1851	0	0	0.27471	0.167979	1.30847	0.122887
VC_1852	0	0	0.517405	0.215472	0.955	0.134667
VC_1853	0	0	0.68626	0.229499	1.16031	0.152885
VC_1854	0	0	0.666396	0.170234	0.965864	0.0538363
VC_1855	0	0	0.682937	0.206809	0.945502	0.0701831
VC_1856	0	0	0.52732	0.197853	1.3051	0.123269
VC_1857	0	0	0.665238	0.205288	1.06528	0.171129
VC_1858	0	0	0.753968	0.215365	0.461575	0.353393
VC_1859	0	0	0.658374	0.172024	1.04811	0.070877
VC_1860	0	0	0.571145	0.18538	1.01543	0.12199
VC_1861	0	0	0.653142	0.204051	0.906815	0.0850342
VC_1862	0	0	0.472701	0.166043	1.50945	0.15175
VC_1863	0	0	0.513051	0.230126	0.827714	0.0679474
VC_1864	0	0	0.51956	0.190789	0.765062	0.0707214
VC_1865	0	0	0.859584	0.108482	0.947816	0.0478984
VC_1866	0	0	0.864492	0.102309	1.06031	0.0364318
VC_1867	0	0	0.76106	0.16038	0.902485	0.070857
VC_1868	0	0	0.221376	0.110508	1.26111	0.0992913
VC_1869	0	0	0.509312	0.160515	0.952915	0.144549
VC_1870	0	0	0.431707	0.150093	0.995646	0.0999418
VC_1871	0	0	0.667653	0.134975	0.80983	0.0735888
VC_1872	0	0	0.72473	0.177506	0.770025	0.0432081
VC_1873	0	0	0.797656	0.151605	0.985873	0.069701
VC_1874	0	0	0.775343	0.154599	0.985098	0.0729401
VC_1875	0	0	1	0	1.13099	0.562978
VC_1876	0	0	0.610214	0.201693	1.19156	0.241049
VC_1877	0	0	0.588141	0.0889227	0.671039	0.631159
VC_1878	0	0	1	0	0	0
VC_1879	0	0	0.393288	0.131035	0.869968	0.0377078
VC_1880	0	0	0.734355	0.186915	1.10192	0.127708
VC_1881	0	0	0.840397	0.163939	1.30643	0.705118
VC_1882	0	0	1	0	0	0
VC_1883	0	0	0.338809	3.34745e-16	1	0
VC_1884	0	0	0.550226	0.317246	0.416753	0.360337
VC_1885	0	0	0.792086	0.174417	0.616106	0.0831373
VC_1886	0	0	0.813448	0.131525	0.920997	0.0471138
VC_1887	0	0	0.285731	0.16369	1.81131	0.362094
VC_1888	0	0	0.611043	0.159578	0.80848	0.0318331
VC_1889	0	0	0.571172	0.202802	1.14698	0.177155
VC_1890	0	0	0.788799	0.14277	0.943511	0.0561954
VC_1891	0	0	0.414096	0.143507	2.50065	0.712237
VC_1892	0	0	0.728348	0.172014	0.71864	0.057449
VC_1893	0	0	0.555962	0.197782	0.698659	0.0869148
VC_1894	0	0	0.804455	0.139949	0.848608	0.0859665
VC_1895	0	0	0.339765	0.136864	1.58982	0.192717
VC_1896	0	0	0.577683	0.180258	0.875866	0.053734
VC_1897	0	0	0.789325	0.162253	0.753524	0.136984
VC_1898	0	0	0.46856	0.141619	1.04548	0.0695755
VC_1899	0	0	0.219316	0.118788	0.617868	0.0397636
VC_1900	0	0	0.16404	0.156173	3.01559	1.14185
VC_1901	0	0	0.832419	0.132843	1.07373	0.0663352
VC_1902	0	0	0.40414	0.142566	1.2132	0.103044
VC_1903	0	0	0.21201	0.149552	1.5847	0.297483
VC_1904	0	0	0.0561813	0.0401709	6.19058	2.55134
VC_1905	0	0	0.776041	0.138523	0.939552	0.0645157
VC_1906	0	0	0.664294	0.181259	1.12293	0.0927762
VC_1907	0	0	0.586543	0.25394	1.03551	0.146496
VC_1908	0	0	0.745781	0.18158	2.31426	1.52503
VC_1909	0	0	0.15327	0.0939187	1.6308	0.155934
VC_1910	0	0	0.754433	0.147205	0.948122	0.0937097
VC_1911	0	0	0.658959	0.226333	1.46193	0.264034
VC_1912	0	0	0.439318	0.255026	2.89942	0.305651
VC_1913	0	0	0.624315	0.327946	0.453733	0.420624
VC_1914	0	0	0.0729907	0.0477134	3.32423	0.963697
VC_1915	0	0	0.54639	0.319952	0.3786	0.338043
VC_1916	0	0	0.65994	0.231273	0.27106	0.132652
VC_1917	0	0	0.607146	0.198304	0.867851	0.113256
VC_1918	0	0	0.754379	0.157026	0.894699	0.0548681
VC_1919	0	0	0.392465	0.134769	1.65089	0.247332
VC_1920	0	0	0.624062	0.180888	0.786076	0.0507405
VC_1921	0.69	0	0.00123218	0.00227109	7.00001	2.34569
VC_1922	0	0	0.251283	0.124295	1.34068	0.194088
VC_1923	0	0	0.542941	0.197808	1.09437	0.108007
VC_1924	0	0	0.822069	0.140716	1.29072	0.19132
VC_1925	0	0	0.641959	0.192092	1.02054	0.0603922
VC_1926	0	0	0.785101	0.144945	0.835728	0.0765008
VC_1927	0	0	0.546949	0.146867	1.09945	0.0673683
VC_1928	0	0	0.334796	0.110241	1.51669	0.129756
VC_1929	0	0	0.457081	0.144037	0.715229	0.0643281
VC_1930	0	0	0.94	0.171527	0.343381	0.400232
VC_1931	0	0	0.412141	0.182157	0.815538	0.0569762
VC_1932	0	0	0.75992	0.157464	0.800381	0.0790598
VC_1933	0	0	0.622569	0.169161	0.882166	0.0950856
VC_1934	0	0	0.301027	0.161508	1.20969	0.0821758
VC_1935	0	0	0.818434	0.124646	1.00533	0.0743959
VC_1936	0	0	0.403466	0.171374	1.0997	0.0818346
VC_1937	0	0	0.427012	0.166288	0.981511	0.0931847
VC_1938	0	0	0.839771	0.110201	0.753657	0.080988
VC_1939	0	0	0.819907	0.147395	1.27347	0.122646
VC_1940	0	0	0.600437	0.182736	1.12788	0.106369
VC_1941	0	0	0.530826	0.190355	0.889621	0.0537435
VC_1942	0	0	0.0154207	0.0114297	3.44125	0.530774
VC_1943	0	0	0.636587	0.188013	3.14034	0.877303
VC_1944	0	0	0.819489	0.136058	0.905899	0.055141
VC_1945	0	0	0.153941	0.0819777	0.960364	0.0546296
VC_1946	0	0	0.662	0.274057	1.44293	0.298936
VC_1947	0	0	0.798565	0.137936	1.04903	0.0857209
VC_1948	0	0	0.273933	0.166951	0.677863	0.24343
VC_1949	0	0	0.81973	0.132019	1.08498	0.0648684
VC_1950	0	0	0.384602	0.157115	0.918871	0.0520538
VC_1951	0	0	0.753178	0.134238	0.858787	0.0621342
VC_1952	0	0	0.662557	0.176733	1.01046	0.0416976
VC_1953	0	0	0.397357	0.125848	1.02058	0.0865207
VC_1954	0	0	0.661949	0.110887	4.00033	2.0131
VC_1955	0	0	0.318739	0.123025	1.16613	0.125528
VC_1956	0	0	0.752968	0.154926	0.725828	0.0439328
VC_1957	0	0	0.635233	0.235815	0.753557	0.1403
VC_1958	0	0	0.456494	0.148016	1.51765	0.307329
VC_1959	0	0	0.794793	0.156539	0.820512	0.0959936
VC_1960	0	0	0.591877	0.217477	0.897766	0.141856
VC_1961	0	0	0.843095	0.164583	1.40418	0.944233
VC_1962	0	0	0.755957	0.16777	1.36561	0.212644
VC_1963	0	0	0.742942	0.158681	1.21461	0.170678
VC_1964	0	0	0.137857	0.0655018	0.660891	0.0433929
VC_1965	0	0	0.558099	0.152102	1.31103	0.119569
VC_1966	0	0	0.300373	0.148948	0.990446	0.0677319
VC_1967	0	0	0.805003	0.1411	0.990285	0.0470832
VC_1968	0	0	0.247287	0.0958383	1.34883	0.161562
VC_1969	0	0	0.735142	0.201029	1.46644	0.576214
VC_1970	0	0	0.802261	0.139792	1.26964	0.109844
VC_1971	0	0	0.704497	0.181412	0.8175	0.0600843
VC_1972	0	0	0.544605	0.189238	1.07629	0.0975137
VC_1973	0	0	0.572377	0.128084	0.909601	0.0585874
VC_1974	0	0	0.769563	0.156931	1.03429	0.0705975
VC_1975	0	0	0.824536	0.15193	1.15839	0.0718468
VC_1976	0	0	0.511247	0.205884	0.600154	0.0477893
VC_1977	0	0	0.785545	0.137867	1.04931	0.062138
VC_1978	0	0	0.746689	0.175041	0.558849	0.0535046
VC_1979	0	0	0.158824	0.0548975	1.31516	0.0908267
VC_1980	0	0	0.739598	0.146653	1.16891	0.128743
VC_1981	0	0	0.662188	0.208166	0.801189	0.163737
VC_1982	0	0	0.797532	0.149847	1.18605	0.286083
VC_1983	0	0	0.308158	0.112234	1.13132	0.0613972
VC_1984	0	0	0.543656	0.213138	1.27564	0.144521
VC_1985	0	0	0.20613	0.0936798	1.09332	0.0878084
VC_1986	0	0	0.659694	0.136711	0.791825	0.0484991
VC_1987	0	0	0.832587	0.133527	0.984664	0.0829105
VC_1988	0	0	0.534875	0.202171	1.56331	0.340337
VC_1989	0	0	0.364436	0.254598	4.44353	0.935221
VC_1990	0	0	0.531732	0.139696	0.699333	0.0355618
VC_1991	0	0	0.183419	0.0903927	0.723404	0.0864427
VC_1992	0	0	0.50947	0.161515	0.741244	0.0517647
VC_1993	0	0	0.442009	0.169803	1.23185	0.0976375
VC_1994	0	0	0.255995	0.130615	1.09858	0.0746873
VC_1995	0	0	0.82238	0.114538	0.765836	0.0569304
VC_1996	0	0	0.063443	0.0334853	2.18804	0.29324
[truncated: 1,892 more rows]
