# Supplementary material for: A Cytosine Methytransferase Modulates the Cell Envelope Stress Response in the Cholera Pathogen
Source: PLoS Genet. 2015 Nov 20;11(11):e1005666. doi: 10.1371/journal.pgen.1005666 (PMC4654547; doi:10.1371/journal.pgen.1005666)
Supplement: S4 Table — (XLSX) [file pgen.1005666.s010.xlsx]

## Sheet: Table S4. ∆vchM ∆rpoE vs WT TIS
Table S4. Transposon-insertion sequencing experiment between ∆vchM ∆rpoE and ∆vchM cells
Reproducible Tests' refer to the fraction of Mann-Whitney U tests that returned significnat p-values (<0.001).
Reproducible >90%' assesses whether 90% or more of the MWU tests returned a significant p-value; '0' is no, '1' is yes .
The p-values and read count ratios were calculated and averaged for each MWU test of the experimental library against 100 of the control library's simulations.
Locus	Reproducible Tests	Reproducible >90%	Avg p-val	p-val SD	Avg Count ratio (∆vchM ∆rpoE/∆vchM)	Count ratio SD
VC_0001	0	0	0.789603	0.09091	2.0641	0.105507
VC_0002	0	0	0.0278322	0.0220787	0.455884	0.43852
VC_0003	0	0	0.733821	0.192206	1.11836	0.0867775
VC_0004	0	0	0.759864	0.129316	1.49936	0.209026
VC_0005	0	0	0.622843	0.181416	1.64782	0.0734559
VC_0006	0	0	0.632725	0	2.6127	0.159934
VC_0007	0	0	1	0	0	0
VC_0008	0	0	0.269422	0.104407	1.51462	0.0422546
VC_0009	0	0	0.358305	0.121029	1.8914	0.0389285
VC_0010	0	0	0.00489232	0.00360973	2.15201	0.0284385
VC_0011	0	0	0.425464	0.191141	1.68235	0.0789208
VC_0012	0	0	0.851726	0.280596	1.50194	0.295023
VC_0013	0	0	0.691472	0.179026	0.477882	0.7006
VC_0014	0	0	0.29836	0.151921	1.29609	0.0520403
VC_0015	0	0	0.971168	0.093271	1.25985	0.54693
VC_0016	0	0	0.745048	0.149758	1.22733	0.0549699
VC_0017	0	0	0.676	0.244586	0.689597	0.602735
VC_0018	0	0	0.0613466	0.0385952	1.87739	0.0533373
VC_0019	0	0	0.240484	0.114722	1.23232	0.0497642
VC_0020	0	0	1	0	0	0
VC_0021	0	0	0.648464	0.165282	0.780067	0.30379
VC_0022	0	0	0.229408	0.113814	1.10852	0.0640419
VC_0023	0	0	0.294471	0.101432	1.25285	0.0698976
VC_0024	0	0	1	0	4.88519	0.147001
VC_0025	0	0	0.32026	0.0919146	1.74021	0.0508524
VC_0026	0	0	0.234097	0.0851911	1.41452	0.0366798
VC_0027	0	0	0.425109	0.134335	1.4922	0.0365697
VC_0028	0	0	0.533255	0.125168	1.20765	0.0284826
VC_0029	0	0	0.27147	0.0998247	1.32105	0.0475965
VC_0030	0	0	0.643525	0.158792	1.12158	0.0862294
VC_0031	0	0	0.613079	0.153006	1.19277	0.0432444
VC_0032	0	0	0.372756	0.1264	1.28554	0.0463547
VC_0033	0	0	0.821873	0.12042	1.11212	0.0361652
VC_0034	0	0	0.245312	0.117516	0.656987	0.138514
VC_0035	0	0	0.577209	0.17754	1.04067	0.0554443
VC_0036	0	0	0.873112	0.0967129	1.47831	0.0360919
VC_0037	0	0	0.162812	0.0838852	0.385147	0.457842
VC_0038	0	0	0.832	0.204436	1.99701	0.142491
VC_0039	0	0	0.724572	0.149461	1.19084	0.0495732
VC_0040	0	0	0.775072	0.160148	1.00744	0.0545518
VC_0041	0	0	0.601312	0.175222	1.1301	0.0708701
VC_0042	0	0	0.833118	0.116095	0.930492	0.0534556
VC_0043	0	0	0.576179	0.0422791	1.18568	0.61857
VC_0044	0	0	0.436059	0.129919	0.718107	0.0973876
VC_0045	0	0	0.560877	0.0108372	2.41766	0.121634
VC_0046	0	0	0.668488	0.151489	1.3616	0.0439701
VC_0047	0	0	0.534256	0.137027	1.11211	0.0450759
VC_0048	0	0	0.60777	0.126553	0.854238	0.0545622
VC_0049	0	0	0.663111	0.124516	1.19515	0.064284
VC_0050	0	0	0.662453	0.144018	0.968965	0.0718208
VC_0051	0	0	0.344741	0.103719	1.17193	0.0430639
VC_0052	0	0	0.69701	0.173846	0.82015	0.0948036
VC_0053	0	0	0.571111	0.164459	1.09211	0.190104
VC_0054	0	0	0.405637	0.108734	1.7633	0.0307621
VC_0055	0	0	0.0941077	0.0681251	0.458123	1.50691
VC_0056	0	0	0.851702	0.11318	0.984398	0.0570004
VC_0057	0	0	0.775082	0.146197	0.525598	0.370136
VC_0058	0	0	0.65397	0.175222	1.04638	0.0589522
VC_0059	0	0	0.513298	0.253291	0.452734	1.7453
VC_0060	0	0	0.427926	0.163998	1.90734	0.0648865
VC_0061	0	0	0.426633	0.11896	1.08711	0.0322659
VC_0062	0	0	0.805925	0.12632	0.799195	0.0577337
VC_0063	0	0	0.471623	0.149033	0.737869	0.0811579
VC_0064	0	0	0.736913	0.159017	1.41272	0.0658382
VC_0065	0	0	0.363953	0.110976	0.689724	0.150588
VC_0066	0	0	0.862093	0.114261	0.972844	0.0570411
VC_0067	0	0	0.779465	0.151158	1.04495	0.0376523
VC_0068	0	0	0.313949	0.119609	1.51699	0.0301611
VC_0069	0	0	0.585017	0.163162	0.962893	0.0466331
VC_0070	0	0	0.515153	0.175461	0.97098	0.139996
VC_0071	0	0	0.352822	0.107014	1.37347	0.0410428
VC_0072	0	0	0.430142	0.12305	0.8825	0.0417804
VC_0073	0	0	0.136768	0.056169	0.677954	0.146925
VC_0074	0	0	0.559074	0.209101	0.75644	0.303892
VC_0075	0	0	0.823816	0.144116	1.24495	0.0468238
VC_0076	0	0	0.820662	0.119592	1.02009	0.0744961
VC_0077	0	0	0.788392	0.161762	0.805084	0.137497
VC_0078	0	0	0.756843	0.146412	1.07599	0.0754902
VC_0079	0	0	0.632014	0.13688	1.15509	0.0515362
VC_0080	0	0	0.214136	0.0873924	0.88328	0.0700478
VC_0081	0	0	0.7038	0.143457	1.21646	0.0528792
VC_0082	0	0	0.46905	0.135726	0.842443	0.0652362
VC_0083	0	0	0.45872	0.263474	0.517358	0.199461
VC_0084	0	0	0.521674	0.175352	0.931134	0.423318
VC_0085	0	0	0.413249	0.0681357	2.72552	0.0897375
VC_0086	0	0	0.592912	0.190378	1.60429	0.088069
VC_0087	0	0	0.466933	0.190942	1.61607	0.117261
VC_0088	0	0	0.625323	0.172142	1.39787	0.0512396
VC_0089	0	0	0.547283	0.15119	0.848705	0.0661017
VC_0090	0	0	0.808094	0.12908	1.04267	0.0582259
VC_0091	0	0	0.841452	0.115535	0.935145	0.0816975
VC_0092	0	0	0.884765	0.0900731	1.086	0.121222
VC_0093	0	0	0.751574	0.14701	1.1588	0.0330529
VC_0094	0	0	0.18974	0.0952104	0.870689	0.302446
VC_0095	0	0	0.844569	0.119253	0.94464	0.0715203
VC_0096	0	0	0.856449	0.119508	1.19489	0.114834
VC_0097	0	0	0.50304	0.157472	0.768954	0.109424
VC_0098	0	0	0.221151	0.0648189	1.26838	0.0326893
VC_0099	0	0	0.301714	0.118246	1.20062	0.0474876
VC_0100	0	0	0.648571	0.173979	1.33936	0.0501656
VC_0101	0	0	0.804169	0.154074	0.90266	0.15536
VC_0102	0	0	0.781476	0.127871	1.12836	0.0718283
VC_0103	0	0	0.846861	0.11179	1.07201	0.0647249
VC_0104	0	0	0.892381	0.0882931	1.22811	0.10781
VC_0105	0	0	0.739895	0.205902	1.16942	0.289576
VC_0106	0	0	0.828366	0.148654	0.797243	0.236087
VC_0107	0	0	0.86889	0.128887	1.06694	0.249265
VC_0108	0	0	0.181798	0.0409766	0.657679	0.165132
VC_0109	0	0	1	0	0.47579	1.19236
VC_0110	0	0	0.374346	0.200878	2.17408	0.0826627
VC_0111	0	0	1	0	1.57831	0.18049
VC_0112	0	0	0.647235	0.153565	1.44922	0.031456
VC_0113	0	0	0.829075	0.116246	0.773743	0.0867944
VC_0114	0	0	0.657464	0.178847	0.81787	0.14134
VC_0115	0	0	0.318654	0.111424	0.792983	0.103382
VC_0116	0	0	0.727472	0.142495	0.913514	0.055267
VC_0117	0	0	0.26105	0.096254	1.16901	0.044741
VC_0118	0	0	0.451835	0.128199	0.709924	0.131533
VC_0119	0	0	0.725973	0.127106	1.32353	0.125116
VC_0120	0	0	0.678483	0.224544	0.204863	2.08692
VC_0121	0	0	0.605203	0.200505	1.02266	0.156675
VC_0122	0	0	0.486332	0.160345	1.09778	0.0444519
VC_0123	0	0	0.806373	0.126454	1.8308	0.071935
VC_0124	0	0	0.875089	0.109597	1.13943	0.0762016
VC_0125	0	0	0.824999	0.131058	1.13074	0.0444629
VC_0126	0	0	0.898494	0.0948833	3.88432	0.0503734
VC_0127	0	0	0.777149	0.136475	1.41701	0.0468903
VC_0128	0	0	0.778005	0.149421	1.01126	0.10895
VC_0129	0	0	0.548114	0.142476	1.37391	0.0585456
VC_0130	0	0	0.26365	0.0875478	1.27897	0.0285147
VC_0131	0	0	0.844957	0.121023	1.07468	0.0847171
VC_0132	0	0	0.368477	0.124777	1.16344	0.0382469
VC_0133	0	0	0.721807	0.213593	0.435422	0.994888
VC_0134	0	0	0.289092	0.139002	1.64861	0.0438603
VC_0135	0	0	0.336188	0.101217	1.12634	0.0415506
VC_0136	0	0	0.885124	0.0802287	1.07643	0.0447351
VC_0137	0	0	0.699496	0.132767	0.984202	0.0541311
VC_0138	0	0	0.661	0.270762	1.44564	0.121636
VC_0139	0	0	0.428324	0.159987	1.27938	0.080744
VC_0140	0	0	0.479898	0.195212	1.16477	0.0780348
VC_0141	0	0	0.591111	0.150857	1.18995	0.190259
VC_0142	0	0	0.605004	0.182162	0.788227	0.130841
VC_0143	0	0	0.273534	0.19713	2.73101	0.272695
VC_0144	0	0	0.693846	0.148546	0.819184	0.100464
VC_0145	0	0	0.809628	0.125409	1.08816	0.120221
VC_0146	0	0	0.662477	0.169377	1.54034	0.0524894
VC_0147	0	0	0.893152	0.246054	0.267102	1.80212
VC_0148	0	0	0.349108	0.122993	0.741033	0.110138
VC_0149	0	0	0.444309	0.141038	1.36359	0.0386844
VC_0150	0	0	1	0	0	0
VC_0151	0	0	0.689527	0.168538	0.933832	0.0621959
VC_0152	0	0	0.779857	0.139171	1.37415	0.0819066
VC_0153	0	0	0.862117	0.109711	0.947502	0.112415
VC_0154	0	0	0.75897	0.135955	1.12556	0.0385712
VC_0156	0	0	0.348273	0.111687	1.11951	0.0265311
VC_0157	0	0	0.608848	0.137653	0.896497	0.0391365
VC_0158	0	0	0.982649	0.0848879	0.538559	0.95343
VC_0159	0	0	0.75071	0.156724	2.33124	0.038087
VC_0160	0	0	0.549459	0.211802	1.69123	0.207484
VC_0161	0	0	0.830932	0.11083	1.17294	0.060491
VC_0162	0	0	0.470068	0.14374	1.32016	0.0358678
VC_0163	0	0	0.78884	0.174046	0.429561	1.12465
VC_0164	0	0	0.391355	0.127303	1.06947	0.0300429
VC_0165	0	0	0.635814	0.191689	1.18177	0.0531798
VC_0166	0	0	0.512748	0.145412	1.31733	0.049156
VC_0167	0.12	0	0.00803505	0.00843725	0.571069	0.263976
VC_0168	0	0	0.695051	0.167321	0.845288	0.130147
VC_0169	0	0	0.696441	0.242602	0.299135	1.73486
VC_0170	0	0	0.846674	0.114786	1.24578	0.0399252
VC_0171	0	0	0.175874	0.0947972	1.30939	0.03454
VC_0172	0	0	0.401043	0.12613	1.08459	0.06006
VC_0173	0	0	0.720254	0.16978	1.1517	0.0733382
VC_0174	0	0	0.768104	0.1775	1.12109	0.0729275
VC_0175	0	0	0.0771484	0.0567461	1.4589	0.0260185
VC_0176	0	0	0.852536	0.113491	1.08087	0.086126
VC_0177	0	0	0.471154	0.193139	1.07528	0.0876409
VC_0178	0	0	0.526833	0.173067	1.28147	0.0458046
VC_0179	0	0	0.545893	0.180691	0.892542	0.0471661
VC_0180	0	0	0.421732	0.102254	1.16515	0.0235814
VC_0181	0	0	0.837345	0.124787	1.1279	0.0603302
VC_0182	0	0	0.547767	0.204163	1.1532	0.0836742
VC_0183	0	0	0.736484	0.166036	1.11697	0.047404
VC_0184	0	0	0.0991921	0.0600462	1.4907	0.031584
VC_0185	0	0	0.0592632	0.0460823	1.14756	0.0448869
VC_0186	0	0	0.841138	0.122553	1.34276	0.0388273
VC_0187	0	0	0.602165	0.148606	0.932843	0.0718205
VC_0188	0	0	0.526015	0.147775	0.934873	0.0520553
VC_0189	0	0	0.804924	0.172333	0.984571	0.16811
VC_0190	0	0	0.706721	0.16576	1.07111	0.0471734
VC_0191	0	0	0.732478	0.184522	1.00601	0.0838266
VC_0192	0	0	0.719034	0.168769	0.863819	0.0849448
VC_0193	0	0	1	0	0	0
VC_0194	0	0	0.672124	0.15319	0.872769	0.0728333
VC_0195	0	0	0.794393	0.136044	1.15424	0.057474
VC_0196	0	0	0.852789	0.10078	1.1199	0.0350437
VC_0197	0	0	0.821326	0.141291	1.01056	0.130967
VC_0198	0	0	0.808211	0.135041	1.02097	0.0814062
VC_0199	0	0	0.43337	0.120727	1.4889	0.0272218
VC_0200	0	0	0.852794	0.118419	1.00873	0.031571
VC_0201	0	0	0.733336	0.15761	0.982216	0.126126
VC_0202	0	0	0.564736	0.128381	0.975783	0.0679817
VC_0203	0	0	0.469227	0.126462	1.30475	0.0314946
VC_0204	0	0	0.77963	0.161097	1.25227	0.0490448
VC_0205	0	0	0.671991	0.226003	2.63538	0.131406
VC_0206	0	0	0.844035	0.111567	0.9161	0.0770844
VC_0207	0	0	0.535341	0.156099	1.42214	0.0397437
VC_0208	0	0	0.564665	0.217443	1.29717	0.0701014
VC_0209	0	0	0.828454	0.126064	1.05605	0.113351
VC_0210	0	0	0.480505	0.145033	1.2142	0.0585915
VC_0211	0	0	0.577695	0.165449	0.89936	0.0718792
VC_0212	0	0	0.666989	0.169135	1.11658	0.0504254
VC_0213	0	0	0.566232	0.159794	0.665503	0.393464
VC_0214	0	0	0.0518034	0.0277917	2.82315	0.0337681
VC_0215	0	0	0.330213	6.6949e-16	29.1198	0.00670172
VC_0216	0	0	0.126728	0.0572784	2.0496	0.0159519
VC_0217	0	0	0.342683	0.12049	1.8595	0.0342894
VC_0218	0	0	1	0	0	0
VC_0219	0	0	0.823427	0.192686	0.696874	0.98794
VC_0220	0	0	0.0754856	0.0492414	1.66341	0.0586597
VC_0221	0	0	0.868599	0.0985702	1.10308	0.0427779
VC_0222	0	0	0.315247	0.177873	2.46112	0.267979
VC_0223	0	0	0.0361306	0.0209605	0.353613	0.334061
VC_0224	0	0	0.781166	0.143834	0.787635	0.0941479
VC_0225	1	1	4.36273e-10	6.06825e-10	0.00786115	25.1513
VC_0226	0	0	0.561905	0.14401	0.235066	3.1102
VC_0227	0	0	0.857059	0.136727	2.6749	0.123219
VC_0228	0	0	0.63739	0.203337	1.64504	0.0689456
VC_0229	0	0	0.810138	0.140634	0.82597	0.107981
VC_0230	0	0	0.84728	0.116038	1.2021	0.0553967
VC_0231	0	0	0.654073	0.162436	1.09929	0.0356587
VC_0232	0	0	0.619505	0.173791	0.750244	0.11982
VC_0233	0	0	0.713324	0.205323	0.35351	2.05083
VC_0234	0	0	0.531564	0.110841	0.905676	0.0514323
VC_0235	0	0	0.756753	0.159113	0.98914	0.0614659
VC_0236	1	1	2.23981e-08	2.25891e-08	0.0550068	5.43459
VC_0237	0.83	0	0.000558694	0.000726947	0.310203	0.688763
VC_0238	0	0	0.388811	0.226032	0.5214	0.623003
VC_0239	0.01	0	0.0106612	0.00643749	0.596257	0.0912989
VC_0240	1	1	9.56145e-09	6.00589e-09	0.123673	1.63572
VC_0241	0	0	0.428212	0.147195	0.985448	0.0455525
VC_0242	0	0	0.533305	0.185065	0.749617	0.0805552
VC_0243	0	0	0.566217	0.17787	0.912131	0.0710364
VC_0244	0	0	0.688647	0.161905	1.18479	0.0481321
VC_0245	0	0	0.684303	0.202068	1.52678	0.074599
VC_0246	0	0	0.666588	0.214269	0.595687	0.472971
VC_0247	0	0	0.0114362	0.00628254	0.104859	5.89808
VC_0248	0	0	0.465788	0.238545	0.220586	2.73445
VC_0249	0	0	0.499796	0.201054	0.740286	0.0951062
VC_0250	0	0	0.171228	0.0824416	0.737253	0.0887111
VC_0251	0	0	0.827298	0.130152	0.929294	0.0313156
VC_0252	0	0	0.458962	0.150079	0.707685	0.127964
VC_0253	0	0	0.807714	0.176447	0.951182	0.212883
VC_0254	0	0	0.527207	0.159978	1.10621	0.0459009
VC_0255	0	0	0.817044	0.146979	0.826642	0.430452
VC_0256	0	0	0.45986	0.209573	1.16092	0.131415
VC_0257	0	0	0.764651	0.150324	0.889734	0.0779777
VC_0258	0	0	0.53694	0.229177	1.39854	0.160072
VC_0259	0	0	0.230264	0.147132	0.67434	0.152099
VC_0260	0	0	0.184024	0.0754068	0.678803	0.0763218
VC_0261	0	0	0.863167	0.119855	1.05902	0.15807
VC_0262	0	0	0.772366	0.152282	0.942291	0.072982
VC_0263	0	0	0.727961	0.18066	1.0397	0.114635
VC_0264	0	0	0.812903	0.137216	1.06024	0.0623419
VC_0265	0	0	0.257563	0.0896177	0.851742	0.0769983
VC_0266	0	0	0.845643	0.10914	1.06628	0.0691742
VC_0267	0	0	0.183233	0.0699856	0.660392	0.131108
VC_0268	0	0	0.288538	0.0815265	1.20905	0.0465453
VC_0269	0	0	0.562483	0.167443	1.11241	0.0447858
VC_0270	0	0	0.604688	0.14045	1.17247	0.0309379
VC_0271	0	0	0.823759	0.102075	1.65397	0.0270194
VC_0272	0	0	0.779286	0.168452	0.952754	0.607578
VC_0273	0	0	0.831546	0.162403	1.34185	0.100299
VC_0274	0	0	0.697139	0.164587	1.20415	0.061999
VC_0275	0	0	0.580465	0.132537	1.2448	0.0483821
VC_0276	0	0	0.241791	0.0823912	1.37942	0.0337171
VC_0277	0	0	0.647087	0.22805	1.36053	0.114571
VC_0278	0	0	0.527118	0.139883	1.35585	0.0317231
VC_0279	0	0	0.398464	0.197807	4.0261	0.0722989
VC_0280	0	0	0.72376	0.160827	1.41808	0.0332976
VC_0281	0	0	0.281474	0.0779903	1.20728	0.0291881
VC_0282	0	0	0.744957	0.129042	1.51694	0.0304048
VC_0283	0	0	0.780354	0.12331	1.60775	0.038764
VC_0284	0.99	1	0.000225593	0.000175006	2.0926	0.0122164
VC_0285	0	0	0.760058	0.134101	1.5287	0.0442603
VC_0286	0	0	0.00833497	0.00450869	2.50279	0.0159339
VC_0287	0	0	0.608696	0.174512	0.881028	0.128377
VC_0288	0	0	0.12405	0.0581043	1.34165	0.0293027
VC_0289	0	0	0.778983	0.143851	0.974248	0.0792681
VC_0290	0	0	0.840464	0.138843	0.734304	0.146288
VC_0291	0	0	0.877449	0.103549	1.10294	0.0543842
VC_0292	0	0	0.771714	0.187047	0.324772	1.76405
VC_0293	0	0	0.862284	0.117007	1.06737	0.10063
VC_0294	0	0	0.544	0.0770429	2.32299	0.0806715
VC_0295	0	0	1	0	1.0226	0.62627
VC_0296	0	0	0.374554	0.114201	2.76478	0.0760096
VC_0297	0	0	0.765428	0.172117	1.54294	0.088354
VC_0298	0	0	0.850531	0.113346	1.09609	0.0344456
VC_0299	0	0	0.46229	0.141376	0.80231	0.118877
VC_0300	0	0	0.802488	0.125561	1.09368	0.0496757
VC_0301	0	0	0.525	0.187424	1.43645	0.0713783
VC_0302	0	0	0.808647	0.13212	1.23988	0.0498592
VC_0303	0	0	0.212437	0.0843458	1.23715	0.0245681
VC_0304	0	0	0.172912	0.0794526	0.778744	0.0707459
VC_0305	0	0	0.32458	0.130842	0.840508	0.07015
VC_0306	0	0	0.570637	0.247355	0.669384	0.581886
VC_0307	0	0	0.0230233	4.533e-17	0.0909091	0
VC_0308	0	0	0.199966	0.0968535	0.73881	0.110004
VC_0309	0	0	0.492932	0.0334298	1.21578	0.0993298
VC_0311	0	0	0.856664	0.108589	0.952419	0.0880663
VC_0312	0	0	0.818622	0.118174	0.939581	0.0603976
VC_0313	0	0	0.518788	0.124926	0.55004	0.935778
VC_0314	0	0	0.526572	0.247344	1.48226	0.155007
VC_0315	0	0	1	0	4.30951	0.131869
VC_0316	0	0	0.988889	0.0547073	0.606046	0.435551
VC_0317	0	0	0.453586	0.182663	1.28136	0.0951963
VC_0318	0	0	0.187586	0.0630437	5.51357	0.13152
VC_0319	0	0	0.856694	0.147093	1.44185	0.23111
VC_0320	0	0	0.570719	0.155458	0.959812	0.195694
VC_0321	0.01	0	0.0531344	0.0589055	0.615621	0.184267
VC_0322	0	0	0.954042	0.16836	0.700071	0.90428
VC_0323	0	0	0.0885435	0.0469934	0.236439	2.79943
VC_0324	0	0	1	0	0	0
VC_0325	0	0	0.483307	0.283814	0.170832	0.269017
VC_0326	0	0	0.343451	3.34745e-16	1	0
VC_0327	0	0	1	0	0	0
VC_0328	0	0	1	0	0	0
VC_0329	0	0	0.662042	0.17964	0.745508	0.595021
VC_0330	0	0	0.769664	0.166467	0.986087	0.0973463
VC_0331	0	0	0.598756	0.134535	0.641759	0.120806
VC_0332	0	0	0.978659	0.0140412	0.631046	0.464752
VC_0333	0	0	0.833236	0.100741	0.997347	0.0854556
VC_0334	0	0	0.763401	0.152506	0.790151	0.075893
VC_0335	0	0	0.769306	0.140201	0.964343	0.0667805
VC_0336	0	0	0.786985	0.154931	1.42813	0.121799
VC_0337	0	0	0.732565	0.157698	0.94044	0.0735407
VC_0338	0	0	0.846257	0.109598	1.08289	0.0394816
VC_0339	0	0	1	0	0.955211	0.221828
VC_0340	0	0	0.234422	0.128833	0.367536	0.707071
VC_0341	0	0	1	0	4.06882	0.0701053
VC_0342	0	0	0.418179	0.131589	0.997954	0.0679412
VC_0343	0	0	0.813885	0.140558	2.03972	0.124844
VC_0344	0	0	0.138494	0.0653302	1.00212	0.110591
VC_0345	0	0	0.3189	0.122992	1.04167	0.0438184
VC_0346	0	0	0.811993	0.129329	0.82869	0.115522
VC_0347	0	0	0.738109	0.196395	0.835914	0.325606
VC_0348	0	0	0.818719	0.140095	0.936331	0.0684869
VC_0349	0	0	0.600046	0.172382	0.877875	0.084796
VC_0350	0	0	0.422135	0.171884	0.917515	0.0752629
VC_0351	0	0	0.454324	0.203597	1.85163	0.070432
VC_0352	0	0	0.632862	0.158899	0.514642	0.270352
VC_0353	0	0	0.72833	0.160572	1.08485	0.0653376
VC_0354	0	0	0.25227	0.168131	1.71588	0.0569286
VC_0355	0	0	0.293448	0.111149	0.830404	0.114432
VC_0356	0	0	1	0	0	0
VC_0357	0	0	0.868989	0.263343	0.474045	0.846916
VC_0358	0	0	0.340904	6.6949e-16	1	0
VC_0359	0	0	1	0	0	0
VC_0360	0	0	1	0	0	0
VC_0361	0	0	0.918733	0.22118	9.32148	0.291977
VC_0362	0	0	0.122873	0.0932687	0.622778	0.17829
VC_0363	0	0	0.692	0.211144	1.31272	0.223218
VC_0364	0	0	0.606928	0.189454	2.00251	0.06438
VC_0365	0	0	0.565622	0.159497	1.859	0.0533821
VC_0366	0	0	1	0	0	0
VC_0367	0	0	1	0	0	0
VC_0368	0	0	0.569362	0.0593317	0.368078	1.9203
VC_0369	0	0	0.67344	0.230124	0.946197	0.337994
VC_0370	0	0	0.110353	0.0605172	1.44536	0.0466118
VC_0371	0	0	1	0	0.830876	0.257419
VC_0372	0	0	0.523709	0.164636	5.14992	0.0586888
VC_0373	0	0	0.578184	0.151398	1.04392	0.0736898
VC_0374	0	0	0.0724572	0.0453908	0.537996	0.131677
VC_0375	0	0	0.524242	0.187352	1.3358	0.147636
VC_0376	0	0	0.797404	0.136556	1.02598	0.0506388
VC_0377	0	0	0.819734	0.143901	0.959136	0.136587
VC_0378	0	0	0.688324	0.169457	1.0538	0.102147
VC_0379	0	0	0.452674	0.180423	1.23028	0.0638628
VC_0380	0	0	0.845333	0.243226	2.36256	0.283105
VC_0380.1	0	0	0.725712	0.168095	1.35153	0.0623393
VC_0381	0	0	0.817906	0.129846	0.846359	0.0857406
VC_0382	0	0	0.613891	0.169589	1.20323	0.139021
VC_0383	0	0	0.806292	0.141305	1.42148	0.117542
VC_0384	1	1	2.65379e-05	3.84673e-05	0.327113	0.211342
VC_0385	1	1	7.939e-06	8.69237e-06	0.24021	0.434542
VC_0386	0.01	0	0.0103978	0.00754635	0.322124	0.340245
VC_0387	0	0	0.851948	0.149871	0.855489	0.471603
VC_0388	0	0	0.735368	0.206245	0.792812	0.536269
VC_0389	0	0	0.366239	0.14952	1.05125	0.0547874
VC_0390	0	0	0.169647	0.0756435	1.23782	0.0239317
VC_0391	0	0	0.353281	0.107302	1.07962	0.0519073
VC_0392	0	0	0.393193	0.11917	1.15476	0.0518327
VC_0393	0	0	0.57306	0.155485	0.930502	0.0366708
VC_0394	0	0	0.600209	0.150853	0.936602	0.0444039
VC_0395	0.04	0	0.00529545	0.00572497	0.306652	0.395631
VC_0396	0	0	0.671973	0.204058	1.30009	0.0625814
VC_0397	0	0	0.575651	0.0615901	0.540267	1.32433
VC_0398	0	0	0.766492	0.140848	1.01644	0.0352484
VC_0399	0	0	0.413694	0.121353	1.39151	0.0282279
VC_0400	0	0	0.671412	0.161454	0.909641	0.111252
VC_0401	0	0	0.545095	0.155042	1.27805	0.0519227
VC_0402	0	0	0.558609	0.170241	1.29952	0.0329657
VC_0403	0	0	0.872417	0.10369	1.31454	0.0442707
VC_0404	0	0	0.156321	0.0939623	1.55342	0.0438724
VC_0405	0	0	0.818541	0.115645	1.11916	0.0399247
VC_0406	0	0	0.552588	0.189337	1.0924	0.0536871
VC_0407	0	0	0.778339	0.142066	1.15034	0.0569115
VC_0408	0	0	0.491121	0.180154	1.16826	0.086168
VC_0409	0	0	0.1416	0.0576241	1.42324	0.0317622
VC_0410	0	0	0.723682	0.165276	0.878217	0.0647055
VC_0411	0	0	0.341779	0.102839	0.726491	0.0849721
VC_0412	0	0	0.618713	0.164875	1.61105	0.0354131
VC_0413	0	0	0.663282	0.168586	0.739095	0.13091
VC_0414	0	0	0.487456	0.162337	1.09436	0.0288291
VC_0415	0	0	1	0	5.45427	0.112104
VC_0416	0	0	0.892525	0.146949	1.82454	0.173548
VC_0417	0	0	0.348501	5.02117e-16	1	0
VC_0418	0	0	0.850689	0.121873	1.01094	0.144409
VC_0419	0	0	0.5506	0.165573	1.23241	0.047839
VC_0420	0	0	0.78082	0.141144	1.07926	0.038051
VC_0421	0	0	0.476505	0.150919	1.42532	0.0385044
VC_0422	0	0	0.686868	0.158771	0.943884	0.0692829
VC_0423	0	0	0.87043	0.109797	0.915811	0.0683296
VC_0424	0	0	0.73223	0.158081	0.677748	0.176812
VC_0425	0	0	0.381643	0.137026	0.897147	0.0866305
VC_0426	0	0	0.653251	0.16021	0.791485	0.0782848
VC_0427	0	0	0.746935	0.158194	1.7741	0.121186
VC_0428	0	0	0.83422	0.125369	1.37528	0.0545095
VC_0429	0	0	0.867234	0.104132	0.986218	0.0367033
VC_0430	0	0	0.198345	0.100911	0.809693	0.0784804
VC_0431	0	0	0.655619	0.181903	0.996516	0.0946987
VC_0432	0	0	0.741563	0.14123	0.747586	0.0664867
VC_0433	0	0	0.839907	0.11474	1.07816	0.0417667
VC_0434	0	0	0.494374	0.170919	1.77823	0.10152
VC_0435	0	0	1	0	0	0
VC_0436	0	0	1	0	0	0
VC_0437	0	0	0.892288	0.101016	0.711338	0.168903
VC_0438	0	0	0.338681	0.152819	1.34854	0.0580337
VC_0439	0	0	0.609602	0.195798	0.827445	0.129932
VC_0440	0	0	0.677385	0.182439	0.619848	0.530986
VC_0441	0	0	0.839932	0.117515	1.06715	0.061141
VC_0442	0	0	0.86203	0.112363	0.923221	0.0950757
VC_0443	0	0	0.0495561	0.0449649	0.140094	4.1379
VC_0444	0	0	0.159705	0	0.5	0
VC_0445	0	0	0.919326	0.219567	1.76647	0.303064
VC_0446	0	0	0.797242	0.17276	1.21846	0.275087
VC_0447	0	0	0.100312	0.0804507	2.0524	0.0407744
VC_0448	0	0	0.712204	0.225935	1.32636	0.186494
VC_0449	0	0	0.292567	0.121531	1.06946	0.036292
VC_0450	0	0	0.316828	0.121535	1.19898	0.0499407
VC_0451	0	0	0.387907	0.157068	1.4367	0.0795571
VC_0452	0	0	0.764011	0.141894	0.814706	0.079484
VC_0453	0	0	0.406571	0.19133	1.43328	0.0767795
VC_0454	0	0	0.51896	0.171584	1.05273	0.0700979
VC_0455	0	0	0.752717	0.154145	1.08594	0.0759107
VC_0456	0	0	0.823195	0.146023	1.31224	0.09811
VC_0457	0	0	0.694304	0.191652	1.18635	0.126121
VC_0458	0	0	0.81134	0.160595	1.04934	0.112285
VC_0459	0	0	0.608915	0.181089	1.45969	0.0644475
VC_0460	0	0	0.574318	0.182692	0.539359	0.224533
VC_0461	0	0	0.762193	0.147822	1.08785	0.0822958
VC_0462	0	0	0.786518	0.147829	1.21796	0.0613836
VC_0463	0	0	0.792679	0.146463	0.915191	0.0945093
VC_0464	0	0	0.854188	0.121509	1.08636	0.0730574
VC_0465	0	0	0.685629	0.151985	0.974504	0.0633059
VC_0466	0	0	1	0	0	0
VC_0467	0	0	0.585609	0.165077	0.787859	0.118526
VC_0468	0	0	0.207262	0.0888959	0.891035	0.0794554
VC_0469	0	0	0.813845	0.141275	0.82019	0.0963087
VC_0470	0	0	0.797341	0.143043	0.851111	0.0845366
VC_0471	0	0	0.792874	0.128144	0.833689	0.119024
VC_0472	0	0	0.805401	0.306022	0.168687	2.27166
VC_0473	0	0	0.720587	0.153345	0.975484	0.0495246
VC_0474	0	0	0.700272	0.216657	0.88397	0.116923
VC_0475	0	0	0.870178	0.0947916	1.10636	0.0306444
VC_0476	0	0	0.886584	0.0963032	1.08159	0.0369181
VC_0477	0	0	0.323218	0.195634	0.342178	1.79661
VC_0478	0	0	0.583076	0.00272793	0.921174	0.350047
VC_0479	0	0	0.214639	0.168707	2.49868	0.121608
VC_0480	0	0	0.400811	0.170546	1.30548	0.0513721
VC_0481	0	0	0.766119	0.169821	0.88082	0.103396
VC_0482	0	0	0.808817	0.125745	0.880122	0.084695
VC_0483	0	0	0.851032	0.125975	0.913585	0.0773944
VC_0484	0	0	0.419637	0.174257	1.87532	0.077002
VC_0485	0.1	0	0.00552997	0.00467628	0.464718	0.312363
VC_0486	0	0	0.835496	0.12742	1.4722	0.093422
VC_0487	0	0	1	0	0	0
VC_0488	0	0	0.489844	0.131559	1.30245	0.0382189
VC_0489	0	0	0.458559	0.13965	0.908167	0.0504048
VC_0490	0	0	0.787448	0.15913	1.04357	0.0526043
VC_0491	0	0	0.728191	0.189056	0.88879	0.207993
VC_0492	0	0	0.0868599	0.0689177	1.57014	0.0301305
VC_0493	0	0	0.287355	0.140143	1.47352	0.0472537
VC_0494	0	0	0.725805	0.163814	1.1903	0.054697
VC_0495	0	0	0.261197	0.152612	1.56336	0.0448556
VC_0496	0	0	0.844063	0.121999	1.01727	0.0648493
VC_0497	0	0	0.898421	0.0857303	1.04908	0.0877943
VC_0498	0	0	0.758752	0.133594	0.896008	0.102352
VC_0499	0	0	0.856854	0.129136	0.939037	0.0695571
VC_0500	0	0	0.842756	0.130598	1.09824	0.110574
VC_0501	0	0	0.531209	0.180818	0.841598	0.087571
VC_0502	0	0	0.723612	0.180466	0.742733	0.103579
VC_0503	0	0	0.657842	0.156943	0.957216	0.0527398
VC_0504	0	0	0.458616	0.187918	1.4278	0.101627
VC_0505	0	0	0.496408	0.143611	0.963124	0.116102
VC_0506	0	0	0.790153	0.148795	1.0242	0.102033
VC_0507	0	0	0.168078	5.57908e-17	0.1	0
VC_0508	0	0	0.127631	0.0650134	0.532475	0.414509
VC_0509	0	0	0.269803	0.138568	0.196789	2.97125
VC_0510	0	0	0.269259	0.0898021	0.0863642	5.74967
VC_0511	0	0	1	0	0	0
VC_0512	0	0	1	0	0	0
VC_0513	0	0	1	0	0	0
VC_0514	0	0	1	0	0	0
VC_0515	0	0	1	0	0	0
VC_0516	0	0	0.413785	0.143697	0.640967	0.317182
VC_0517	0	0	0.729594	0.332847	3.35573	0.391645
VC_0518	0	0	0.76037	0.216317	0.411843	1.08337
VC_0519	0	0	0.514831	0.202282	2.11828	0.107963
VC_0520	0	0	0.165518	1.95268e-16	0.333333	0
VC_0521	0	0	0.566734	0.0457651	2.0284	0.455849
VC_0522	0	0	0.617317	0.156886	0.851772	0.074557
VC_0523	0	0	0.826095	0.121975	0.937541	0.0925364
VC_0524	0	0	1	0	0	0
VC_0525	0	0	0.731555	0.1383	1.72538	0.0487741
VC_0526	0	0	0.382157	0.14993	1.31514	0.0541543
VC_0527	0	0	0.372131	0.0901474	2.43081	0.251453
VC_0528	0	0	0.449011	0.183782	2.95273	0.14103
VC_0529	0	0	0.346614	4.46326e-16	1	0
VC_0530	0	0	0.50132	0.199583	1.23897	0.0930781
VC_0531	0	0	0.751798	0.152743	1.08089	0.0785168
VC_0532	0	0	0.884538	0.100954	0.779949	0.134184
VC_0533	0	0	0.382921	0.133256	1.08335	0.0463164
VC_0534	0	0	0.211552	0.0830452	0.751485	0.123433
VC_0535	0	0	0.246051	0.103267	1.31	0.0330028
VC_0536	0	0	0.770556	0.161957	0.712589	0.380028
VC_0537	0	0	0.711765	0.163227	1.23259	0.0564465
VC_0538	0	0	0.082395	0.0440169	0.416697	0.23996
VC_0539	0	0	0.108296	0.0575358	0.403638	0.2694
VC_0540	0	0	0.0121525	0.0105084	0.397432	0.318748
VC_0541	0.07	0	0.00405607	0.00289271	0.327865	0.474127
VC_0542	0	0	0.38645	0.204987	1.97082	0.062194
VC_0543	0	0	0.168725	0.0695601	0.700051	0.13791
VC_0544	0	0	0.807117	0.160054	0.912139	0.137631
VC_0545	0	0	0.630813	0.318317	1.26101	0.274129
VC_0546	0	0	0.846835	0.118475	1.25388	0.179418
VC_0547	1	1	4.05801e-05	5.39897e-05	0.298461	0.374296
VC_0548	0	0	0.644127	0.116041	0.563279	0.548481
VC_0549	0	0	0.424516	0.16716	1.49973	0.100973
VC_0550	0	0	0.523218	0.144421	0.862866	0.0687147
VC_0551	0	0	0.55265	0.177815	0.975213	0.0689112
VC_0552	0	0	0.47577	0.162286	1.14242	0.056079
VC_0553	0	0	0.740625	0.165843	0.939624	0.123568
VC_0554	0	0	0.408444	0.127339	1.08452	0.0375769
VC_0555	0	0	0.735963	0.193434	0.895999	0.229751
VC_0556	0	0	0.0146715	0.0106695	0.558231	0.143452
VC_0557	0	0	0.712422	0.191863	1.2996	0.0945192
VC_0558	0	0	0.681606	0.192681	1.2384	0.0518041
VC_0559	0	0	0.658717	0.179193	1.3695	0.0490077
VC_0560	0	0	0.959706	0.160292	0.662974	0.859414
VC_0561	0	0	1	0	0	0
VC_0562	0	0	1	0	0	0
VC_0563	0	0	0.469644	0.266514	2.18366	0.329531
VC_0564	0	0	0.51886	0.294086	0.519514	0.174249
VC_0565	0	0	0.531877	0.203193	1.43084	0.0565716
VC_0566	0	0	0.494672	0.174109	1.28905	0.0546021
VC_0567	0	0	0.755324	0.165041	1.14872	0.100438
VC_0568	0	0	0.718112	0.166261	1.27615	0.043417
VC_0569	0	0	1	0	0	0
VC_0570	0	0	1	0	0	0
VC_0571	0	0	1	0	0	0
VC_0572	0	0	0.793361	0.136656	2.23789	0.188873
VC_0573	0	0	0.737257	0.153488	1.05114	0.117437
VC_0574	0	0	0.536647	0.198457	1.08467	0.0602585
VC_0575	0	0	0.727149	0.180509	1.46741	0.0724154
VC_0576	0	0	0.764699	0.151575	1.16996	0.157589
VC_0577	0	0	0.396165	0.191544	1.47797	0.0749675
VC_0578	0	0	0.177732	0.103921	0.571514	0.274005
VC_0579	0	0	0.748745	0.158814	1.02053	0.100758
VC_0580	0	0	0.802686	0.127352	0.903206	0.124538
VC_0581	0	0	0.0527834	0.0424243	0.608232	0.166601
VC_0582	0	0	0.746886	0.170947	0.935014	0.0799806
VC_0583	0	0	0.482564	0.133131	1.4532	0.0538234
VC_0584	0	0	0.27881	0.113764	0.61214	0.252791
VC_0585	0	0	0.761956	0.171569	1.10082	0.082574
VC_0586	0	0	0.297747	0.11693	1.50019	0.0490789
VC_0587	0	0	0.860833	0.109171	1.11998	0.0382692
VC_0588	0	0	0.805641	0.149511	0.855227	0.176681
VC_0589	0	0	0.773881	0.138819	1.2025	0.0715966
VC_0590	0	0	0.524994	0.174778	1.18435	0.0636499
VC_0591	0	0	0.178196	0.0197454	0.35317	2.11883
VC_0592	0	0	0.0287435	0.00696366	0.229176	2.50855
VC_0593	0	0	0.827635	0.126333	1.90871	0.179377
VC_0594	0	0	0.744713	0.143091	0.975966	0.0765455
VC_0595	0	0	0.498458	0.161931	1.27163	0.0580572
VC_0596	0	0	0.202625	0.0948185	0.467607	0.737794
VC_0597	0	0	0.467886	0.16393	0.998843	0.0999155
VC_0598	0	0	0.786753	0.147233	1.40988	0.0998156
VC_0599	0	0	0.904	0.0855236	1.13928	0.155686
VC_0600	0	0	0.827874	0.106543	1.18399	0.05436
VC_0601	0	0	0.705426	0.160211	1.10015	0.0462817
VC_0602	0	0	0.8322	0.123499	1.09095	0.0441668
VC_0603	0	0	0.778883	0.147849	1.12162	0.0404311
VC_0604	0	0	0.504621	0.184517	0.896221	0.0732095
VC_0605	0	0	0.472722	0.181617	1.26439	0.0872391
VC_0606	0	0	0.231439	0.147109	0.563103	0.418816
VC_0607	0	0	0.26267	0.115498	1.39309	0.0380651
VC_0608	0	0	0.141738	0.0640053	0.653477	0.116416
VC_0609	0	0	0.427394	0.158812	0.98049	0.0630453
VC_0610	0	0	0.115184	0.0593521	0.559563	0.174333
VC_0611	0	0	0.793952	0.138487	1.15722	0.0598299
VC_0612	0	0	0.563667	0.153453	1.11819	0.0350433
VC_0613	0	0	0.42594	0.155559	0.960166	0.0543093
VC_0614	0	0	0.823346	0.134921	0.907538	0.0689983
VC_0615	0	0	0.593392	0.179399	0.940209	0.0768375
VC_0616	0	0	0.392867	0.114722	1.17426	0.0515725
VC_0617	0	0	0.68787	0.159161	0.998317	0.0673379
VC_0618	0	0	0.235921	0.0761424	1.19012	0.0464915
VC_0619	0	0	0.6137	0.145628	1.21746	0.0370394
VC_0620	0	0	0.490558	0.152074	1.09984	0.0449557
VC_0621	0	0	0.56578	0.155257	0.809293	0.144746
VC_0622	0	0	0.845323	0.113042	1.07005	0.0291828
VC_0623	0	0	0.560263	0.168378	0.957104	0.07723
VC_0624	0	0	0.601175	0.181181	0.957079	0.0758691
VC_0625	0	0	0.892381	0.0988704	0.985012	0.195016
VC_0626	0	0	0.827057	0.229824	2.62158	0.25178
VC_0627	0	0	0.714592	0.163593	0.471653	1.49528
VC_0628	0	0	0.584813	0.186707	1.03854	0.0796728
VC_0629	0	0	0.465892	0.139344	1.09835	0.0319635
VC_0630	0	0	0.624562	0.177391	0.912131	0.0562209
VC_0631	0	0	0.973083	0.132528	0.414513	1.63193
VC_0632	0	0	0.821196	0.135404	1.06768	0.0497511
VC_0633	0	0	0.771597	0.158628	0.99597	0.0835759
VC_0634	0	0	0.2321	0.142114	0.752881	0.229103
VC_0635	0	0	0.247409	0.157312	1.46824	0.104726
VC_0636	0	0	0.366991	0.156421	1.39932	0.0665868
VC_0637	0	0	0.564088	0.0625869	11.8278	0.0301576
VC_0638	0	0	0.32956	7.2528e-16	0.125	0
VC_0639	0	0	0.147891	0.0442266	8.45541	0.0558183
VC_0640	0	0	0.280458	0.1739	0.386686	2.08862
VC_0641	0	0	0.465535	0.200067	0.453284	0.846921
VC_0642	0	0	0.873037	0.0949472	1.17179	0.106458
VC_0643	0	0	0.159898	0.0711173	0.539375	1.44884
VC_0644	0	0	0.696183	0.0840204	0.698889	0.260986
VC_0645	0	0	0.38125	0.134359	1.11276	0.071445
VC_0646	0	0	1	0	0	0
VC_0647	0.08	0	0.00726176	0.0073851	0.373149	1.2651
VC_0648	0	0	0.745281	0.161275	1.0575	0.0599636
VC_0649	0	0	0.234984	0.102408	2.14456	0.0734585
VC_0650	0	0	0.434428	0.144456	1.33186	0.0337966
VC_0651	0	0	0.564453	0.183689	0.873142	0.0959485
VC_0652	0	0	0.553115	0.183406	1.03255	0.079606
VC_0653	0	0	0.804906	0.150149	0.800227	0.0964773
VC_0654	0	0	0.323386	0.138351	0.796586	0.166478
VC_0655	0	0	0.640226	0.194562	1.21317	0.0955683
VC_0656	0	0	0.16979	0.0976347	0.118248	2.93217
VC_0657	0	0	0.788356	0.167621	1.27301	0.0859512
VC_0658	0	0	0.229868	0.105237	1.26547	0.0397701
VC_0659	0.99	1	0.000169441	0.00020962	0.245865	0.612882
VC_0660	0	0	0.0736423	0.0593182	0.617449	0.24963
VC_0661	0	0	0.821994	0.141995	0.842546	0.131126
VC_0662	0	0	0.717873	0.186432	1.00337	0.0627523
VC_0663	0	0	1	0	0	0
VC_0664	0	0	1	0	4.73251	0.161555
VC_0665	0	0	0.88007	0.0988882	0.961451	0.0400649
VC_0666	0	0	0.811312	0.145541	1.22882	0.0797111
VC_0667	0	0	0.507229	0.150344	0.79584	0.0853588
VC_0668	0	0	0.788977	0.148841	1.23306	0.0921105
VC_0669	0	0	0.27	0.214582	7.87919	0.0609404
VC_0670	0	0	0.590291	0.257688	1.97535	0.174145
VC_0671	0	0	0.598977	0.217564	0.925945	0.220098
VC_0672	0	0	0.60494	0.15042	0.946029	0.0434779
VC_0673	0	0	0.235891	0.0860118	0.549787	0.16152
VC_0674	0	0	0.702713	0.178235	0.321606	0.853813
VC_0675	0	0	0.805973	0.305123	0.445531	0.829771
VC_0676	0	0	0.824506	0.114731	0.938584	0.0618442
VC_0677	0	0	0.728089	0.130486	1.14127	0.0507654
VC_0678	0	0	0.819103	0.144607	1.1711	0.0873975
VC_0679	0	0	0.793813	0.31073	3.94792	0.392503
VC_0680	0	0	0.774535	0.169065	1.41776	0.383996
VC_0681	0	0	0.381609	0.205028	0.20038	1.42656
VC_0682	0	0	0.993222	0.0677777	1.04251	0.691951
VC_0683	0	0	0.553728	0.0150707	4.55991	0.03863
VC_0684	0	0	0.490141	0.125373	0.836615	0.137231
VC_0685	0	0	0.976052	0.0411337	1.60039	0.328588
VC_0686	0	0	1	0	3.22667	0.408835
VC_0687	0	0	0.793058	0.13912	0.976523	0.0562615
VC_0688	0	0	0.77487	0.165252	1.25961	0.0729067
VC_0689	0	0	0.825737	0.130505	1.02432	0.0580109
VC_0690	0	0	0.294939	0.143288	1.02351	0.0960141
VC_0691	0	0	0.592252	0.171649	1.08946	0.069869
VC_0692	0	0	0.71337	0.145205	0.86453	0.0837758
VC_0693	0	0	0.58346	0.161779	0.936533	0.0922928
VC_0694	0	0	0.829068	0.112968	1.1618	0.043777
VC_0695	0	0	0.407015	0.16439	1.30124	0.0636202
VC_0696	0	0	0.75118	0.159165	0.912341	0.066961
VC_0697	0	0	0.558989	0.177159	1.29013	0.0591536
VC_0698	0	0	0.716891	0.169392	1.01678	0.0484363
VC_0699	0	0	0.793519	0.166584	1.13531	0.394249
VC_0700	0	0	0.15484	0.0839742	1.44369	0.0338037
VC_0701	0	0	0.341804	0.126403	1.38138	0.0738596
VC_0702	0	0	0.527318	0.17096	1.01817	0.0959175
VC_0703	0	0	0.558254	0.156041	1.01019	0.0386759
VC_0704	0	0	0.86155	0.101954	1.05324	0.0455264
VC_0705	0	0	0.854331	0.11408	0.928212	0.0651459
VC_0706	0	0	0.456816	0.18625	0.640487	0.402226
VC_0707	0	0	0.348094	0.185088	3.56301	0.0981505
VC_0708	0	0	0.772224	0.129406	2.75677	0.121399
VC_0709	0	0	0.0688229	0.0418197	0.632839	0.16913
VC_0710	0	0	0.72639	0.160657	0.844812	0.109152
VC_0711	0	0	0.757833	0.151376	1.08773	0.039059
VC_0712	0	0	0.606537	0.274742	0.534138	1.54236
VC_0713	0	0	0.117414	0.115153	3.64953	0.0800807
VC_0714	0	0	0.592547	0.210046	0.983187	0.133689
VC_0715	0	0	0.669836	0.189237	1.17907	0.0605522
VC_0716	0	0	0.598495	0.117596	0.975968	0.139381
VC_0717	0	0	0.768062	0.146869	0.995624	0.0836724
VC_0718	0	0	0.29521	0.135623	0.500977	0.323497
VC_0719	0	0	0.658518	0.156859	1.28778	0.0592241
VC_0720	0	0	0.56776	0.183261	1.58826	0.0409069
VC_0721	0	0	0.65187	0.146642	1.0179	0.0827248
VC_0722	0	0	0.830003	0.118248	1.05118	0.0623904
VC_0723	0	0	0.690976	0.169023	1.05136	0.0435217
VC_0724	1	1	2.5991e-07	3.49668e-07	0.107142	1.37492
VC_0725	0.43	0	0.00152028	0.00124959	0.325259	0.342866
VC_0726	0.38	0	0.00203485	0.00202685	0.119373	1.97914
VC_0727	0	0	0.022475	0.0151152	0.326145	0.44882
VC_0728	0	0	0.788073	0.171688	0.841325	0.121382
VC_0729	0	0	0.868175	0.120479	0.831705	0.180252
VC_0730	0	0	0.717875	0.163947	0.906671	0.118822
VC_0731	0	0	0.740712	0.154299	2.04553	0.0447645
VC_0732	0	0	0.787809	0.147674	1.15037	0.060639
VC_0733	0	0	0.847664	0.106366	1.97554	0.105906
VC_0734	0	0	0.411965	0.11655	1.142	0.0605169
VC_0735	0	0	0.573117	0.238199	0.803537	0.220746
VC_0736	0	0	0.477419	0.174619	0.993203	0.0668562
VC_0737	0	0	0.268868	0.116429	0.496139	0.44415
VC_0738	0	0	0.790635	0.16411	1.55961	0.078571
VC_0739	0	0	0.562474	0.158369	0.822692	0.109458
VC_0740	0	0	0.552586	0.200461	0.885654	0.193806
VC_0741	0	0	0.561946	0.170422	0.826656	0.0834138
VC_0742	0	0	0.523547	0.198943	0.80414	0.245729
VC_0743	0	0	0.507	0.172848	0.905377	0.064811
VC_0744	0	0	0.111746	0.050357	0.61302	0.12841
VC_0745	0	0	0.117961	0.0647107	0.588079	0.349277
VC_0746	0	0	0.848867	0.1197	1.04445	0.0751022
VC_0747	0	0	0.753014	0.173177	0.961528	0.117176
VC_0748	0	0	0.082205	2.78954e-17	0.111111	0
VC_0749	0	0	0.164143	2.51059e-16	0.5	0
VC_0750	0	0	1	0	0	0
VC_0751	0	0	0.980164	0.113359	0.550558	1.24113
VC_0752	0	0	0.0528453	0.0350718	0.101644	2.08595
VC_0753	0	0	0.693629	0.162494	0.771414	0.985513
VC_0754	0	0	0.982857	0.0793709	0.576593	1.22185
VC_0755	0	0	0.206602	0.0859428	1.76864	0.0281369
VC_0756	0	0	0.570529	0.201376	0.834461	0.314619
VC_0757	0	0	0.838422	0.125289	0.997712	0.0589689
VC_0758	0	0	0.381236	0.122929	1.06689	0.0986613
VC_0759	0	0	0.327288	5.57908e-17	5.69629	0.0732612
VC_0760	0	0	0.765627	0.214926	0.540588	1.2755
VC_0761	1	1	1.03903e-07	6.65078e-23	0.0140845	0
VC_0762	0.06	0	0.00242064	0.000514037	0.0834321	7.13337
VC_0763	0	0	0.308387	0.190304	0.335484	1.06597
VC_0764	0	0	0.649149	0.179498	1.23203	0.0624515
VC_0765	0	0	0.175168	0.0965736	2.11007	0.061267
VC_0766	0	0	0.713272	0.166993	1.20884	0.0614579
VC_0767	0	0	0.788306	0.130658	0.805993	0.110276
VC_0768	0	0	0.830811	0.138163	0.885555	0.0800383
VC_0769	0	0	0.580666	0.173591	1.11279	0.0519621
VC_0770	0	0	0.825424	0.132672	0.731271	0.137641
VC_0771	0	0	0.754433	0.137081	1.23395	0.0621762
VC_0772	0	0	0.846045	0.118913	1.18818	0.0414451
VC_0773	0	0	0.804375	0.139352	1.05384	0.0574694
VC_0774	0	0	0.266381	0.0841549	0.77931	0.0973938
VC_0775	0	0	0.707437	0.169976	1.01779	0.0575004
VC_0776	0	0	0.849673	0.117091	1.11058	0.085224
VC_0777	0	0	0.285623	0.119742	1.32821	0.043492
VC_0778	0	0	0.819724	0.134954	0.857694	0.0888057
VC_0779	0	0	0.799215	0.135893	1.26258	0.0726115
VC_0780	0	0	0.585915	0.191736	0.946353	0.0788308
VC_0781	0	0	0.67945	0.185338	1.10918	0.0713533
VC_0782	0	0	0.885	0.141689	0.865635	0.519659
VC_0783	0	0	0.586002	0.153975	0.925591	0.0499297
VC_0784	0	0	0.600766	0.152601	0.944006	0.0599725
VC_0785	0	0	0.726667	0.329541	1.82248	0.302355
VC_0786	0	0	0.828232	0.117759	0.867654	0.0836037
VC_0787	0	0	0.325226	0.1255	0.929061	0.0839688
VC_0788	0	0	0.692699	0.182956	1.29702	0.11417
VC_0789	0	0	0.328078	0.134161	0.66423	0.200896
VC_0790	0	0	0.374277	0.151108	1.13582	0.0795079
VC_0791	0	0	0.315876	0.145617	1.67788	0.0395718
VC_0792	0	0	0.830899	0.124281	1.15684	0.0514149
VC_0793	0	0	0.776382	0.143099	1.2077	0.0410662
VC_0794	0	0	0.820584	0.143057	0.589339	0.437578
VC_0795	0	0	0.87504	0.0925376	1.01348	0.0590934
VC_0796	0	0	0.348058	0.144013	1.30231	0.0742912
VC_0797	0	0	0.527489	0.126554	1.05577	0.138549
VC_0798	0	0	0.792565	0.134521	0.840533	0.0859091
VC_0799	0	0	0.834438	0.138224	0.839871	0.0989605
VC_0800	0	0	0.865956	0.134338	1.69971	0.0756815
VC_0801	0	0	0.418331	0.17168	1.19368	0.0610817
VC_0802	0	0	0.724776	0.20367	0.964465	0.1626
VC_0803	0	0	0.52445	0.178233	0.963398	0.110122
VC_0804	0	0	0.636936	0.159072	0.754438	0.204456
VC_0805	0	0	0.409429	0.195056	0.376319	1.52682
VC_0806	0	0	0.646071	0.181237	1.07759	0.056056
VC_0807	0	0	0.645629	0.166938	1.89314	0.0487926
VC_0808	0	0	0.588951	0.193907	1.07982	0.229551
VC_0809	0	0	0.577017	0.194087	1.24177	0.0565295
VC_0810	0	0	0.776243	0.149775	1.69728	0.144598
VC_0811	0	0	0.157387	0.143569	0.403613	1.37438
VC_0812	0	0	0.799608	0.139552	0.952692	0.0469919
VC_0813	0	0	0.770271	0.161755	1.06105	0.08207
VC_0814	0	0	0.894781	0.175668	1.02217	0.294103
VC_0815	0	0	0.72257	0.180163	0.974148	0.0598248
VC_0816	0	0	0.408831	0.150544	0.671831	0.320814
VC_0817	0	0	0.772506	0.150209	1.2	0.0491795
VC_0818	0	0	0.604896	0.194081	1.53771	0.0533765
VC_0819	0	0	0.613284	0.220437	0.656176	0.21724
VC_0820	0	0	0.270596	0.164663	0.840444	0.110825
VC_0821	0	0	0.725786	0.191794	0.986065	0.426272
VC_0822	0	0	0.4678	0.20957	0.998607	0.10719
VC_0823	0	0	0.298579	0.198395	0.988174	0.209054
VC_0824	0	0	0.518045	0.204306	1.37895	0.0786413
VC_0825	0	0	0.420097	0.17331	0.75624	0.0768748
VC_0826	0	0	0.683561	0.193256	1.40824	0.0754927
VC_0827	0	0	0.358915	0.134127	0.673551	0.192056
VC_0828	0	0	0.611708	0.2088	0.787627	0.135267
VC_0829	0	0	0.78673	0.147939	1.33364	0.0737797
VC_0830	0	0	0.733817	0.174304	1.09101	0.246461
VC_0831	0	0	0.675512	0.196162	1.41416	0.0685828
VC_0832	0	0	0.125855	0.0967795	6.72927	0.0363156
VC_0833	0	0	0.743479	0.177483	1.54838	0.242011
VC_0834	0	0	0.551868	0.304809	0.458392	0.848989
VC_0835	0	0	0.68772	0.20101	1.11469	0.139503
VC_0836	0	0	0.722002	0.172456	1.67477	0.0791025
VC_0837	0	0	0.766373	0.179884	1.00007	0.102966
VC_0838	0	0	0.314988	0.137961	1.21298	0.344866
VC_0839	0	0	0.783287	0.152709	1.49213	0.135573
VC_0840	0.01	0	0.0862199	0.0690699	0.581817	0.307112
VC_0841	0	0	0.662975	0.206961	0.631352	0.298955
VC_0842	0	0	0.298708	0.173775	5.54862	0.0394837
VC_0843	0	0	0.424778	0.179804	0.756849	0.165102
VC_0844	0	0	0.592102	0.272848	0.884228	0.593223
VC_0845	0	0	0.773384	0.176255	1.23556	0.0346715
VC_0846	0	0	0.503345	0.19934	1.06986	0.0772322
VC_0847	0	0	0.539299	0.165452	1.01667	0.0656205
VC_0848	0	0	0.0497426	0.048193	0.0936607	6.5164
VC_0849	0	0	0.727472	0.197253	0.172104	4.95124
VC_0850	0	0	0.677984	0.323639	1.11196	0.170202
VC_0851	0.64	0	0.000817982	0.000872106	0.0307871	23.8875
VC_0852	0	0	0.64809	0.166706	1.15654	0.0570342
VC_0853	0	0	0.725387	0.331083	1.19385	0.224595
VC_0854	0	0	0.99694	0.0076229	0.734753	0.463357
VC_0855	0	0	0.714443	0.268946	0.514678	1.1694
VC_0856	0	0	0.69729	0.131564	1.49992	0.187987
VC_0857	0	0	0.121635	0.0753154	1.37949	0.0620711
VC_0858	0	0	0.811418	0.140224	1.80465	0.0465757
VC_0859	0	0	0.713806	0.166009	0.908368	0.138213
VC_0860	0	0	0.106613	0.0867973	1.41524	0.0809975
VC_0861	0	0	0.662598	0.192006	1.22713	0.0964252
VC_0862	0	0	0.517568	0.221158	0.896051	0.139321
VC_0863	0	0	0.717685	0.154591	0.920268	0.0690245
VC_0864	0	0	0.395988	0.262603	0.511559	0.937098
VC_0865	0	0	0.625256	0.152416	0.997857	0.159682
VC_0866	0	0	0.47866	0.168259	0.812297	0.0871413
VC_0867	0	0	0.791	0.213246	0.683685	0.47333
VC_0868	0	0	0.133482	0.0602996	2.04536	0.0655358
VC_0869	0	0	0.821646	0.120792	0.888734	0.0582329
VC_0870	0	0	0.670331	0.221804	0.898831	0.129167
VC_0871	0	0	0.786225	0.131429	0.774437	0.301814
VC_0872	0	0	0.710347	0.175632	0.794911	0.179071
VC_0873	0	0	0.515135	0.203187	1.05234	0.112199
VC_0874	0	0	0.678531	0.187828	0.433992	0.520255
VC_0875	0	0	0.507675	0.300922	0.521938	0.202057
VC_0876	0	0	0.800492	0.162864	1.12657	0.0778455
VC_0877	0	0	0.416862	0.0859988	0.533187	1.16146
VC_0878	0	0	0.0725813	0.0546236	0.586499	0.2523
VC_0879	0	0	0.790159	0.222766	3.44694	0.0848643
VC_0880	0	0	0.852256	0.103842	1.01274	0.0441765
VC_0881	0	0	0.812486	0.136053	0.934772	0.155554
VC_0882	0	0	0.820716	0.145269	1.17872	0.155373
VC_0883	0	0	0.755928	0.205999	0.493906	1.47482
VC_0884	0	0	0.413992	0.138366	0.750228	0.123099
VC_0885	0	0	0.709422	0.201946	0.809824	0.301767
VC_0886	0	0	0.833365	0.135146	0.988538	0.088531
VC_0887	0	0	0.828904	0.149511	0.559946	0.514707
VC_0888	0	0	0.551113	0.163112	1.52423	0.0742163
VC_0889	0	0	0.47892	0.197495	0.192502	3.29026
VC_0890	0	0	0.570541	0.323717	2.07144	0.407841
VC_0891	0	0	0.761069	0.17731	1.33954	0.153146
VC_0892	0	0	0.499802	0.175994	0.983944	0.0858217
VC_0893	0	0	0.704978	0.173093	1.35458	0.0855755
VC_0894	0	0	0.722929	0.170979	1.01607	0.0716057
VC_0895	0	0	0.527868	0.246118	0.625438	0.451074
VC_0896	0	0	0.365427	0.170502	0.706599	0.17421
VC_0897	0	0	0.382694	0.127714	0.610139	0.233023
VC_0898	0	0	0.584657	0.194986	1.23587	0.106886
VC_0899	0	0	0.596116	0.164612	0.846862	0.0689237
VC_0900	0	0	0.310567	0.154297	1.2114	0.0657554
VC_0901	0	0	0.803559	0.154938	1.04283	0.0568605
VC_0902	0	0	0.491885	0.183648	0.869696	0.10396
VC_0903	0	0	0.58957	0.183872	0.761145	0.146545
VC_0904	0	0	0.125295	0.0494756	0.556083	0.14348
VC_0905	0	0	0.0751398	0.0453396	0.548111	0.204936
VC_0906	0	0	0.760084	0.148588	1.1845	0.0705464
VC_0907	0	0	0.145501	0.083979	1.55494	0.0664923
VC_0908	0.69	0	0.000630979	0.000551143	0.0527387	13.6151
VC_0909	0	0	0.794872	0.143598	1.12255	0.085189
VC_0910	0	0	0.814134	0.132279	1.0036	0.0544644
VC_0911	0	0	0.20256	0.116921	0.5932	0.148634
VC_0912	0	0	1	0	1.09335	0.158784
VC_0913	0	0	0.79211	0.159287	1.10322	0.0643224
VC_0914	0	0	0.381326	0.147142	0.847583	0.051538
VC_0915	0	0	0.528029	0.243441	0.353122	0.753536
VC_0916	0	0	0.625328	0.212405	1.19702	0.0863017
VC_0917	0	0	0.513307	0.157055	0.603862	0.122027
VC_0918	0	0	0.615708	0.166334	0.822531	0.0944679
VC_0919	0	0	0.335754	0.122024	0.842404	0.0903168
VC_0920	0	0	0.024006	0.0159731	0.6263	0.169806
VC_0921	0.18	0	0.00422327	0.00482794	0.514892	0.172625
VC_0922	0	0	0.259697	0.121525	0.796992	0.079992
VC_0923	0	0	0.676777	0.172478	1.08013	0.076571
VC_0924	0	0	0.368709	0.162777	0.851371	0.0727613
VC_0925	0	0	0.0297373	0.0166234	0.572446	0.136663
VC_0926	0	0	0.0806927	0.0417771	0.614245	0.124649
VC_0927	0	0	0.412518	0.18025	0.877005	0.174025
VC_0928	0	0	0.663678	0.186849	0.886172	0.108949
VC_0929	0	0	0.658277	0.205476	1.03712	0.123969
VC_0930	0	0	0.813443	0.128552	1.07236	0.0380409
VC_0931	0	0	0.382626	0.153648	1.30925	0.0468566
VC_0932	0	0	0.0609887	0.043577	0.321644	0.849613
VC_0933	0	0	0.782112	0.161498	1.11344	0.0919578
VC_0934	0	0	0.453732	0.149741	0.646609	0.110798
VC_0935	0	0	0.105871	0.052119	0.707625	0.108157
VC_0936	0	0	0.647173	0.17358	0.709	0.181625
VC_0937	0	0	0.116611	0.0650855	0.62743	0.0947869
VC_0938	0	0	0.516582	0.203018	0.858569	0.162376
VC_0939	0	0	0.803352	0.14858	0.785883	0.129782
VC_0940	0	0	0.37189	0.126684	1.31082	0.0773228
VC_0941	0	0	0.210425	0.103976	1.15148	0.173271
VC_0942	0	0	0.82763	0.139606	1.0847	0.0985872
VC_0943	0	0	0.593827	0.19547	1.36708	0.130366
VC_0944	0	0	0.26401	0.139265	0.385058	0.924861
VC_0945	0	0	0.348501	5.02117e-16	0.333333	0
VC_0946	0	0	0.717011	0.236052	0.683436	1.11115
VC_0947	0	0	0.0175708	0.00931552	0.299236	1.69745
VC_0948	0	0	0.533869	0.17967	1.2873	0.0529664
VC_0949	0	0	0.31009	0.139275	0.540259	1.16227
VC_0950	0	0	0.15831	2.23163e-16	0.25	0
VC_0951	0	0	0.804933	0.149387	0.683321	0.162547
VC_0952	0	0	0.532942	0.154942	0.788965	0.162473
VC_0953	0	0	0.499899	0.132201	0.087981	7.25904
VC_0954	0	0	0.859419	0.274039	1.488	0.301034
VC_0955	0	0	0.289004	0.125875	1.42925	0.154428
VC_0956	0	0	0.890465	0.106387	2.33041	0.0748352
VC_0957	0	0	0.748729	0.185037	0.836763	0.165027
VC_0958	1	1	1.16894e-11	8.34819e-12	0.0620663	6.45845
VC_0959	0	0	0.217103	0.0974276	0.974428	0.119088
VC_0960	0	0	0.870622	0.260059	0.759583	0.59036
VC_0961	0	0	0.151589	0.0930817	0.504135	0.505502
VC_0962	0	0	0.82634	0.12789	0.954823	0.0770632
VC_0963	0	0	0.203825	0.119021	0.245317	3.0924
VC_0964	0	0	0.30279	0.163844	0.647575	0.321715
VC_0965	0	0	0.348345	0.177989	0.811605	0.106957
VC_0966	0	0	0.524227	0.212989	0.758328	0.302484
VC_0967	0	0	0.410938	0.215295	0.883498	0.412133
VC_0968	0	0	0.802728	0.14236	1.17251	0.0855212
VC_0969	0	0	0.84736	0.115532	1.21477	0.0486264
VC_0970	0	0	0.0124579	0.009356	0.0725878	2.34716
VC_0971	0	0	0.713776	0.283857	1.48303	0.300828
VC_0972	0	0	0.640721	0.153937	1.15414	0.0446543
VC_0973	0	0	0.786727	0.16204	0.96993	0.0896535
VC_0974	0	0	0.797187	0.159479	0.914774	0.142325
VC_0975	0	0	0.678371	0.193783	1.14396	0.112485
VC_0976	0	0	0.675736	0.175449	0.741327	0.123827
VC_0977	0	0	0.720645	0.186533	1.19739	0.0747764
VC_0978	0	0	0.806329	0.14756	1.21077	0.132112
VC_0979	0	0	0.527758	0.176315	0.882507	0.0993551
VC_0980	0	0	0.490298	0.138808	1.11394	0.0644325
VC_0981	0	0	0.816795	0.122631	1.02533	0.111532
VC_0982	0	0	0.562036	0.193861	1.17034	0.12443
VC_0983	0	0	0.361119	0.191981	1.29011	0.0895857
VC_0984	0	0	0.189989	0.0845871	0.873224	0.131488
VC_0985	0	0	0.253019	0.130692	0.879819	0.0635887
VC_0986	0	0	0.906387	0.233187	8.60444	0.295413
VC_0987	0	0	0.179638	0.0548758	7.08679	0.0902652
VC_0988	0	0	0.790004	0.143561	0.870748	0.0672481
VC_0989	0	0	0.671002	0.235898	0.645762	0.421468
VC_0990	0	0	0.75155	0.175753	0.728683	0.177808
VC_0991	0	0	0.824803	0.144593	1.01307	0.0642695
VC_0992	0	0	0.797902	0.13934	0.952471	0.0756303
VC_0993	0	0	0.15993	0.0824345	0.67223	0.175696
VC_0994	0	0	0.465665	0.192563	0.782424	0.104526
VC_0995	0	0	0.757541	0.149881	0.986206	0.0503305
VC_0996	0	0	0.861212	0.168166	0.516147	1.44935
VC_0997	0	0	0.163583	0.0282748	11.872	0.0302421
VC_0998	0	0	0.516808	0.180638	1.00358	0.0463244
VC_0999	0	0	0.361873	0.13913	0.549468	0.18475
VC_1000	0	0	0.917942	0.174206	0.671819	1.15834
VC_1001	0	0	0.844951	0.285123	5.20269	0.360828
VC_1002	0	0	0.701022	0.209689	0.84718	0.596904
VC_1003	0	0	0.25646	0.15351	2.36371	0.0524332
VC_1004	0	0	0.376989	0.1393	0.931237	0.0633606
VC_1005	0	0	0.6144	0.185992	1.14307	0.0594805
VC_1006	0	0	0.676649	0.201825	1.10669	0.0935865
VC_1007	0	0	0.440734	0.152289	0.305136	2.10846
VC_1008	0	0	0.507264	0.183243	1.31518	0.0637368
VC_1009	0	0	0.758759	0.142312	1.10847	0.0736177
VC_1010	0	0	0.37516	0.174862	0.890848	0.191782
VC_1011	0	0	0.745426	0.173833	0.899615	0.182475
VC_1012	0	0	0.365448	0.10879	0.210464	2.97716
VC_1013	0	0	0.33267	6.6949e-16	0.142857	0
VC_1014	0	0	0.966854	0.01627	1.52417	0.125318
VC_1015	0	0	0.759965	0.179851	0.805029	0.230686
VC_1016	0	0	0.597369	0.0743145	1.64656	0.215982
VC_1017	0	0	0.498593	0.227235	0.417285	1.00847
VC_1018	0	0	0.464089	0.139355	1.1613	0.0421466
VC_1020	0	0	0.508758	0.132719	0.573683	0.286826
VC_1021	0	0	0.822408	0.145646	0.690731	0.107803
VC_1022	0	0	0.367162	0.169102	0.426043	0.476062
VC_1023	0	0	0.467155	0.145367	0.6849	0.159445
VC_1024	0	0	0.83198	0.127626	1.12447	0.0660029
VC_1025	0	0	0.295334	0.141374	1.83914	0.0570119
VC_1026	0	0	0.284945	0.120499	1.54439	0.0716266
VC_1027	0	0	0.794857	0.145503	1.3146	0.123114
VC_1028	0	0	0.875623	0.124824	2.46624	0.0759039
VC_1029	0	0	0.18394	0.0774228	0.716485	0.122023
VC_1030	0	0	0.802	0.283549	0.619735	0.468269
VC_1031	0	0	0.825586	0.133676	1.23665	0.0766354
VC_1032	0	0	0.44	0.0921132	0.207214	3.08588
VC_1033	0	0	0.815113	0.147063	1.03527	0.0562573
VC_1034	0	0	0.260134	0.104429	0.611832	0.241532
VC_1035	0	0	0.21875	0.103277	0.737364	0.174123
VC_1036	0	0	0.848113	0.126401	1.03156	0.176768
VC_1037	0	0	0.255841	0.125596	1.0094	0.0859665
VC_1038	0	0	0.799655	0.135211	1.00384	0.0841686
VC_1039	0	0	0.78466	0.14194	0.883635	0.0891404
VC_1040	0	0	0.750353	0.17474	0.956294	0.12754
VC_1041	0	0	0.734329	0.158049	1.11269	0.108612
VC_1042	0	0	0.258475	0.118055	0.698675	0.0828777
VC_1043	0	0	0.747349	0.161082	0.98306	0.051521
VC_1044	0	0	0.828355	0.127253	1.52436	0.0589394
VC_1045	0	0	0.304979	0.128618	0.669188	0.162924
VC_1046	0	0	0.706328	0.191867	0.814488	0.0829987
VC_1047	0	0	0.285696	0.125156	0.835028	0.0824433
VC_1048	0	0	0.651069	0.200873	0.942476	0.133385
VC_1049	0	0	0.648261	0.192941	1.52711	0.0423167
VC_1050	0	0	0.665472	0.185461	1.0685	0.0746336
VC_1051	0	0	0.452801	0.233297	1.42579	0.154601
VC_1052	0	0	0.812904	0.137537	0.906993	0.138359
VC_1053	0	0	0.258015	0.170673	0.761395	0.230891
VC_1054	0	0	0.984224	0.0603711	0.954252	0.400358
VC_1055	0	0	0.493615	0.200936	1.912	0.177531
VC_1056	0	0	0.305072	0.132597	0.666593	0.229535
VC_1057	0	0	0.38065	0.159086	0.527518	0.475774
VC_1058	0	0	0.326845	0.18827	1.28271	0.116115
VC_1059	0	0	0.781844	0.169722	1.15869	0.0738337
VC_1060	0	0	0.200012	0.0930096	0.711225	0.143568
VC_1061	0	0	0.836153	0.11899	0.864466	0.075998
VC_1062	0	0	0.739508	0.166773	0.952574	0.150871
VC_1063	0	0	0.778396	0.154879	0.787502	0.127974
VC_1064	0	0	0.561756	0.17574	0.87066	0.0827938
VC_1065	0	0	0.627938	0.199559	0.90112	0.247695
VC_1066	0	0	0.752683	0.140523	1.15796	0.0631461
VC_1067	0	0	0.417941	0.139008	1.12415	0.0320983
VC_1068	0	0	0.523828	0.218418	1.15406	0.248167
VC_1069	0	0	0.422171	0.169342	0.76277	0.13542
VC_1070	0	0	0.401599	0.20001	0.914471	0.192261
VC_1071	0	0	0.763337	0.159854	0.806103	0.0998597
VC_1072	0	0	0.838992	0.280279	0.677045	0.554438
VC_1073	0	0	0.411382	0.132042	1.02826	0.0407226
VC_1074	0	0	0.796407	0.142983	1.10691	0.079676
VC_1075	0	0	0.735015	0.179362	1.09261	0.103313
VC_1076	0	0	0.31396	0.108722	0.776247	0.152959
VC_1077	0	0	0.771282	0.179151	1.2187	0.120527
VC_1078	0	0	0.767714	0.172324	0.390708	0.926956
VC_1079	0	0	0.348231	0.133305	0.873937	0.154509
VC_1080	0	0	0.504489	0.198947	1.31725	0.0728562
VC_1081	0	0	0.0883169	0.0468374	0.645854	0.111633
VC_1082	0	0	0.877736	0.0959527	0.920151	0.132436
VC_1083	0	0	0.794594	0.156718	0.907164	0.126867
VC_1084	0	0	0.763272	0.169734	0.822444	0.107469
VC_1085	0	0	0.818973	0.143313	0.964801	0.0762066
VC_1086	0	0	0.763472	0.16413	1.06418	0.0709537
VC_1087	0	0	0.64237	0.199084	1.28965	0.0491341
VC_1088	0	0	0.819654	0.154313	0.904246	0.0783538
VC_1089	0	0	0.809424	0.145043	1.00315	0.108798
VC_1090	0	0	0.823051	0.1574	1.1239	0.193638
VC_1091	0	0	0.612828	0.192003	1.14026	0.0511673
VC_1092	0	0	0.757823	0.133944	0.860752	0.0753585
VC_1093	0	0	0.832749	0.11262	1.10005	0.0674193
VC_1094	0	0	0.559775	0.185132	0.76983	0.133618
VC_1095	0	0	0.68726	0.20375	0.842437	0.135162
VC_1096	0	0	0.724505	0.196429	1.1914	0.0679623
VC_1097	0	0	0.0801992	0.0377725	0.652468	0.102046
VC_1098	0	0	0.754828	0.164553	0.80719	0.103544
VC_1099	0	0	0.790818	0.160763	1.14899	0.0955603
VC_1100	0	0	0.341759	0.156539	0.567094	0.280299
VC_1101	0	0	0.245916	0.110977	0.770041	0.13027
VC_1102	0	0	0.53117	0.176711	1.077	0.0675956
VC_1103	0	0	0.538825	0.199404	1.26782	0.111502
VC_1104	0	0	0.818313	0.126056	0.942424	0.0556525
VC_1105	0	0	0.0584556	0.0350519	1.73443	0.0413899
VC_1106	0	0	0.779897	0.146063	0.953563	0.137985
VC_1107	0	0	0.412526	0.0355033	1.80541	0.125174
VC_1108	0	0	0.169485	0.123831	0.588156	0.142827
VC_1109	0	0	0.896364	0.21506	0.722101	0.575041
VC_1110	0	0	1	0	0	0
VC_1111	0	0	0.563799	0.174974	0.742809	0.114764
VC_1112	0	0	0.750679	0.164666	0.791499	0.140708
VC_1113	0	0	0.850094	0.103134	0.934672	0.0897295
VC_1114	0	0	0.328529	0.142057	0.715858	0.194921
VC_1115	0	0	0.456141	0.15843	0.796206	0.110764
VC_1116	0	0	0.796733	0.148192	1.15233	0.105898
VC_1117	0	0	0.837491	0.12156	1.3227	0.0476309
VC_1118	0	0	0.735696	0.212984	0.627011	0.242855
VC_1119	0	0	0.483597	0.130211	0.771658	0.130171
VC_1120	0	0	0.41761	0.125587	0.906429	0.0726374
VC_1121	0	0	0.822177	0.13489	1.08386	0.0772551
VC_1122	0	0	0.335866	0.134838	0.77941	0.0981403
VC_1123	0	0	0.37316	0.114922	0.631731	0.202631
VC_1124	0	0	0.3294	0.182756	1.43179	0.0650196
VC_1125	0	0	0.361816	0.154144	1.53526	0.0668939
VC_1126	0	0	0.271751	0.104061	0.534229	0.886917
VC_1127	0	0	0.0595446	0.0302604	0.181904	3.81335
VC_1128	0	0	0.480488	0.285362	1.03928	0.100472
VC_1129	0	0	0.124073	0.0920415	1.3775	0.0447666
VC_1130	0	0	0.337055	8.92653e-16	1	0
VC_1131	0	0	0.785562	0.133259	1.30333	0.0376551
VC_1131.1	0	0	1	0	4.03675	0.211638
VC_1132	0	0	0.81524	0.126778	1.54866	0.0560772
VC_1133	0	0	0.389139	0.11637	0.848087	0.0941885
VC_1134	0	0	0.764361	0.157693	1.14933	0.0746704
VC_1135	0	0	0.69834	0.163649	1.3083	0.0601952
VC_1136	0	0	0.729066	0.147423	0.986397	0.11292
VC_1137	0	0	0.84135	0.126054	0.86831	0.145344
VC_1138	0	0	0.771574	0.141046	1.36262	0.0805245
VC_1139	0	0	0.44813	0.182305	1.43892	0.0765197
VC_1140	0	0	0.746686	0.162406	0.937241	0.142991
VC_1141	0	0	0.484915	0.185669	0.917937	0.0769005
VC_1142	0	0	0.724991	0.15358	0.976171	0.136266
VC_1143	0	0	0.309895	0.13069	0.583784	0.261051
VC_1144	0	0	0.178839	0.0804553	0.684607	0.105653
VC_1145	0	0	0.726044	0.168488	1.17451	0.0598484
VC_1146	0	0	0.597693	0.182998	1.94045	0.0758333
VC_1147	0	0	0.492429	0.16425	0.880806	0.0920446
VC_1148	0	0	0.748559	0.175977	0.804003	0.101699
VC_1149	0.13	0	0.00316458	0.000889549	0.252148	1.56985
VC_1150	0	0	0.742315	0.154431	1.14543	0.100229
VC_1151	0	0	0.827921	0.118207	1.21488	0.0568112
VC_1152	0	0	0.748034	0.163832	0.965829	0.0820811
VC_1153	0	0	0.750698	0.170672	0.966619	0.0826949
VC_1154	0	0	0.637323	0.174737	1.11126	0.0882906
VC_1155	0	0	0.65581	0.177482	0.877693	0.188697
VC_1156	0	0	0.835649	0.110925	1.08155	0.0550458
VC_1157	0	0	0.812748	0.154076	1.20292	0.0734131
VC_1158	0	0	0.571915	0.213218	0.949031	0.102336
VC_1159	0	0	0.754215	0.244674	0.394534	1.56438
VC_1160	0	0	0.664666	0.190078	0.866809	0.11604
VC_1161	0	0	0.376586	0.163391	0.814369	0.15984
VC_1162	0	0	0.284058	0.12928	0.666874	0.267246
VC_1163	0	0	0.270581	0.104148	1.37822	0.0640526
VC_1164	0	0	0.774235	0.178939	1.09553	0.119576
VC_1165	0	0	0.829719	0.136341	1.10788	0.103163
VC_1166	0	0	0.979744	0.115759	0.921105	0.67722
VC_1167	0	0	0.783363	0.147493	1.19383	0.0890647
VC_1168	0	0	0.777969	0.160874	1.01831	0.0843794
VC_1169	0	0	0.832394	0.121207	1.0461	0.105173
VC_1170	0	0	0.113259	0.0664707	1.74048	0.043799
VC_1171	0	0	0.78888	0.162138	1.3403	0.0569767
VC_1172	0	0	0.834903	0.118052	1.35384	0.0976507
VC_1173	0	0	0.375685	0.121615	0.968611	0.203143
VC_1174	0	0	0.847112	0.115376	0.91431	0.0710179
VC_1175	0	0	0.968571	0.0898474	0.895896	0.340479
VC_1176	0	0	0.693658	0.217182	1.09353	0.252966
VC_1177	0	0	0.68652	0.189614	1.04872	0.0860975
VC_1178	0	0	0.636871	0.188242	0.923305	0.154631
VC_1179	0	0	0.701352	0.201209	0.945518	0.136556
VC_1180	0	0	0.308293	0.0817428	0.519453	0.447001
VC_1181	0	0	0.523562	0.111962	1.01156	0.185352
VC_1182	0	0	0.751649	0.16024	1.05629	0.0713537
VC_1183	0	0	0.771371	0.171768	0.990218	0.0884428
VC_1184	0	0	0.720163	0.174666	0.999257	0.0649839
VC_1185	0	0	0.791532	0.153639	0.989593	0.064477
VC_1186	0	0	0.403894	0.187114	0.48846	0.271952
VC_1187	0	0	0.577642	0.186751	0.661457	0.25367
VC_1188	0	0	0.696671	0.18271	0.997477	0.0546248
VC_1189	0	0	0.659236	0.195145	1.5031	0.107987
VC_1190	0	0	0.724537	0.176205	0.898729	0.112248
VC_1191	0	0	0.532614	0.164074	0.87001	0.143272
VC_1192	0	0	1	0	0	0
VC_1193	0	0	0.866747	0.117902	0.981713	0.12443
VC_1194	0	0	0.181761	0.0765571	0.873045	0.107177
VC_1195	0	0	0.54233	0.159598	1.13638	0.0628626
VC_1196	0	0	0.161564	0.0818127	2.22287	0.0492098
VC_1197	0	0	0.449436	0.160695	0.96747	0.095683
VC_1198	0	0	0.506023	0.161615	0.967529	0.0447848
VC_1199	0	0	0.814616	0.15182	1.11899	0.105871
VC_1200	0	0	0.722848	0.173299	1.49553	0.0455252
VC_1201	0	0	0.822845	0.14534	0.844787	0.136554
VC_1202	0	0	0.78238	0.145992	0.951839	0.122833
VC_1203	0	0	0.567578	0.17398	1.54914	0.0395154
VC_1204	0	0	0.329402	0.130573	1.40591	0.0552604
VC_1205	0	0	0.799899	0.159955	1.0109	0.0649316
VC_1206	0	0	0.796177	0.142188	1.29506	0.0857181
VC_1207	0	0	0.783373	0.140407	0.908814	0.0768048
VC_1208	0	0	0.790833	0.134958	1.23608	0.137958
VC_1209	0	0	0.401883	0.153105	1.30859	0.0599484
VC_1210	0	0	0.291621	0.136181	0.675703	0.146707
VC_1211	0	0	0.686987	0.160123	1.31731	0.0393096
VC_1212	0	0	0.209638	0.115667	1.35615	0.0409502
VC_1213	0	0	0.648931	0.197458	0.889379	0.132214
VC_1214	0	0	0.816239	0.127243	0.855682	0.082585
VC_1215	0	0	0.321883	0.116813	0.299233	2.49249
VC_1216	0	0	0.752909	0.166112	0.827511	0.112615
VC_1217	0	0	0.669774	0.198543	0.812638	0.164649
VC_1218	0	0	0.505566	0.177109	0.401622	1.17474
VC_1219	0	0	0.899434	0.240601	1.72855	0.309052
VC_1220	0	0	0.668799	0.339595	0.385144	0.627566
VC_1221	0	0	0.86359	0.194719	1.04852	0.596802
VC_1222	0	0	0.436139	0.251214	0.123158	2.51683
VC_1223	0	0	0.827557	0.154563	0.396487	0.814935
VC_1224	0	0	0.766758	0.16447	1.31694	0.0684983
VC_1225	0	0	0.676861	0.210289	1.33336	0.127227
VC_1226	0	0	0.803752	0.151396	1.08566	0.129763
VC_1227	0	0	0.746857	0.230941	0.557599	1.27549
VC_1228	0	0	0.822168	0.141585	1.07455	0.0848532
VC_1229	0	0	0.0293737	0.0181333	0.45549	0.270861
VC_1230	0	0	0.810571	0.195292	1.16722	0.193597
VC_1231	0	0	0.509738	0.185371	0.915423	0.103877
VC_1232	0	0	0.808791	0.147045	0.825121	0.131567
VC_1233	0	0	0.311962	0.105289	0.654768	0.204175
VC_1234	0	0	0.516347	0.172442	1.24541	0.0555174
VC_1235	0	0	0.141348	0.07428	1.06416	0.0618034
VC_1236	0	0	0.816046	0.131473	0.980106	0.147819
VC_1237	0	0	0.365515	0.168518	1.24335	0.0712188
VC_1238	0	0	0.288263	0.143878	1.23568	0.0794666
VC_1239	0	0	0.576202	0.170031	0.490891	0.354725
VC_1240	0	0	0.794059	0.126748	0.674699	0.191648
VC_1241	0	0	0.814762	0.139514	0.673123	0.755418
VC_1242	0	0	0.362107	0.139029	0.718136	0.134397
VC_1243	0	0	0.219273	0.116353	0.115826	4.41
VC_1244	0	0	0.441467	0.158809	1.30014	0.0731107
VC_1245	0	0	0.802826	0.159638	1.38201	0.0903813
VC_1246	0	0	0.160339	1.95268e-16	0.5	0
VC_1247	0	0	0.252279	0.180011	0.394911	0.877368
VC_1248	0	0	0.206772	0.0890946	0.716214	0.102574
VC_1249	0	0	0.150556	0.0698704	0.453995	0.464725
VC_1250	0	0	0.806381	0.152336	0.864927	0.111424
VC_1251	0	0	0.367908	0.175736	0.824742	0.38063
VC_1252	0	0	0.681754	0.169855	1.08649	0.0590024
VC_1253	0	0	0.777922	0.15838	1.29756	0.135184
VC_1254	0	0	0.434738	0.190942	0.769905	0.229958
VC_1255	0	0	0.457559	0.182195	0.180064	2.30176
VC_1256	0	0	1	0	0	0
VC_1257	0	0	0.306398	0.0798409	0.466299	1.2304
VC_1258	0	0	0.392685	0.140234	0.623169	1.3665
VC_1259	0	0	0.604492	0.184011	0.778902	0.111285
VC_1260	0	0	0.342354	0.128153	0.653186	0.132933
VC_1261	0	0	0.696892	0.18597	0.941355	0.0717113
VC_1262	0	0	0.193506	0.118356	10.8038	0.0186003
VC_1263	0	0	0.763439	0.168166	1.07281	0.145345
VC_1264	0	0	0.805635	0.160496	0.994389	0.0887603
VC_1265	0	0	0.258811	0.103929	0.850129	0.0931046
VC_1266	0	0	0.654104	0.19236	1.0557	0.0811843
VC_1267	0	0	0.157042	0.080973	0.832264	0.0846356
VC_1268	0	0	0.218882	0.0970972	0.69265	0.118248
VC_1269	0	0	0.501091	0.187226	0.750858	0.190985
VC_1270	0	0	0.486606	0.167944	1.25821	0.0958993
VC_1271	0	0	0.411342	0.185485	1.34177	0.0811624
VC_1272	0	0	0.151606	0.0785122	0.341298	0.898778
VC_1273	0	0	0.518657	0.148163	0.794578	0.0809049
VC_1274	0	0	0.691049	0.182499	1.14905	0.102075
VC_1275	0	0	0.797229	0.140399	1.17138	0.0675754
VC_1276	0	0	0.834133	0.124682	0.977661	0.0898522
VC_1277	0	0	0.422136	0.16671	0.735155	0.185051
VC_1278	0	0	0.311953	0.120565	0.766334	0.13006
VC_1279	0	0	0.809287	0.151286	0.918103	0.0776472
VC_1280	0	0	0.447606	0.202741	0.687668	0.126923
VC_1281	0	0	0.346889	0.139936	0.711374	0.276279
VC_1282	0	0	0.436047	0.149233	0.702934	0.110706
VC_1283	0	0	0.702434	0.204785	0.972486	0.236105
VC_1284	0	0	0.222169	0.11324	1.06234	0.0709942
VC_1285	0	0	0.814857	0.146849	1.07622	0.0920265
VC_1286	0	0	0.21675	0.101727	0.632007	0.156001
VC_1287	0	0	0.497936	0.143519	0.874865	0.0673499
VC_1288	0	0	0.773992	0.157625	1.03313	0.0754292
VC_1289	0	0	0.109105	0.0620869	0.745924	0.110295
VC_1290	0	0	0.281536	0.169177	0.811358	0.213554
VC_1291	0	0	0.680251	0.185243	0.84133	0.0798738
VC_1292	0	0	1	0	0	0
VC_1293	0	0	0.0579631	0.0341785	0.668079	0.130763
VC_1294	0	0	0.381553	0.163152	1.75441	0.0879406
VC_1295	0	0	0.807967	0.14302	0.8973	0.0965939
VC_1296	0	0	0.116926	0.0687934	0.554028	0.178122
VC_1297	0	0	0.838693	0.153429	0.339374	1.13245
VC_1298	0	0	0.809812	0.140956	1.21501	0.0552496
VC_1299	0	0	0.600933	0.22087	1.58674	0.0814164
VC_1300	0	0	0.255709	0.112595	0.871332	0.0765422
VC_1301	0	0	0.751586	0.176644	1.16635	0.051066
VC_1302	0	0	0.696514	0.196593	1.72124	0.0864987
VC_1303	0	0	0.433528	0.193544	0.785827	0.113585
VC_1304	0	0	0.128421	0.0700824	0.443108	0.230322
VC_1305	0	0	0.66558	0.212611	0.760647	0.347831
VC_1306	0	0	0.599188	0.19577	0.937506	0.0838725
VC_1307	0	0	0.269765	0.114657	0.665042	0.188509
VC_1308	0	0	0.512598	0.169209	0.692945	0.138108
VC_1309	0	0	0.309912	0.130232	0.590403	0.233478
VC_1310	0	0	0.411418	0.143739	0.638537	0.251193
VC_1311	0	0	0.424399	0.184799	0.840362	0.102859
VC_1312	0	0	0.403905	0.174776	0.871333	0.143727
VC_1313	0	0	0.787757	0.153269	0.882379	0.106027
VC_1314	0	0	0.441104	0.18639	1.05013	0.0634055
VC_1315	0	0	0.653002	0.182586	1.37682	0.0632937
VC_1316	0	0	0.379347	0.171797	1.88005	0.0704822
VC_1317	0	0	0.0552073	0.0515313	0.42507	0.43452
VC_1318	0	0	0.748539	0.173662	1.0487	0.109336
VC_1319	0	0	0.0628979	0.0443804	0.694409	0.125445
VC_1320	0	0	0.724608	0.187117	1.27186	0.0873087
VC_1321	0	0	0.387188	0.137926	0.876716	0.0517728
VC_1322	0	0	0.521243	0.227054	1.40972	0.150901
VC_1323	0	0	0.79074	0.160605	1.05687	0.155758
VC_1324	0	0	0.802422	0.166116	0.85555	0.481288
VC_1325	0	0	0.183046	0.102296	0.550562	0.19054
VC_1326	0	0	0.762418	0.182852	1.85977	0.13137
VC_1327	0	0	0.507483	0.191011	0.823648	0.146771
VC_1328	0	0	0.441169	0.171155	0.918646	0.0913132
VC_1329	0	0	0.610887	0.223029	0.985407	0.125988
VC_1330	0	0	0.254208	0.152059	0.434012	0.472078
VC_1331	0	0	0.565333	0.159258	0.355053	0.418722
VC_1332	0	0	0.349584	0.157968	0.830896	0.0821153
VC_1333	0	0	0.780771	0.17697	1.18065	0.120222
VC_1334	0	0	0.393084	0.16654	0.510953	0.332909
VC_1335	0	0	0.750517	0.15783	1.18214	0.0883166
VC_1336	0	0	0.841667	0.127194	0.863959	0.122792
VC_1337	0	0	0.329747	0.132814	1.1559	0.0852607
VC_1338	0	0	0.389289	0.158002	1.39939	0.0440531
VC_1339	0	0	0.772471	0.167725	1.24835	0.0898363
VC_1340	0	0	0.804493	0.140814	1.19163	0.0573697
VC_1341	0	0	0.690817	0.198125	1.08606	0.201418
VC_1342	0	0	0.579192	0.211796	1.20823	0.0809229
VC_1343	0	0	0.377956	0.153627	0.799799	0.101969
VC_1344	0	0	0.765166	0.150477	0.816588	0.114854
VC_1345	0	0	0.567038	0.214835	1.31414	0.0714768
VC_1346	0	0	0.450854	0.177666	0.690521	0.141374
VC_1347	0	0	0.212508	0.128809	1.71918	0.0856502
VC_1348	0	0	0.347681	0.146027	1.33311	0.0560785
VC_1349	0	0	0.38515	0.144471	0.945885	0.047622
VC_1350	0	0	0.748431	0.16776	0.651552	0.327933
VC_1351	0	0	0.536768	0.253474	1.32596	0.229339
VC_1352	0	0	1	0	2.8235	0.388679
VC_1353	0	0	0.372129	0.163458	0.909627	0.0569236
VC_1354	0	0	0.222339	0.116469	0.812767	0.126919
VC_1355	0	0	0.135463	0.0959417	2.06401	0.0657582
VC_1356	0	0	0.889245	0.245957	6.77926	0.330465
VC_1357	0	0	1	0	0.363869	1.52417
VC_1358	0	0	0.526617	0.236252	0.850748	0.272679
VC_1359	0	0	0.500156	0.180768	0.852386	0.155791
VC_1360	0	0	0.650398	0.181704	1.2183	0.055261
VC_1361	0	0	0.424508	0.170199	0.840255	0.102114
VC_1362	0	0	0.123913	0.0730238	0.574637	0.140622
VC_1363	0	0	0.284536	0.159905	0.483369	0.355698
VC_1364	0	0	0.782209	0.144543	0.739112	0.143645
VC_1365	0	0	0.757437	0.181423	0.925607	0.153039
VC_1366	0	0	0.818172	0.144425	1.70239	0.0693127
VC_1367	0	0	0.211969	0.107947	0.801705	0.0942284
VC_1368	0	0	0.830599	0.138301	0.501237	0.395007
VC_1369	0	0	0.568494	0.200624	0.763235	0.170389
VC_1370	0	0	0.557474	0.169857	0.930378	0.0853155
VC_1371	0	0	0.722111	0.196432	1.03881	0.145692
VC_1372	0	0	0.831602	0.141878	1.12773	0.0666094
VC_1373	0	0	0.321878	0.182206	0.812879	0.0990857
VC_1374	0	0	0.255007	0.113374	0.752164	0.103655
VC_1375	0	0	0.268554	0.132136	0.570859	0.348648
VC_1376	0	0	0.682897	0.168979	0.920573	0.0735737
VC_1377	0	0	0.796846	0.154893	1.38922	0.0947458
VC_1378	0	0	0.729234	0.164479	0.951319	0.126908
VC_1379	0	0	0.549746	0.177277	0.606873	0.206631
VC_1380	0	0	0.103016	0.0683767	0.285517	1.19856
VC_1381	0	0	0.793285	0.165868	1.88543	0.134958
VC_1382	0	0	0.354111	0.166205	0.955765	0.0656447
VC_1383	0	0	0.616818	0.133194	0.45542	1.03141
VC_1384	0	0	0.858117	0.119784	1.35775	0.0700063
VC_1385	0	0	0.605429	0.141651	0.556058	0.47779
VC_1386	0	0	0.10072	0.0593233	0.676715	0.145652
VC_1387	0	0	0.58842	0.125061	0.584939	0.531106
VC_1388	0	0	0.797617	0.168315	1.0856	0.149016
VC_1389	0	0	0.985714	0.0625837	0.752404	0.829826
VC_1390	0	0	0.403882	0.142578	0.611685	0.202444
VC_1391	0	0	0.276849	0.110663	0.785059	0.0962441
VC_1392	0	0	0.785267	0.15492	1.17641	0.0641889
VC_1393	0	0	0.306378	0.224256	0.898226	0.422116
VC_1394	0	0	0.732894	0.170361	1.0436	0.0830475
VC_1395	0	0	0.451662	0.16729	0.979496	0.149516
VC_1396	0	0	0.573485	0.241588	1.59732	0.124854
VC_1397	0	0	0.173775	0.106519	0.773831	0.0981227
VC_1398	0	0	0.521926	0.195407	0.905454	0.147289
VC_1399	0	0	0.663341	0.206328	1.00743	0.133464
VC_1400	0	0	0.637319	0.227931	0.792787	0.197719
VC_1401	0	0	0.333568	0.148516	0.737362	0.113713
VC_1402	0	0	0.0802565	0.0456134	0.649651	0.100172
VC_1403	0	0	0.134563	0.0651434	0.809475	0.091639
VC_1404	0	0	1	0	0	0
VC_1405	0	0	0.634451	0.211868	0.940787	0.0903516
VC_1406	0	0	0.363458	0.122359	1.00651	0.0676824
VC_1407	0	0	0.318428	0.137871	1.12647	0.0988133
VC_1408	0	0	0.259245	0.105435	0.509101	0.371961
VC_1409	0	0	0.156378	0.0900377	0.681962	0.16448
VC_1410	0	0	0.723753	0.149477	0.987258	0.069257
VC_1411	0	0	0.440304	0.194276	0.908473	0.0989892
VC_1412	0	0	0.695896	0.20908	0.678489	0.316062
VC_1413	0	0	0.168092	0.101366	0.726874	0.113026
VC_1414	0	0	0.212773	0.103745	0.657943	0.143827
VC_1415	0	0	0.78083	0.158367	1.19042	0.0903832
VC_1416	0	0	0.798119	0.142493	0.937719	0.0666334
VC_1417	0	0	0.524404	0.224751	1.12605	0.0782811
VC_1418	0	0	0.0229759	0.0214794	0.528123	0.168975
VC_1419	0.08	0	0.0110297	0.0155564	0.134971	4.86842
VC_1420	0	0	0.542934	0.205822	1.12951	0.0834341
VC_1421	0	0	0.761727	0.167719	1.58434	0.109407
VC_1422	0	0	0.544906	0.187824	1.39747	0.0586161
VC_1423	0	0	0.423242	0.205442	0.614801	0.272553
VC_1424	0	0	0.334268	0.181347	0.893801	0.112208
VC_1425	0	0	0.547326	0.215003	0.854548	0.107939
VC_1426	0	0	0.24216	0.18076	0.647362	0.342821
VC_1427	0	0	0.739393	0.17448	1.22227	0.0905418
VC_1428	0	0	0.70493	0.164011	1.26848	0.0807003
VC_1429	0	0	0.617746	0.221855	0.955951	0.127849
VC_1430	0	0	0.642499	0.221002	1.19832	0.11342
VC_1431	0	0	0.286042	0.125919	0.738552	0.174691
VC_1432	0	0	0.693821	0.176966	1.2281	0.0687798
VC_1433	0	0	0.814229	0.151422	0.977365	0.102376
VC_1434	0	0	0.30553	0.169985	0.519906	0.35387
VC_1435	0	0	0.738583	0.146639	1.28423	0.100544
VC_1436	0	0	0.290705	0.229305	2.74344	0.104092
VC_1437	0	0	0.196979	0.0932471	0.80239	0.0877323
VC_1438	0	0	0.741067	0.192899	0.948219	0.172275
VC_1439	0	0	0.784541	0.166218	1.32989	0.0653744
VC_1440	0	0	0.0733644	0.059783	0.382246	0.801715
VC_1441	0	0	0.68539	0.200131	0.712909	0.224729
VC_1442	0	0	0.640085	0.18661	0.865994	0.0783096
VC_1443	0	0	0.664417	0.192294	0.674613	0.237628
VC_1444	0	0	0.385543	0.169113	0.887821	0.12664
VC_1445	0	0	0.767602	0.160086	1.14991	0.119433
VC_1446	0	0	0.5131	0.184339	0.913782	0.0856979
VC_1447	0	0	0.770338	0.161408	1.04505	0.107482
VC_1448	0	0	0.633328	0.190544	0.864476	0.0931908
VC_1449	0	0	0.410465	0.235589	2.94273	0.0736571
VC_1450	0	0	0.582834	0.152565	0.676196	0.18983
VC_1451	0.16	0	0.00457288	0.00497003	0.879046	0.0347053
VC_1452	0	0	0.414925	0.271531	0.412661	1.05445
VC_1453	0	0	0.631869	0.188381	0.642806	0.298301
VC_1454	0	0	0.700804	0.191744	0.89611	0.112527
VC_1455	0	0	0.310643	0.13052	0.530498	0.492429
VC_1456	0	0	0.135336	0.104299	0.414123	1.77498
VC_1457	0	0	0.303547	0.174304	0.550035	0.371208
VC_1458	0	0	0.682714	0.198065	0.652818	0.218014
VC_1459	0	0	0.309811	0.191156	0.414656	0.469133
VC_1460	0	0	0.802064	0.149209	1.00784	0.0840181
VC_1461	0	0	0.391138	0.206748	1.39328	0.151142
VC_1462	0	0	0.7311	0.204815	1.05049	0.390147
VC_1463	0	0	0.580731	0.229134	0.774744	0.146151
VC_1464	0	0	0.499305	0.222747	0.817802	0.308649
VC_1465	0	0	0.265102	0.116023	0.52196	0.289435
VC_1466	0	0	0.810118	0.141075	0.581981	0.253823
VC_1467	0	0	0.602979	0.146367	0.741138	0.0893108
VC_1468	0	0	0.657118	0.172729	0.873332	0.131453
VC_1469	0	0	0.183853	0.0926901	0.904523	0.0777803
VC_1470	0	0	0.673569	0.201458	1.04174	0.0959183
VC_1471	0	0	0.193193	0.0975208	0.653667	0.301095
VC_1472	0	0	0.83535	0.138056	0.658803	0.197004
VC_1473	0	0	0.847969	0.119335	0.837841	0.0831192
VC_1474	0	0	0.626292	0.151561	0.84535	0.13321
VC_1475	0	0	0.376006	0.160694	0.810484	0.0696709
VC_1476	0	0	0.783216	0.148309	1.03829	0.0962087
VC_1477	0	0	0.734903	0.16833	0.825781	0.179073
VC_1478	0	0	0.700124	0.194943	0.937568	0.0815567
VC_1479	0	0	0.582445	0.203293	0.662115	0.357952
VC_1480	0	0	0.749843	0.162408	1.32769	0.104558
VC_1481	0	0	0.567659	0.229117	0.697094	0.393186
VC_1482	0	0	0.210511	0.159019	0.772163	0.189504
VC_1483	0	0	0.303357	0.186698	0.212112	0.565869
VC_1484	0	0	0.819256	0.149117	1.27997	0.188645
VC_1485	0	0	1	0	0	0
VC_1486	0.11	0	0.00836898	0.00966789	0.596694	0.270869
VC_1487	0	0	0.36999	0.205057	0.49479	0.969281
VC_1488	1	1	1.06611e-05	4.234e-05	0.293629	0.610042
VC_1489	0	0	0.923596	0.207945	0.811666	0.597385
VC_1490	0	0	0.435584	0.199886	0.619291	0.434497
VC_1491	0	0	0.471056	0.192643	0.943642	0.131006
VC_1492	0.03	0	0.0108065	0.00939797	0.704979	0.0812747
VC_1493	0	0	0.673876	0.199939	1.38571	0.462772
VC_1494	0	0	0.131809	0.0743414	0.781146	0.0949376
VC_1495	0	0	0.392378	0.171941	0.963094	0.131738
VC_1496	0.08	0	0.0128287	0.0131517	0.561206	0.17096
VC_1497	0	0	0.348223	0.183936	0.388111	0.880929
VC_1498	0	0	0.0579012	0.0476523	0.471303	0.345847
VC_1499	0	0	0.685694	0.177584	0.975414	0.0754872
VC_1500	0	0	0.0966931	0.0560483	0.611547	0.173689
VC_1501	0	0	0.066792	0.036308	0.811574	0.0744921
VC_1502	0	0	0.46699	0.191317	0.711867	0.178861
VC_1503	0	0	0.263	0.122423	0.681058	0.185807
VC_1504	0	0	0.801034	0.13894	1.04155	0.148375
VC_1505	0	0	0.297049	0.135304	0.805807	0.131647
VC_1506	0	0	0.337694	0.132971	0.699357	0.226857
VC_1507	0	0	0.661434	0.20626	0.920866	0.118016
VC_1508	0	0	0.165237	0.111618	0.673052	0.446102
VC_1509	0	0	0.27336	0.12167	1.19503	0.0754002
VC_1510	0	0	0.237957	0.117406	0.532164	0.410406
VC_1511	0	0	0.383365	0.144059	0.733378	0.127007
VC_1512	0	0	0.431282	0.184252	2.34028	0.0771034
VC_1513	0	0	0.335148	0.133026	0.943518	0.0794631
VC_1514	0	0	0.501329	0.149376	0.576912	0.419381
VC_1515	0	0	0.823099	0.102232	1.81822	0.0949542
VC_1516	0	0	0.345981	0.137586	0.87436	0.0915565
VC_1517	0	0	0.656127	0.168428	1.00813	0.139786
VC_1518	0	0	0.701795	0.183012	1.11667	0.124563
VC_1519	0	0	0.61249	0.196123	1.27105	0.0885973
VC_1520	0	0	0.83265	0.126002	0.807062	0.0886462
VC_1521	0	0	0.579803	0.167925	0.818103	0.0822299
VC_1522	0	0	0.633293	0.194509	1.39374	0.0711325
VC_1523	0	0	0.36782	0.150489	0.757005	0.16566
VC_1524	0	0	0.253407	0.0991998	0.866962	0.152859
VC_1525	0	0	0.398542	0.174523	0.639875	0.25708
VC_1526	0	0	0.471185	0.218933	0.551455	0.389241
VC_1527	0	0	0.694312	0.170317	0.942388	0.107114
VC_1528	0	0	0.444586	0.21527	0.684586	0.310186
VC_1529	0	0	0.108841	0.0712068	0.592033	0.29784
VC_1530	0	0	0.552256	0.169326	0.616633	0.272231
VC_1531	0	0	0.72946	0.202582	1.41378	0.171817
VC_1532	0	0	0.3105	0.160557	0.743001	0.168744
VC_1533	0	0	0.32385	0.16201	0.950738	0.0961429
VC_1534	0	0	0.753923	0.164448	1.3296	0.0983598
VC_1535	0	0	0.232759	0.113791	1.09191	0.0834664
VC_1536	0	0	0.495	0.196746	0.957289	0.156993
VC_1537	0	0	0.606286	0.20618	1.75611	0.0938694
VC_1538	0	0	0.645814	0.197522	1.22284	0.136649
VC_1539	0	0	0.357148	0.137393	0.810334	0.141334
VC_1540	0	0	0.240164	0.118568	0.793286	0.107541
VC_1541	0	0	0.359987	0.17227	0.905393	0.102343
VC_1542	0	0	0.198272	0.12231	0.621706	0.206005
VC_1543	0	0	0.71084	0.18178	1.0394	0.087608
VC_1544	0	0	0.760513	0.151319	0.789595	0.159283
VC_1545	0	0	0.781048	0.154301	1.30193	0.141415
VC_1546	0	0	0.390661	0.193304	0.750991	0.364404
VC_1547	0	0	0.705895	0.171257	1.0164	0.10929
VC_1548	0	0	0.607219	0.224654	0.919871	0.142415
VC_1549	0	0	0.257944	0.122599	0.634954	0.146169
VC_1550	0	0	0.81727	0.132126	1.32197	0.0976428
VC_1551	0	0	0.759474	0.164718	0.719557	0.14314
VC_1552	0	0	0.748655	0.163119	0.886253	0.0879972
VC_1553	0	0	0.428824	0.187467	1.83528	0.0667698
VC_1554	0	0	0.195093	0.11112	0.457103	0.365904
VC_1555	0	0	0.231186	0.117906	0.593763	0.259987
VC_1556	0	0	0.393241	0.12747	0.486391	0.352817
VC_1557	0	0	0.113546	0.0798654	0.490919	0.32716
VC_1558	0	0	0.367898	0.14027	0.766211	0.121863
VC_1559	0	0	0.595	0.218985	0.53754	0.754118
VC_1560	0	0	0.507858	0.172179	0.857794	0.0782691
VC_1561	0	0	0.600622	0.1947	1.20971	0.0826689
VC_1562	0	0	0.758669	0.175736	0.764582	0.105516
VC_1563	0	0	0.771758	0.162114	1.31357	0.0621812
VC_1564	0	0	0.788054	0.169026	1.72796	0.157785
VC_1565	0	0	0.4426	0.165882	1.22228	0.0742532
VC_1566	0	0	0.541993	0.208323	0.591267	0.191458
VC_1567	0	0	0.319432	0.168551	1.37886	0.0645245
VC_1568	0	0	0.209843	0.140352	0.907136	0.191172
VC_1569	0	0	0.180556	0.136299	0.442837	0.489539
VC_1570	0	0	0.710886	0.178882	1.22308	0.0815546
VC_1571	0	0	0.398234	0.158523	0.843641	0.0895285
VC_1572	0	0	0.646922	0.176895	0.770192	0.255205
VC_1573	0	0	0.840952	0.120272	1.07712	0.107153
VC_1574	0	0	0.784691	0.173256	0.975861	0.18561
VC_1575	0	0	0.838817	0.129116	0.931578	0.110316
VC_1576	0	0	0.123217	0.121762	1.40377	0.100063
VC_1577	0	0	0.259158	0.150359	0.802728	0.169342
VC_1578	0	0	0.698556	0.212536	1.91217	0.330312
VC_1579	0	0	0.019203	0.0183316	0.768583	0.147844
VC_1580	0	0	0.682721	0.184038	0.826837	0.131434
VC_1581	0	0	0.569877	0.20644	1.33596	0.0587625
VC_1582	0	0	0.301053	0.135796	0.788184	0.0971027
VC_1583	0	0	0.534314	0.197795	0.640043	0.273145
VC_1584	0	0	0.63659	0.196075	0.898433	0.152122
VC_1585	0	0	0.737987	0.196551	0.960334	0.069162
VC_1586	0	0	0.907429	0.124912	0.875217	0.694087
VC_1587	0	0	0.540616	0.224648	0.903308	0.196854
VC_1588	0	0	0.478412	0.18106	0.828084	0.177527
VC_1589	0	0	0.171391	0.100483	0.451138	0.343535
VC_1590	0	0	0.0638472	0.0514687	0.794803	0.118248
VC_1591	0	0	0.0781984	0.0602308	0.546375	0.229045
VC_1592	0	0	0.736749	0.183786	0.768009	0.136493
VC_1593	0	0	0.744643	0.175923	1.10605	0.0734417
VC_1594	0	0	0.448635	0.163937	0.755869	0.1554
VC_1595	0	0	0.80369	0.131383	1.15038	0.0783567
VC_1596	0	0	0.3298	0.133609	0.999511	0.111888
VC_1597	0	0	0.113445	0.0587099	0.796428	0.0931782
VC_1598	0	0	0.195002	0.127401	1.76525	0.0421589
VC_1599	0	0	0.764812	0.152049	0.781064	0.12065
VC_1600	0	0	0.751447	0.175552	0.881065	0.141045
VC_1601	0	0	0.134965	0.0951845	0.723889	0.185551
VC_1602	0	0	0.580443	0.156635	0.994918	0.0731842
VC_1603	0	0	0.344143	0.130068	1.34443	0.0619035
VC_1604	0	0	0.75506	0.165983	0.884375	0.14376
VC_1605	0	0	0.80762	0.150544	0.700887	0.133399
VC_1606	0	0	0.308902	0.136835	0.826013	0.100326
VC_1607	0	0	0.712735	0.200181	0.79277	0.161276
VC_1608	0	0	0.336666	0.139578	0.90941	0.103145
VC_1609	0	0	0.756243	0.189737	1.08515	0.0885749
VC_1610	0	0	0.617738	0.202506	0.866796	0.191986
VC_1611	0	0	0.796837	0.136968	0.721071	0.121548
VC_1612	0	0	0.752309	0.173511	0.943133	0.14752
VC_1613	0	0	0.522734	0.179724	2.7496	0.141114
VC_1614	0	0	0.597432	0.199397	0.96627	0.098211
VC_1615	0	0	0.408956	0.143674	0.819772	0.130376
VC_1616	0	0	0.414186	0.156866	1.98671	0.0786704
VC_1617	0	0	0.43349	0.179616	0.542826	0.351377
VC_1618	0	0	0.629995	0.206803	1.15075	0.0774045
VC_1619	0	0	0.716418	0.193407	0.723138	0.307047
VC_1619.1	0	0	0.770746	0.149654	0.988431	0.0354908
VC_1619.1.1	0	0	0.304829	0.113781	0.927382	0.0503369
VC_1621	0	0	0.732546	0.175707	0.952452	0.0806742
VC_1622	0	0	0.846891	0.111616	0.851741	0.116589
VC_1623	0	0	0.749565	0.157369	1.0263	0.110177
VC_1624	0	0	0.621257	0.183704	1.37692	0.059143
VC_1625	0	0	0.507657	0.219331	1.03704	0.0768166
VC_1627	0	0	0.774157	0.160135	1.28071	0.0545862
VC_1628	0	0	0.656469	0.197113	0.82999	0.0967417
VC_1629	0	0	0.322293	0.135689	1.0069	0.0531035
VC_1630	0	0	0.0595422	0.0410606	0.541642	0.230664
VC_1631	0	0	0.219027	0.110193	0.822367	0.127332
VC_1632	0	0	0.655247	0.180973	0.734381	0.105914
VC_1633	0	0	0.746925	0.162108	1.14785	0.125056
VC_1634	0	0	0.661252	0.187369	0.885379	0.094987
VC_1635	0	0	0.440487	0.137414	0.98915	0.138852
VC_1636	0	0	0.649114	0.201044	0.905505	0.0841111
VC_1637	0	0	0.061251	0.0403714	0.292379	1.05437
VC_1638	0	0	0.349411	0.134847	1.04778	0.0882857
VC_1639	0	0	0.770747	0.161122	1.17588	0.0826202
VC_1640	0	0	1	0	0	0
VC_1641	0	0	0.512129	0.197631	0.996034	0.146251
VC_1642	0	0	0.69148	0.203872	1.34741	0.138608
VC_1643	0	0	0.758109	0.163783	0.936255	0.0899165
VC_1644	0	0	0.407347	0.179983	0.790083	0.105082
VC_1645	0	0	0.598739	0.213593	1.3403	0.122106
VC_1646	0	0	0.400564	0.116579	0.4471	0.579914
VC_1647	0	0	0.155872	0.0850005	0.876543	0.0844014
VC_1648	0	0	1	0	0.114466	0.889197
VC_1649	0	0	0.628134	0.180083	1.25625	0.0435079
VC_1650	0	0	0.749884	0.163776	0.832458	0.059974
VC_1651	0	0	0.356944	0.168843	0.90283	0.0987418
VC_1652	0	0	0.411321	0.186942	0.829057	0.0773656
VC_1653	0	0	0.331734	0.145648	0.872582	0.0657011
VC_1654	0	0	0.789249	0.138113	2.40169	0.132991
VC_1655	0	0	0.0679202	0.039277	0.790222	0.101225
VC_1656	0	0	0.824073	0.149489	1.11731	0.0934902
VC_1657	0	0	0.428833	0.20062	0.115552	3.80201
VC_1658	0	0	0.642618	0.195674	1.29903	0.0574018
VC_1659	0	0	0.427005	0.132595	0.695801	0.186892
VC_1660	0	0	0.741684	0.175171	0.95531	0.0663487
VC_1661	0	0	0.675998	0.184987	0.749898	0.260931
VC_1662	0	0	0.753053	0.169079	1.33159	0.0935145
VC_1663	0	0	0.638707	0.229694	0.855764	0.293118
VC_1664	0	0	0.433214	0.192917	1.28865	0.0729833
VC_1665	0	0	0.542773	0.173957	0.939182	0.0679735
VC_1666	0	0	0.805657	0.156399	0.717252	0.297787
VC_1667	0	0	0.355526	0.155808	0.760641	0.165513
VC_1668	0	0	0.404508	0.16048	0.823472	0.188702
VC_1669	0	0	0.66224	0.18437	1.05761	0.0782136
VC_1670	0	0	0.134243	0.0781389	0.970525	0.0865996
VC_1671	0	0	0.690402	0.161432	1.12266	0.0772182
VC_1672	0	0	0.752261	0.163067	0.907912	0.131583
VC_1673	0	0	0.782643	0.146749	0.857295	0.0666695
VC_1674	0	0	0.522325	0.19058	0.714796	0.186631
VC_1675	0	0	0.181435	0.0820024	1.35738	0.0623053
VC_1676	0	0	0.694859	0.202642	0.866601	0.175846
VC_1677	0	0	0.612442	0.147082	1.90761	0.125294
VC_1678	0	0	0.689596	0.210116	1.07156	0.1507
VC_1679	0	0	0.623808	0.198143	1.07016	0.0965074
VC_1680	0.55	0	0.00162101	0.00212979	0.462893	0.262525
VC_1681	0	0	0.394376	0.202082	0.796016	0.266838
VC_1682	0	0	0.252608	0.122222	0.471916	0.420756
VC_1683	0	0	0.119977	0.0757224	0.476481	0.446139
VC_1684	0	0	0.55661	0.212162	0.41225	0.433547
VC_1685	0	0	0.698871	0.150366	1.04226	0.102763
VC_1686	0	0	0.507049	0.215225	1.35709	0.102637
VC_1687	0	0	0.571503	0.187963	1.16955	0.0809853
VC_1688	0	0	0.759641	0.16238	1.06335	0.0797437
VC_1689	0	0	0.213683	0.12954	0.540945	0.394842
VC_1690	0	0	0.770493	0.1514	0.984191	0.0982075
VC_1691	0	0	1	0	1.22692	0.515778
VC_1692	0	0	0.332962	0.126919	0.818349	0.0809616
VC_1693	0	0	0.760377	0.135975	0.633326	0.187927
VC_1694	0	0	0.96	0.116052	0.856161	0.792712
VC_1695	0	0	0.825525	0.130322	1.02852	0.0932302
VC_1696	0	0	0.367288	0.13043	0.517411	0.251135
VC_1697	0	0	0.555664	0.162123	1.06232	0.0824631
VC_1698	0	0	0.763036	0.161783	1.13398	0.0954033
VC_1699	0	0	0.656336	0.226648	1.30394	0.105381
VC_1700	0	0	0.753667	0.182423	1.15791	0.0789901
VC_1701	0	0	0.856484	0.127526	1.07971	0.115838
VC_1702	0	0	0.394365	0.086674	0.745012	0.309135
VC_1703	0	0	0.553624	0.221808	1.08948	0.265653
VC_1704	0	0	0.518269	0.165866	0.923718	0.0635895
VC_1705	0	0	0.476364	0.107425	6.59802	0.100439
VC_1706	0	0	0.785325	0.145999	0.735472	0.258589
VC_1707	0	0	0.649181	0.225128	1.555	0.112197
VC_1708	0	0	0.629499	0.148488	0.745752	0.114942
VC_1709	0	0	0.376953	0.135374	1.0279	0.0449808
VC_1710	0	0	0.258627	0.121807	0.693718	0.0888587
VC_1711	0	0	0.664893	0.179206	0.796676	0.0716534
VC_1712	0	0	0.419514	0.160158	0.771636	0.19811
VC_1713	0	0	0.621689	0.18914	1.11301	0.11894
VC_1714	0.95	1	0.00027565	0.000393157	0.510954	0.157165
VC_1715	0	0	0.515944	0.157172	0.527087	0.281875
VC_1716	0	0	0.0582328	0.0311322	0.798768	0.147775
VC_1717	0	0	0.731984	0.202463	0.895956	0.182315
VC_1718	0	0	0.667038	0.176908	0.94691	0.0691172
VC_1719	0	0	0.791755	0.161696	1.11379	0.09446
VC_1720	0	0	0.322815	0.183159	1.76257	0.0851481
VC_1721	0	0	0.590543	0.146239	1.24972	0.0549988
VC_1722	0	0	0.526416	0.1965	1.01795	0.109099
VC_1723	0	0	0.617192	0.201991	0.883559	0.120901
VC_1724	0	0	0.954286	0.155806	0.886005	0.600786
VC_1725	0	0	0.708688	0.156481	1.18116	0.0524235
VC_1726	0	0	0.689383	0.204079	0.916079	0.10372
VC_1727	0	0	0.841309	0.116289	1.01004	0.0730984
VC_1728	0	0	0.700664	0.0679796	0.573249	0.332583
VC_1729	0	0	0.112468	0.0641873	0.280737	2.17604
VC_1730	0	0	0.831947	0.144193	0.608696	0.449886
VC_1731	0	0	0.478614	0.17791	1.26622	0.153674
VC_1732	0	0	0.0209826	0.0120865	0.640436	0.119816
VC_1733	0	0	0.898667	0.135498	1.93442	0.319291
VC_1734	0	0	0.799603	0.190467	0.54631	1.21741
VC_1735	0	0	0.4817	0.153086	0.713571	0.274962
VC_1736	0	0	0.568634	0.176793	0.983926	0.0997246
VC_1737	0	0	1	0	0	0
VC_1738	0	0	0.334903	5.57908e-17	0.5	0
VC_1739	0	0	1	0	0	0
VC_1740	0	0	0.303469	0.10886	0.945493	0.0487022
VC_1741	0	0	0.81267	0.143617	1.11357	0.0927124
VC_1742	0	0	0.720952	0.216481	0.838885	0.582407
VC_1743	0	0	0.409511	0.164897	0.819532	0.119529
VC_1744	0	0	0.410096	0.144698	2.32096	0.0555363
VC_1745	0	0	0.484967	0.171771	0.934343	0.0869375
VC_1746	0	0	0.376443	0.170245	0.706552	0.211128
VC_1747	0	0	0.814165	0.12115	1.41773	0.110559
VC_1748	0	0	0.385819	0.164387	0.829822	0.118457
VC_1749	0	0	0.772667	0.150394	1.01561	0.0675129
VC_1750	0	0	0.617649	0.1929	0.824195	0.0777309
VC_1751	0	0	0.84075	0.123109	0.727125	0.110692
VC_1752	0	0	0.417004	0.034104	4.46245	0.0396046
VC_1753	0	0	0.818407	0.138958	0.992512	0.0784581
VC_1754	0	0	0.753978	0.168357	1.00881	0.080448
VC_1755	0	0	0.768287	0.151914	1.03328	0.123635
VC_1756	0	0	0.295411	0.154208	0.60398	0.243352
VC_1757	0	0	0.30819	0.11733	1.01735	0.0545916
VC_1758	0	0	0.48312	0.167329	1.08855	0.0738008
VC_1759	0	0	0.339066	0.137109	0.512955	0.253502
VC_1760	0	0	0.292437	0.143378	1.21901	0.0366244
VC_1761	0	0	0.625334	0.200782	1.23002	0.0647281
VC_1762	0	0	0.4694	0.168436	0.834538	0.0817586
VC_1763	0	0	0.316247	0.141322	0.828279	0.101817
VC_1764	0	0	0.0384844	0.0271657	0.727613	0.0860145
VC_1765	0	0	0.797573	0.139803	0.956365	0.0451932
VC_1766	0	0	0.227433	0.106224	1.08008	0.0487815
VC_1767	0	0	0.339879	0.149617	0.829921	0.0885217
VC_1768	0	0	0.223273	0.143399	1.08435	0.0579423
VC_1769	0	0	0.775304	0.154659	1.14316	0.0415815
VC_1770	0	0	0.391543	0.164139	1.14622	0.0420301
VC_1771	0	0	0.73963	0.185257	1.05545	0.0387132
VC_1772	0	0	0.189209	0.106397	0.798287	0.117511
VC_1773	0	0	0.268347	0.161171	0.793576	0.189138
VC_1774	0	0	0.6756	0.197553	1.18834	0.0734915
VC_1775	0	0	0.452454	0.199656	0.746117	0.143725
VC_1776	0	0	0.555958	0.188689	1.02168	0.0701357
VC_1777	0	0	0.368225	0.168814	0.917395	0.0776527
VC_1778	0	0	0.748154	0.186036	1.2739	0.0760506
VC_1779	0	0	0.818351	0.143968	0.901507	0.100257
VC_1780	0	0	0.822308	0.262957	1.52893	0.309418
VC_1781	0	0	0.0774441	0.0394271	0.688665	0.19598
VC_1782	0	0	0.812974	0.130249	1.15382	0.0604837
VC_1783	0	0	0.683119	0.1735	1.20754	0.0596588
VC_1784	0	0	0.789062	0.148197	0.899142	0.0664584
VC_1785	0	0	0.747978	0.223862	0.510898	0.900812
VC_1786	0	0	0.714436	0.159261	1.12128	0.080963
VC_1787	0	0	0.541537	0.262007	0.593675	0.75326
VC_1788	0	0	0.761872	0.190702	1.03284	0.102162
VC_1789	0	0	0.547044	0.236748	0.84328	0.104379
VC_1790	0	0	0.13515	0.0997646	1.62704	0.0780765
VC_1791	0	0	0.430559	0.160862	1.02999	0.0688392
VC_1792	0	0	0.200969	0.0961726	0.705037	0.195175
VC_1793	0	0	0.160976	0.0669103	0.735806	0.161007
VC_1794	0	0	0.777955	0.169428	1.17897	0.0909628
VC_1795	0	0	0.79087	0.155268	1.19845	0.159323
VC_1796	0	0	0.550206	0.190118	0.723938	0.164033
VC_1797	0	0	0.561583	0.228376	1.15795	0.100875
VC_1798	0	0	0.58115	0.143838	1.16217	0.0395786
VC_1799	0	0	0.769453	0.161518	0.902308	0.0822272
VC_1800	0	0	0.320797	0.138212	0.85551	0.166357
VC_1801	0	0	0.515273	0.207775	0.999627	0.30165
VC_1802	0	0	0.503493	0.185639	3.06131	0.146634
VC_1803	0	0	0.350316	0.26485	2.11852	0.315057
VC_1804	0	0	0.467764	0.146178	0.692267	0.20821
VC_1805	0	0	0.521462	0.175564	0.6622	0.178625
VC_1806	0	0	0.792141	0.146329	1.30129	0.0630052
VC_1807	0	0	0.147283	0.120779	5.94177	0.0352016
VC_1808	0	0	0.70267	0.214137	1.02077	0.395574
VC_1809	0	0	0.640796	0.164235	1.16132	0.127763
VC_1810	0	0	0.860843	0.148189	1.55374	0.258286
VC_1811	0	0	0.757179	0.165737	1.02655	0.110506
VC_1812	0	0	0.566775	0.214954	1.57006	0.0760768
VC_1813	0	0	0.742	0.263977	0.635912	0.983604
VC_1814	0	0	0.809714	0.145212	0.860258	0.102606
VC_1815	0	0	0.44343	0.137722	0.571274	0.195847
VC_1816	0	0	0.514642	0.172595	0.56243	0.318532
VC_1817	0	0	0.383996	0.144413	0.757345	0.0969144
VC_1818	0	0	0.871429	0.0864852	0.89111	0.330853
VC_1819	0	0	0.775383	0.174219	1.37988	0.0533827
VC_1820	0	0	0.539306	0.169577	1.06929	0.2071
VC_1821	0	0	0.458717	0.149877	0.911908	0.0840744
VC_1822	0	0	0.670841	0.164561	0.771119	0.0925967
VC_1823	0	0	0.644845	0.21063	1.16335	0.113159
VC_1824	0	0	0.738293	0.191319	0.916017	0.0977251
VC_1825	0	0	0.766396	0.166632	0.892909	0.0869887
VC_1826	0	0	0.154022	0.0884774	0.680733	0.126539
VC_1827	0	0	0.135758	0.0891454	0.715324	0.190939
VC_1828	0	0	0.813341	0.146277	0.889905	0.16309
VC_1829	0	0	0.908462	0.158796	0.939529	0.612977
VC_1830	0	0	1	0	2.42199	0.294647
VC_1831	0	0	0.709429	0.175828	1.09264	0.0604444
VC_1832	0	0	0.783425	0.159518	0.9086	0.158514
VC_1833	0	0	0.591616	0.170931	1.05595	0.0660182
VC_1834	0	0	0.22647	0.129799	0.320913	0.694108
VC_1835	0	0	0.0236674	0.0115131	0.469852	0.540666
VC_1836	0	0	0.037752	0.0327419	0.676955	0.207571
VC_1837	0	0	0.392443	0.166151	1.15711	0.111023
VC_1838	0	0	0.466801	0.240448	0.621063	0.340816
VC_1839	0	0	0.214861	0.106455	0.715292	0.171409
VC_1840	0	0	0.441212	0.16922	0.680443	0.20973
VC_1841	0	0	0.676554	0.168205	1.06728	0.0868391
VC_1842	0	0	0.128298	0.0732523	0.154226	4.50587
VC_1843	0	0	0.167718	0.0950815	0.545063	1.45229
VC_1844	0.02	0	0.0197109	0.0136793	0.386167	2.37188
VC_1845	0	0	0.534068	0.227159	0.575493	0.288575
VC_1846	0	0	0.725395	0.175966	1.05892	0.135488
VC_1847	0	0	0.476477	0.199759	0.776159	0.156826
VC_1848	0	0	0.556348	0.00436062	4.52285	0.109494
VC_1849	0.01	0	0.0198471	0.0201008	0.298183	1.42618
VC_1850	0	0	0.779565	0.263087	1.66439	0.296568
VC_1851	0	0	0.777488	0.152782	1.19815	0.0728574
VC_1852	0	0	0.748303	0.187921	1.02645	0.143556
VC_1853	0	0	0.671521	0.20503	0.984866	0.10457
VC_1854	0	0	0.789744	0.139824	1.01137	0.0491296
VC_1855	0	0	0.760368	0.161346	0.956391	0.0872286
VC_1856	0	0	0.811302	0.156723	0.834337	0.114879
VC_1857	0	0	0.668607	0.200386	0.818914	0.198941
VC_1858	0	0	0.370317	0.207901	8.70592	0.0343361
VC_1859	0	0	0.376314	0.16543	0.880945	0.0799025
VC_1860	0	0	0.721379	0.177958	0.875578	0.14897
VC_1861	0	0	0.685748	0.168716	1.02095	0.0991437
VC_1862	0	0	0.798319	0.145483	1.01367	0.0731892
VC_1863	0	0	0.627373	0.202746	1.20302	0.0529328
VC_1864	0	0	0.7062	0.192652	0.838262	0.154817
VC_1865	0	0	0.832212	0.11632	0.927955	0.0567018
VC_1866	0	0	0.436485	0.148502	0.834777	0.0552661
VC_1867	0	0	0.708575	0.159251	1.48767	0.042556
VC_1868	0	0	0.498631	0.18797	0.923535	0.0748142
VC_1869	0	0	0.436475	0.179268	1.10153	0.0985211
VC_1870	0	0	0.75117	0.152338	1.13527	0.0785373
VC_1871	0	0	0.699165	0.159129	1.22666	0.0915915
VC_1872	0	0	0.641409	0.195783	0.971036	0.0638903
VC_1873	0	0	0.588428	0.200291	0.980512	0.0791655
VC_1874	0	0	0.173421	0.102413	0.714841	0.106562
VC_1875	0	0	1	0	0.641185	1.10041
VC_1876	0	0	0.00215452	4.35866e-19	0.0294118	0
VC_1877	0	0	0.572358	0.0621172	2.9829	0.103115
VC_1878	0	0	1	0	0	0
VC_1879	0	0	0.701837	0.183669	1.10221	0.0424612
VC_1880	0	0	0.813348	0.140272	0.84121	0.137403
VC_1881	0	0	0.881349	0.129511	0.743401	0.47595
VC_1882	0	0	1	0	0	0
VC_1883	0	0	0.338809	3.34745e-16	1	0
VC_1884	0	0	1	0	0	0
VC_1885	0	0	0.730031	0.169887	1.61524	0.0861193
VC_1886	0	0	0.824917	0.131724	0.966989	0.0542053
VC_1887	0	0	0.232628	0.119867	0.529788	0.293793
VC_1888	0	0	0.25262	0.0873881	0.821057	0.0608733
VC_1889	0	0	0.603688	0.190454	1.11897	0.148837
VC_1890	0	0	0.823576	0.129771	0.852115	0.0837205
VC_1891	0	0	0.224477	0.0381376	0.614334	0.349175
VC_1892	0	0	0.708497	0.179579	0.911582	0.0978292
VC_1893	0	0	0.128186	0.0804101	2.17217	0.0502433
VC_1894	0	0	0.752545	0.139495	1.40971	0.0624781
VC_1895	0	0	0.291432	0.10714	0.586037	0.20259
VC_1896	0	0	0.500166	0.199063	1.145	0.0500239
VC_1897	0	0	0.418993	0.210481	0.535071	0.6168
VC_1898	0	0	0.401451	0.152013	0.935236	0.0739313
VC_1899	0	0	0.770835	0.169795	1.29991	0.0560162
VC_1900	0.19	0	0.00120392	0.000252467	0.0854254	8.18602
VC_1901	0	0	0.760428	0.154061	0.804173	0.0895193
VC_1902	0	0	0.18957	0.0846512	0.582748	0.176251
VC_1903	0	0	0.182552	0.101624	0.635096	0.289882
VC_1904	0	0	0.215028	0.154658	0.331249	2.20548
VC_1905	0	0	0.781458	0.143155	1.27704	0.04803
VC_1906	0	0	0.882514	0.0981191	1.10738	0.0626968
VC_1907	1	1	2.68728e-06	2.63771e-06	0.150599	2.56535
VC_1908	0	0	0.841358	0.084593	0.699158	0.477459
VC_1909	0	0	0.634588	0.178511	1.01733	0.065691
VC_1910	0	0	0.262777	0.194588	1.4091	0.0648022
VC_1911	0	0	0.346364	0.159648	1.21391	0.103815
VC_1912	0	0	0.891917	0.248897	0.551317	0.907968
VC_1913	0	0	1	0	0	0
VC_1914	0	0	0.265495	0.115771	0.618642	0.280858
VC_1915	0	0	0.749499	0.32852	3.38621	0.406703
VC_1916	0	0	0.334903	5.57908e-17	0.5	0
VC_1917	0	0	0.772652	0.183722	1.01011	0.161013
VC_1918	0	0	0.783556	0.158157	1.01159	0.058808
VC_1919	0	0	0.32361	0.12735	0.572518	0.288921
VC_1920	0	0	0.677602	0.182149	0.890962	0.0869906
VC_1921	0	0	0.545331	0.177694	0.874059	0.131556
VC_1922	0	0	0.477234	0.16388	1.06134	0.118007
VC_1923	0	0	0.777161	0.160156	1.17273	0.0714994
VC_1924	0	0	0.810873	0.14467	0.677442	0.214713
VC_1925	0	0	0.638062	0.186925	0.710343	0.0964196
VC_1926	0	0	0.475209	0.197829	0.750598	0.160673
VC_1927	0	0	0.818615	0.128906	0.700513	0.10391
VC_1928	0	0	0.359909	0.130189	0.625423	0.14684
VC_1929	0	0	0.804065	0.145103	0.792233	0.135301
VC_1930	0	0	1	0	0	0
VC_1931	0	0	0.305632	0.132298	1.34243	0.0524475
VC_1932	0	0	0.771413	0.169639	0.758329	0.164122
VC_1933	0	0	0.376607	0.165705	1.17868	0.0896895
VC_1934	0	0	0.840981	0.148107	1.08525	0.0520119
VC_1935	0	0	0.338246	0.148606	0.57589	0.178862
VC_1936	0	0	0.650497	0.175421	1.21762	0.0551514
VC_1937	0	0	0.435798	0.186876	0.856921	0.149019
VC_1938	0	0	0.745048	0.185406	0.777159	0.199001
VC_1939	0	0	0.414356	0.168334	1.15581	0.0783079
VC_1940	0	0	0.368188	0.148288	0.827998	0.141716
VC_1941	0	0	0.274898	0.12695	1.31001	0.043751
VC_1942	1	1	9.59413e-05	7.54795e-05	0.182502	1.20461
VC_1943	0	0	0.202619	0.121727	0.0806382	8.50032
VC_1944	0	0	0.797373	0.138713	1.15427	0.0579449
VC_1945	0	0	0.677827	0.166082	0.816359	0.063694
VC_1946	0	0	0.1	1.95268e-16	0.0465771	11.1077
VC_1947	0	0	0.398917	0.145844	1.29101	0.0534387
VC_1948	0	0	0.784547	0.171569	0.438282	1.70938
VC_1949	0	0	0.779105	0.145601	0.849964	0.0746114
VC_1950	0	0	0.194235	0.0954694	0.764263	0.0819886
VC_1951	0	0	0.57079	0.140532	1.11602	0.0550348
VC_1952	0	0	0.634278	0.14397	0.849418	0.0558766
VC_1953	0	0	0.807441	0.14345	1.04766	0.0713713
VC_1954	0	0	0.466667	7.81071e-16	0.0625	0
VC_1955	0	0	0.821824	0.127325	1.17983	0.0681852
VC_1956	0	0	0.690944	0.156471	1.12436	0.061644
VC_1957	0	0	0.760163	0.161789	1.41193	0.138313
VC_1958	0	0	0.723333	0.181286	0.885735	0.194398
VC_1959	0	0	0.755588	0.173884	1.22414	0.0945484
VC_1960	0	0	0.738644	0.185689	1.35676	0.0949198
VC_1961	0	0	0.515498	0.25056	0.226376	2.94199
VC_1962	0	0	0.60791	0.136023	0.792178	0.173263
VC_1963	0	0	0.443137	0.166389	1.22232	0.094075
VC_1964	0	0	0.663317	0.160411	1.10112	0.0752135
VC_1965	0	0	0.321767	0.115546	0.704236	0.144082
VC_1966	0	0	0.789722	0.147299	0.738983	0.12359
VC_1967	0	0	0.793031	0.158343	1.0237	0.0518506
VC_1968	0	0	0.345752	0.107904	0.892293	0.136261
VC_1969	0	0	0.802872	0.122831	0.304968	1.90151
VC_1970	0	0	0.736018	0.17667	0.708363	0.10361
VC_1971	0	0	0.630912	0.17947	1.09902	0.0564512
VC_1972	0	0	0.581286	0.189126	0.913035	0.0922207
VC_1973	0	0	0.795219	0.123826	0.900677	0.09486
VC_1974	0	0	0.367177	0.136071	0.684427	0.138333
VC_1975	0	0	0.200288	0.0880922	0.672804	0.102569
VC_1976	0	0	0.767638	0.177441	1.39519	0.0598767
VC_1977	0	0	0.121095	0.0621912	0.740927	0.0875889
VC_1978	0	0	0.602838	0.195424	0.972046	0.134417
VC_1979	0	0	0.596598	0.146701	0.848991	0.0695793
VC_1980	0	0	0.501352	0.171615	1.07356	0.0857624
VC_1981	0	0	0.0619353	0.028189	1.37384	0.124078
VC_1982	0	0	0.242968	0.0829552	0.408863	1.14753
VC_1983	0	0	0.599959	0.161774	0.887987	0.0559251
VC_1984	0	0	0.464281	0.157938	0.904891	0.102679
VC_1985	0	0	0.741496	0.168945	0.975451	0.0553268
VC_1986	0	0	0.794059	0.133186	1.02619	0.0705069
VC_1987	0	0	0.80343	0.146172	1.2264	0.0664182
VC_1988	0	0	0.670211	0.177981	0.926461	0.151053
VC_1989	0	0	0.802151	0.228262	0.667613	1.10743
VC_1990	0	0	0.643732	0.173583	1.23576	0.0492146
VC_1991	0	0	0.332917	0.148041	1.33733	0.0920402
VC_1992	0	0	0.413107	0.146442	1.73812	0.0372842
VC_1993	0	0	0.561762	0.208393	1.05149	0.0684248
VC_1994	0	0	0.847792	0.110718	1.25421	0.0387454
VC_1995	0	0	0.754164	0.184845	1.06162	0.0855067
VC_1996	0	0	0.860608	0.10706	1.06173	0.0792025
[truncated: 1,892 more rows]
