# Supplementary material for: A Cytosine Methytransferase Modulates the Cell Envelope Stress Response in the Cholera Pathogen
Source: PLoS Genet. 2015 Nov 20;11(11):e1005666. doi: 10.1371/journal.pgen.1005666 (PMC4654547; doi:10.1371/journal.pgen.1005666)
Supplement: S6 Table — (XLSX) [file pgen.1005666.s012.xlsx]

## Sheet: Table S6. Primer sequences
Table S6. Primers used in this study
I. Primers for constructing deletions and revertants
vca0447 KO up F	CGCATGCGATATCGAGCTCTCCCgtcattatagtcttgaaaatg
vca0447 KO up R	tcaagctctattcttcgcataacctaacatgaaatgacagatacg
vca0447 KO down F	atgttaggttatgcgaagaatagagcttgaaactatttatgcctaac
vca0447 KO down R	GGATAACAATTTGTGGAATTCCCcaaaagcccaagtcgctg
vchM KO up F	GCATGCGATATCGAGCTCTCCCggaaaaaccgtactattg
vchM KO up R	ttacaaactttctagtgtcaaagttatcaattaactgtatcacca
vchM KO down F	ttgataactttgacactagaaagtttgtaaaaagggagtcatttg
vchM KO down R	CGGATAACAATTTGTGGAATTCCCgctgttagctctttaatag
hsdM KO up F	GCATGCGATATCGAGCTCTCCCttttctacaatcgcgtac
hsdM KO up R	taagccttccgcttttactgagtggtccataattttcttcttaaag
hsdM KO down F	atggaccactcagtaaaagcggaaggcttaattgctgacattttg
hsdM KO down R	CGGATAACAATTTGTGGAATTCCCattgtataaagcagaaaatac
vchM C109A F	CGGTCCTCCTgcTCCTGACTTC
vchM C109A R	GAAGTCAGGAgcAGGAGGACCG
vchM revert F	GATCCCAAGCTTCTTCTAGAGGTACCGCATGCctggtagcggctttctag
vchM revert R	GGAATTCCCGGGAGAGCTCGATATCGCATGCctgtgcttaccagtcttcc
II. Primers for construcing RCCGGY motif mutants
vc0225-up F	GATCCCAAGCTTCTTCTAGAGGTACCGCATGCGCGTGCTGCATTTTACATTTTCTG
vc0225-up mutR	tgctgcggcattttacctgtttccgcaagtaaag
vc0225-mutF	ctttacttgcggaaacaggtaaaatgccgcagca
vc0225-down R	GGAATTCCCGGGAGAGCTCGATATCGCATGCGCTGCGGCTCCCTTTGTC
vc0236-up F	GATCCCAAGCTTCTTCTAGAGGTACCGCATGCCTCAGTTGTAGCTGCAACAG
vc0236-up mutR	cgaaattcccctttccagcctgtacgttttggaatgttag
vc0236-mutF	ctaacattccaaaacgtacaggctggaaaggggaatttcg
vc0236-down R	GGAATTCCCGGGAGAGCTCGATATCGCATGCGAGTGACAGCTGTTTTGAATCATC
vc0240-up F	GATCCCAAGCTTCTTCTAGAGGTACCGCATGCGCAGCCTGAAATGCACTTTT
vc0240-up mutR	gaacccaaaatcatcacctgccatgatctgagctagg
vc0240-mutF	cctagctcagatcatggcaggtgatgattttgggttc
vc0240-down R	GGAATTCCCGGGAGAGCTCGATATCGCATGCGCCACGTCGAGTGAGCTC
vc2437-upF	GATCCCAAGCTTCTTCTAGAGGTACCGCATGCCGACTGCCCAGTTGAGGTG
vc2437-mut1R	GCAAGCACATTCGCaGGCTCATCTTGCCCTG
vc2437-mut1F	CAGGGCAAGATGAGCCtGCGAATGTGCTTGC
vc2437-mut3R	GTAAGAAACATGGCCtGCGTGCAAAATGTC
vc2437-mut3F	GACATTTTGCACGCaGGCCATGTTTCTTAC
vc2437-downR	GGAATTCCCGGGAGAGCTCGATATCGCATGCCTGGCCATCTGCCATCAC
III. Primers for RT-PCR
VC0329(RpoC)_F	TGAGAAGTGTGGCGTTGAAG
VC0329(RpoC)_R	CATGCCTGGCTCAGTCACTA
VC0225_F	GTTTCAATCAGCCCCACACT
VC0225_R	AATTGCTGCCAAAGCTGAGT
VC0236_F	ACGCTGAAGTCGCTCGTTAT
VC0236_R	ATGGCAAGCTGCAAGAAGAT
VC0240_F	TTCAGCAGCCACTTATGGTG
VC0240_R	CGATAGGGTTTCGTCGTGTT
VC2437_F	GGTGCGTTAGAGCACGTACA
VC2437_R	TGTTCGCTACGAGTCACCAG
