# Supplementary material for: A Cytosine Methytransferase Modulates the Cell Envelope Stress Response in the Cholera Pathogen
Source: PLoS Genet. 2015 Nov 20;11(11):e1005666. doi: 10.1371/journal.pgen.1005666 (PMC4654547; doi:10.1371/journal.pgen.1005666)
Supplement: S7 Table — (XLSX) [file pgen.1005666.s013.xlsx]

## Sheet: Table S7.  Raw C6706 RNAseq
Table S7. Gene expression differences between wt and ∆vchM C6706 cells
RNA-seq was carried out in ∆vchM and wt cells in the C6706 biotype.
Locus	log2fc (WT/∆vchM))	Fold change (∆vchM/WT)	p-value	FDR (false discovery rate)	# RCCGGY motifs	Annotated Function
VC_0001	0.376153	0.77049	0.32731	1	0	hypothetical protein
VC_0002	0.349144	0.78505	0.322654	1	0	mioC protein
VC_0003	0.0814547	0.945104	0.809004	1	2	thiophene and furan oxidation protein ThdF
VC_0004	0.0200285	0.986213	0.954168	1	0	inner membrane protein, 60 kDa
VC_0005	0.41726	0.748846	0.288011	0.994024	0	conserved hypothetical protein
VC_0006	0.103777	0.930594	0.798865	1	0	ribonuclease P protein component
VC_0007	-0.207009	1.15429	0.572539	1	0	ribosomal protein L34
VC_0008	-0.0866898	1.06193	0.811982	1	1	amino acid ABC transporter, ATP-binding protein
VC_0009	0.0687746	0.953448	0.852432	1	0	amino acid ABC transporter, permease protein
VC_0010	0.196149	0.872877	0.579128	1	2	amino acid ABC transporter, periplasmic amino acid-binding protein
VC_0011	0.115232	0.923234	0.75545	1	0	hypothetical protein
VC_0012	-0.0217233	1.01517	0.94942	1	2	chromosomal DNA replication initiator DnaA
VC_0013	-0.11443	1.08255	0.73894	1	0	DNA polymerase III, beta chain
VC_0014	0.0713651	0.951737	0.834971	1	0	recF protein
VC_0015	-0.238369	1.17966	0.493306	1	4	DNA gyrase, subunit B
VC_0016	-0.0920251	1.06587	0.800741	1	1	hypothetical protein
VC_0017	-0.0904265	1.06468	0.822929	1	0	hypothetical protein
VC_0018	-1.77316	3.41802	0.000156645	0.0118741	0	16 kDa heat shock protein A
VC_0019	0.343181	0.788301	0.342706	1	3	valine-pyruvate aminotransferas
VC_0020	-0.325083	1.25274	0.374983	1	2	glycyl-tRNA synthetase, beta chain
VC_0021	0.0568125	0.961386	0.868459	1	1	glycyl-tRNA synthetase, alpha chain
VC_0022	0.277044	0.82528	0.434749	1	0	conserved hypothetical protein
VC_0023	0.121106	0.919483	0.758012	1	0	hypothetical protein
VC_0024	0.779296	0.582651	0.0409684	0.510477	0	conserved hypothetical protein
VC_0025	0.106758	0.928672	0.769886	1	0	hypothetical protein
VC_0026	0.655214	0.634981	0.0544906	0.567709	0	zinc-binding alcohol dehydrogenase
VC_0027	-0.910761	1.88004	0.0103164	0.199762	3	threonine dehydratase
VC_0028	-1.19009	2.28167	0.000744138	0.039474	2	dihydroxy-acid dehydratase
VC_0029	-0.984882	1.97915	0.00361487	0.107437	1	branched-chain amino acid amiotransferase
VC_0030	-0.637604	1.55574	0.077134	0.651442	1	acetolactate synthase II, small subunit
VC_0031	-1.01496	2.02085	0.00270289	0.0870831	5	acetolactate synthase II, large subunit
VC_0032	-0.10909	1.07855	0.768126	1	0	ComM-related protein
VC_0033	0.0918168	0.93834	0.803255	1	2	conserved hypothetical protein
VC_0034	0.355827	0.781421	0.296597	0.994937	1	thiol:disulfide interchange protein
VC_0035	0.0830876	0.944035	0.81242	1	0	conserved hypothetical protein
VC_0036	0.113722	0.924201	0.740031	1	1	FixG-related protein
VC_0037	0.285928	0.820214	0.401035	1	0	conserved hypothetical protein
VC_0038	0.18915	0.877122	0.575659	1	0	hypothetical protein
VC_0039	-0.135386	1.09839	0.695604	1	0	SpoOM-related protein
VC_0040	-0.287854	1.22082	0.395594	1	0	hemolysin, putative
VC_0041	0.183827	0.880365	0.613597	1	1	conserved hypothetical protein
VC_0042	0.088015	0.940816	0.812037	1	2	potassium uptake protein TrkH
VC_0043	0.283226	0.821752	0.408639	1	0	potassium uptake protein TrkA
VC_0044	0.127378	0.915494	0.717212	1	1	sun protein
VC_0045	0.213645	0.862356	0.527537	1	0	methionyl-tRNA formyltransferase
VC_0046	0.117637	0.921696	0.728667	1	1	polypeptide deformylase
VC_0047	0.0236142	0.983765	0.951813	1	0	conserved hypothetical protein
VC_0048	-0.0671255	1.04763	0.853262	1	1	Smf/DprA family protein
VC_0049	-0.198638	1.14761	0.594048	1	1	smg protein
VC_0050	-0.106256	1.07643	0.761082	1	0	topoisomerase DNA-binding C4 zinc finger domain protein
VC_0051	-0.340532	1.26622	0.375714	1	0	phosphoribosylaminoimidazole carboxylase, ATPase subunit
VC_0052	-0.381447	1.30265	0.345378	1	0	phosphoribosylaminoimidazole carboxylase, catalytic subunit
VC_0053	-0.490946	1.40537	0.205016	0.889174	0	hypothetical protein
VC_0054	-0.165689	1.1217	0.642749	1	0	Sua5/YciO/YrdC family protein
VC_0055	-0.0957175	1.0686	0.784171	1	1	coproporphyrinogen III oxidase, aerobic
VC_0056	0.143517	0.905309	0.683316	1	2	shikimate 5-dehydrogenase
VC_0057	0.0646676	0.956166	0.856975	1	0	conserved hypothetical protein
VC_0058	0.203285	0.868571	0.579253	1	0	carbonic anhydrase, family 3
VC_0059	0.00228724	0.998416	0.997119	1	0	hypothetical protein
VC_0060	0.174553	0.886042	0.628178	1	0	crcB protein
VC_0061	0.0576495	0.960828	0.875405	1	0	thiamin biosynthesis protein ThiC
VC_0062	-0.0104872	1.0073	0.979409	1	0	thiamin-phosphate pyrophosphorylase
VC_0063	-0.0254457	1.01779	0.943939	1	0	adenylyltransferase ThiF
VC_0064	0.184726	0.879816	0.618341	1	0	thiamine biosynthesis protein ThiS
VC_0065	-0.16328	1.11983	0.6529	1	1	thiazole biosynthesis protein ThiG
VC_0066	-0.154804	1.11327	0.669951	1	0	thiazole biosynthesis protein ThiH
VC_0067	-0.1867	1.13816	0.578874	1	0	aminopeptidase P
VC_0068	-0.00949461	1.0066	0.981446	1	0	transcriptional regulator, LysR family
VC_0069	0.112091	0.925246	0.75793	1	3	multidrug resistance protein, putative
VC_0070	0.591958	0.663442	0.0979395	0.722054	0	hypothetical protein
VC_0071	0.597594	0.660855	0.0853543	0.683768	0	transcriptional regulator AsnC
VC_0072	-0.114082	1.08229	0.740844	1	2	sensory box/GGDEF family protein
VC_0073	-0.146424	1.10682	0.676493	1	1	conserved hypothetical protein
VC_0074	-0.0108313	1.00754	0.977913	1	0	hypothetical protein
VC_0075	0.224306	0.856007	0.518501	1	1	MadN protein
VC_0076	0.0574452	0.960964	0.870147	1	0	universal stress protein A
VC_0077	0.667677	0.62952	0.100448	0.726861	0	hypothetical protein
VC_0078	0.472451	0.720739	0.169051	0.859604	1	ferritin
VC_0079	0.545288	0.685255	0.107109	0.752115	0	conserved hypothetical protein
VC_0080	0.0563527	0.961692	0.877925	1	2	conserved hypothetical protein
VC_0081	-0.0893773	1.06391	0.811464	1	1	conserved hypothetical protein
VC_0082	-0.193692	1.14369	0.577293	1	0	conserved hypothetical protein
VC_0083	0.0473829	0.96769	0.888959	1	1	ubiquinone/menaquinone biosynthesis methlytransferase UbiE
VC_0084	-0.233581	1.17575	0.491967	1	2	conserved hypothetical protein
VC_0085	-0.159172	1.11665	0.646385	1	1	ubiquinone biosynthesis protein AarF, putative
VC_0086	0.12894	0.914503	0.707605	1	0	tatA protein
VC_0087	-0.125728	1.09106	0.717977	1	1	conserved hypothetical protein
VC_0088	0.237337	0.848309	0.493285	1	0	conserved hypothetical protein
VC_0089	0.108174	0.927761	0.765547	1	1	cytochrome c551 peroxidase
VC_0090	-0.105253	1.07568	0.765556	1	1	DNA-damage-inducible protein F
VC_0091	0.319483	0.801357	0.382544	1	0	hypothetical protein
VC_0092	0.123634	0.917872	0.714352	1	0	LexA repressor
VC_0093	-0.039243	1.02757	0.912088	1	2	glycerol-3-phosphate acyltransferase
VC_0094	-0.227548	1.17084	0.512242	1	0	4-hydroxybenzoate octaprenyltransferase
VC_0095	-0.0240064	1.01678	0.947054	1	0	chorismate--pyruvate lyase
VC_0096	0.240504	0.84645	0.528231	1	0	hypothetical protein
VC_0097	0.00551375	0.996185	0.988224	1	0	flagellar protein FliL, putative
VC_0098	-0.106518	1.07663	0.771775	1	1	methyl-accepting chemotaxis protein
VC_0099	-0.0164303	1.01145	0.962338	1	0	glpG protein
VC_0100	0.384624	0.765978	0.299007	0.994937	1	glpE protein
VC_0101	-0.0350052	1.02456	0.931606	1	0	hypothetical protein
VC_0102	0.396746	0.75957	0.299693	0.994937	0	hypothetical protein
VC_0103	0.395222	0.760372	0.269185	0.972622	0	conserved hypothetical protein
VC_0104	0.300222	0.812128	0.408396	1	0	hypothetical protein
VC_0105	-0.0609105	1.04312	0.85754	1	0	delta-aminolevulinic acid dehydratase
VC_0106	0.149457	0.90159	0.683525	1	0	conserved hypothetical protein
VC_0107	1.29875	0.406477	0.00428698	0.12175	0	hypothetical protein
VC_0108	-0.173087	1.12747	0.628152	1	2	DNA polymerase I
VC_0109	0.585059	0.666622	0.129492	0.781219	1	hypothetical protein
VC_0110	0.504788	0.704764	0.355305	1	0	hypothetical protein
VC_0111	0.52739	0.693809	0.120191	0.765088	0	conserved hypothetical protein
VC_0112	-1.28115	2.43032	0.000475668	0.0284844	0	cytochrome c4
VC_0113	-0.301903	1.23277	0.409311	1	0	methyltransferase-related protein
VC_0114	-0.156537	1.11461	0.64445	1	1	conserved hypothetical protein
VC_0115	-0.304952	1.23538	0.395136	1	1	conserved hypothetical protein
VC_0116	0.0355182	0.975681	0.917889	1	0	oxygen-independent coproporphyrinogen III oxidase
VC_0117	-0.0956842	1.06857	0.78465	1	0	hemY protein
VC_0118	0.261702	0.834103	0.440635	1	1	uroporphyrin-III C-methyltransferase, putative
VC_0119	0.116244	0.922586	0.750443	1	1	uroporphyrinogen-III synthase
VC_0120	0.155793	0.897639	0.65312	1	0	porphobilinogen deaminase
VC_0121	0.359415	0.779481	0.376844	1	1	hypothetical protein
VC_0122	-0.154587	1.1131	0.647811	1	1	adenylate cyclase
VC_0123	-0.193005	1.14314	0.574637	1	1	cyaY protein
VC_0125	-0.196084	1.14558	0.58693	1	1	diaminopimelate decarboxylase
VC_0126	-0.202768	1.1509	0.552798	1	1	diaminopimelate epimerase
VC_0127	0.050569	0.965555	0.886354	1	0	conserved hypothetical protein
VC_0128	0.133444	0.911653	0.705754	1	0	tyrosine recombinase XerC
VC_0129	0.219844	0.858658	0.558626	1	0	conserved hypothetical protein
VC_0130	-0.302497	1.23328	0.407153	1	3	GGDEF family protein
VC_0131	-0.189201	1.14013	0.594589	1	0	conserved hypothetical protein
VC_0132	-0.205829	1.15335	0.55129	1	1	hypothetical protein
VC_0133	0.414187	0.750442	0.259083	0.964164	0	hypothetical protein
VC_0134	0.57423	0.671645	0.0947488	0.713688	0	conserved hypothetical protein
VC_0135	0.204503	0.867838	0.551526	1	0	lysophospholipase L2
VC_0136	0.521244	0.696771	0.141585	0.810207	0	conserved hypothetical protein
VC_0137	0.128508	0.914777	0.706935	1	0	conserved hypothetical protein
VC_0138	0.111747	0.925467	0.761386	1	0	hypothetical protein
VC_0139	-0.0134161	1.00934	0.971215	1	1	DPS family protein
VC_0140	-0.184543	1.13646	0.611457	1	0	conserved hypothetical protein
VC_0141	-0.280565	1.21467	0.459727	1	0	hypothetical protein
VC_0142	-0.471801	1.38684	0.219179	0.911167	0	hypothetical protein
VC_0143	0.0268288	0.981576	0.968118	1	0	hypothetical protein
VC_0144	-0.159365	1.1168	0.669071	1	0	conserved hypothetical protein
VC_0145	-0.113536	1.08188	0.753337	1	0	conserved hypothetical protein
VC_0146	0.0572414	0.9611	0.867454	1	1	conserved hypothetical protein
VC_0147	-0.15463	1.11314	0.65908	1	0	signal recognition particle-docking protein FtsY
VC_0148	-0.284953	1.21837	0.407322	1	0	cell division ATP-binding protein FtsE
VC_0149	-0.274801	1.20983	0.430463	1	0	cell division protein FtsX
VC_0150	-0.222523	1.16677	0.550994	1	0	RNA polymerase sigma-32 factor
VC_0151	-1.08654	2.12365	0.00341691	0.103972	2	pyridine nucleotide-disulfide oxidoreductase, class I
VC_0152	-0.103826	1.07462	0.767501	1	0	transcriptional regulator, TetR family
VC_0153	-0.104151	1.07486	0.769945	1	0	conserved hypothetical protein
VC_0154	0.113769	0.924171	0.746825	1	0	tRNA (uracil-5-)-methyltransferase
VC_0156	-0.349975	1.27454	0.331127	1	0	TonB-dependent receptor
VC_0157	0.37075	0.77338	0.306783	1	1	alkaline serine protease
VC_0158	0.00108479	0.999248	0.997899	1	0	glutamate racemase
VC_0159	-0.172371	1.12691	0.616575	1	0	RNA-binding protein
VC_0160	-2.61287	6.11721	4.52e-05	0.00597935	0	hypothetical protein
VC_0161	0.160177	0.894915	0.656197	1	0	transcriptional activator IlvY
VC_0162	0.533694	0.690784	0.120656	0.765088	0	ketol-acid reductoisomerase
VC_0163	-0.107081	1.07705	0.756668	1	0	conserved hypothetical protein
VC_0164	-0.522401	1.43634	0.134819	0.791841	8	multidrug resistance protein, putative
VC_0165	-0.241982	1.18262	0.479031	1	0	conserved hypothetical protein
VC_0166	-0.484702	1.3993	0.151082	0.825138	0	transcriptional regulator, TetR family
VC_0167	0.134402	0.911047	0.692844	1	1	ATP-dependent DNA helicase Rep
VC_0168	-0.750009	1.6818	0.0304256	0.438459	1	cytochrome c5
VC_0169	-0.361398	1.28467	0.382522	1	0	hypothetical protein
VC_0170	-1.65008	3.13852	0.000109332	0.0102239	1	peptide ABC transporter, ATP-binding protein
VC_0171	-2.136	4.39541	4.71e-08	3.01e-05	3	peptide ABC transporter, periplasmic peptide-binding protein
VC_0172	-1.67325	3.18933	1.38e-05	0.00263953	1	peptide ABC transporter, permease protein
VC_0173	-1.79298	3.4653	1.47e-06	0.000514088	1	peptide ABC transporter, permease protein
VC_0174	-0.191881	1.14225	0.615082	1	1	hypothetical protein
VC_0175	-0.0372737	1.02617	0.914958	1	0	zinc-binding domain protein
VC_0176	0.398902	0.758435	0.288391	0.994326	0	transcriptional regulator, putative
VC_0177	0.116986	0.922112	0.774467	1	0	hypothetical protein
VC_0178	-0.53196	1.44589	0.14137	0.810207	0	patatin family protein
VC_0179	-0.476172	1.39105	0.195979	0.883674	1	hypothetical protein
VC_0180	-0.193755	1.14374	0.576505	1	1	conserved hypothetical protein
VC_0181	-0.0407529	1.02865	0.906609	1	0	conserved hypothetical protein
VC_0182	-0.00936809	1.00651	0.981342	1	0	hypothetical protein
VC_0183	0.0688087	0.953425	0.857043	1	2	hypothetical protein
VC_0184	0.694059	0.618112	0.0628929	0.612731	0	hypothetical protein
VC_0185	0.411759	0.751706	0.250296	0.955771	0	transposase, putative
VC_0186	-0.0725048	1.05154	0.834389	1	1	glutathione reductase
VC_0187	0.189765	0.876749	0.582325	1	1	conserved hypothetical protein
VC_0188	-1.41268	2.66232	0.000326627	0.0205293	2	oligopeptidase A
VC_0189	-1.14438	2.21051	0.00261127	0.0848442	1	hypothetical protein
VC_0190	-0.0423075	1.02976	0.901324	1	5	DNA helicase II
VC_0191	0.346711	0.786375	0.339027	1	4	conserved hypothetical protein
VC_0192	-0.148651	1.10853	0.685347	1	0	transcriptional regulator, AraC/XylS family
VC_0193	-0.218979	1.16391	0.59034	1	0	hypothetical protein
VC_0194	-1.10387	2.14931	0.00304345	0.095644	1	gamma-glutamyltranspeptidase
VC_0195	0.0697202	0.952823	0.852738	1	0	rarD protein
VC_0196	-0.30125	1.23221	0.384968	1	1	ATP-dependent DNA helicase RecQ
VC_0197	-0.399353	1.31892	0.29492	0.994937	0	conserved hypothetical protein
VC_0198	0.214274	0.86198	0.572254	1	1	hypothetical protein
VC_0199	0.525669	0.694637	0.255108	0.961924	1	hemolysin secretion ATP-binding protein, putative
VC_0200	1.46718	0.361688	0.00299209	0.0948072	1	iron(III) compound receptor
VC_0201	0.746153	0.596191	0.0632288	0.612731	0	iron(III) ABC transporter, ATP-binding protein
VC_0202	0.733689	0.601364	0.0716706	0.643525	0	iron(III) ABC transporter, periplasmic iron-compound-binding protein
VC_0203	0.501303	0.706468	0.221154	0.911167	0	iron(III) ABC transporter, permease protein
VC_0204	0.0632685	0.957093	0.866585	1	0	conserved hypothetical protein
VC_0205	0.294935	0.815109	0.495972	1	0	hypothetical protein
VC_0206	-0.0166139	1.01158	0.983002	1	1	glucokinase regulator-related protein
VC_0207	-0.472347	1.38736	0.196233	0.883674	3	PTS system, sucrose-specific IIBC component, putative
VC_0208	0.587679	0.665413	0.10937	0.756902	0	conserved hypothetical protein
VC_0209	0.141887	0.906333	0.676896	1	1	conserved hypothetical protein
VC_0210	0.36769	0.775022	0.301038	0.994937	0	ribonuclease PH
VC_0211	0.509852	0.702294	0.231353	0.927247	1	orotate phosphoribosyltransferase
VC_0212	-0.2359	1.17764	0.494882	1	0	lipid A biosynthesis (kdo)2-(lauroyl)-lipid IVA acyltransferase
VC_0213	0.212058	0.863305	0.540366	1	2	lipid A biosynthesis lauroyl acyltransferase
VC_0214	0.332145	0.794355	0.340116	1	1	transcriptional regulator, TetR family
VC_0215	0.0587488	0.960096	0.863595	1	1	phosphopantothenoylcysteine decarboxylase/phosphopantothenate--cysteine ligase
VC_0216	-0.534161	1.4481	0.196144	0.883674	1	methyl-accepting chemotaxis protein
VC_0217	-0.219247	1.16413	0.583566	1	0	DNA repair protein RadC
VC_0218	-0.260385	1.1978	0.450181	1	0	ribosomal protein L28
VC_0219	-0.28001	1.2142	0.420251	1	0	ribosomal protein L33
VC_0220	-0.209945	1.15664	0.557297	1	0	hypothetical protein
VC_0221	-0.29499	1.22688	0.390558	1	0	formamidopyrimidine-DNA glycosylase
VC_0222	-0.0060907	1.00423	0.987214	1	0	phosphopantetheine adenylyltransferase
VC_0223	0.351292	0.783882	0.297979	0.994937	1	ADP-heptose--LPS heptosyltransferase II, putative
VC_0224	0.289039	0.818447	0.405119	1	0	glycosyl transferase, group 2
VC_0225	-0.00571427	1.00397	0.987048	1	1	lipopolysaccharide biosynthesis protein
VC_0226	0.399224	0.758266	0.29347	0.994937	0	hypothetical protein
VC_0227	0.263611	0.833	0.447672	1	1	conserved hypothetical protein
VC_0228	0.310534	0.806343	0.38397	1	0	hypothetical protein
VC_0229	0.484478	0.714756	0.179814	0.871975	0	hypothetical protein
VC_0230	0.298068	0.813341	0.397086	1	1	hypothetical protein
VC_0231	0.339889	0.790102	0.33045	1	2	hypothetical protein
VC_0232	0.325102	0.798242	0.348738	1	0	hypothetical protein
VC_0233	0.368177	0.774761	0.299157	0.994937	1	3-deoxy-D-manno-octulosonic-acid transferase
VC_0234	0.718801	0.607602	0.0487937	0.547003	1	conserved hypothetical protein
VC_0235	0.714421	0.609449	0.0451504	0.530883	0	lipopolysaccharide biosynthesis protein, putative
VC_0236	0.481929	0.716019	0.17364	0.869031	1	ADP-heptose--LPS heptosyltransferase II
VC_0237	0.787064	0.579522	0.0303509	0.438459	0	membrane protein, putative
VC_0238	0.544966	0.685407	0.131209	0.785206	0	transferase, hexapeptide repeat family
VC_0239	0.357364	0.78059	0.298869	0.994937	1	conserved hypothetical protein
VC_0240	0.297919	0.813425	0.387314	1	1	ADP-L-glycero-D-mannoheptose-6-epimerase
VC_0241	-0.054731	1.03867	0.874558	1	0	mannose-1-phosphate guanylyltransferase
VC_0242	-0.142032	1.10346	0.682871	1	0	phosphomannomutase
VC_0243	0.234729	0.849845	0.498297	1	0	GDP-mannose 4,6-dehydratase
VC_0244	0.249024	0.841465	0.483342	1	0	perosamine synthase
VC_0245	0.210466	0.864258	0.542008	1	0	rfbG protein
VC_0246	0.364185	0.776908	0.28594	0.991446	0	lipopolysaccharide/O-antigen transport protein
VC_0247	0.23514	0.849603	0.496065	1	1	lipopolysaccharide/O-antigen transport protein
VC_0248	0.150608	0.900871	0.658661	1	0	acyl carrier protein, putative
VC_0249	0.191337	0.875794	0.577485	1	0	rfbL protein
VC_0250	0.212816	0.862851	0.534911	1	0	iron-containing alcohol dehydrogenase family protein RfbM
VC_0251	-0.120218	1.0869	0.72665	1	0	acyl protein synthase/acyl-CoA reductase RfbN
VC_0252	-0.0492392	1.03472	0.891461	1	0	acetyltransferase RfbO, CysE/LacA/LpxA/NodL family
VC_0255	0.252022	0.839719	0.484577	1	0	rfbT protein, truncation
VC_0256	0.176122	0.885079	0.63974	1	0	transposase OrfAB, subunit A
VC_0257	0.201908	0.8694	0.594322	1	0	transposase OrfAB, subunit B
VC_0258	0.292642	0.816406	0.407542	1	0	rfbT protein
VC_0259	0.270606	0.828971	0.427059	1	0	lipopolysaccharide biosynthesis protein RfbV
VC_0260	0.314201	0.804296	0.357356	1	1	mannosyl-transferase
VC_0261	0.191992	0.875396	0.604583	1	0	hypothetical protein
VC_0262	0.146841	0.903226	0.667894	1	0	UDP-glucose 4-epimerase
VC_0263	0.323254	0.799265	0.366017	1	0	capsule biosynthesis protein, putative
VC_0264	-0.250925	1.18997	0.475256	1	2	conserved hypothetical protein
VC_0265	0.0623054	0.957732	0.856672	1	0	conserved hypothetical protein
VC_0266	-0.0111503	1.00776	0.979116	1	0	conserved hypothetical protein
VC_0267	-0.217462	1.16269	0.536854	1	2	D-isomer specific 2-hydroxyacid dehydrogenase family protein
VC_0268	0.241307	0.845979	0.477231	1	1	conserved hypothetical protein
VC_0269	0.19723	0.872224	0.580141	1	0	mannose-6-phosphate isomerase
VC_0270	0.0380085	0.973999	0.91212	1	0	ROK family protein
VC_0271	-1.21769	2.32574	0.0010896	0.0497326	0	conserved hypothetical protein
VC_0272	-0.514331	1.42833	0.175998	0.871975	0	hypothetical protein
VC_0273	-0.0449663	1.03166	0.900484	1	1	DNA-binding protein HU
VC_0274	0.238056	0.847887	0.509177	1	1	hypothetical protein
VC_0275	-0.673802	1.59527	0.0474781	0.540151	2	phosphoribosylamine--glycine ligase
VC_0276	-0.536615	1.45057	0.122163	0.765088	5	phosphoribosylaminoimidazolecarboxamide formyltransferase/IMP cyclohydrolase
VC_0277	0.117887	0.921537	0.745651	1	0	transcriptional regulator, MerR family
VC_0278	0.821484	0.56586	0.0302928	0.438459	1	transcriptional activator CadC, putative
VC_0279	0.335207	0.79267	0.499916	1	0	hypothetical protein
VC_0280	-0.11687	1.08438	0.753045	1	3	cadaverine/lysine antiporter CadB, putative
VC_0281	-0.327036	1.25443	0.36621	1	2	lysine decarboxylase, inducible
VC_0282	-0.402696	1.32198	0.276141	0.980933	0	methyl-accepting chemotaxis protein
VC_0283	-0.00219199	1.00152	1	1	0	hypothetical protein
VC_0285	-0.656929	1.57672	0.0595217	0.606931	1	4-hydroxy-2-oxoglutarate aldolase/2-dehydro-3-deoxyphosphogluconate aldolase
VC_0286	-1.20612	2.30717	0.000582624	0.0323737	7	gluconate permease, putative
VC_0287	-1.87093	3.65767	1.2e-06	0.000458756	3	thermoresistant gluconokinase
VC_0288	-1.90997	3.75802	1.38e-07	7.55e-05	4	phosphogluconate dehydratase
VC_0289	-0.260374	1.19779	0.49519	1	1	gluconate utilization system gnt-I transcriptional repressor
VC_0290	0.0183839	0.987338	0.961896	1	0	factor-for-inversion stimulation protein
VC_0291	-0.356906	1.28068	0.330689	1	1	NifR3/Smm1 family protein
VC_0292	-0.367176	1.28983	0.313445	1	0	hypothetical protein
VC_0293	-0.0689628	1.04896	0.849129	1	1	ribosomal protein L11 methyltransferase
VC_0294	0.588388	0.665086	0.11833	0.765088	0	hypothetical protein
VC_0295	-0.182641	1.13496	0.623529	1	0	acetyl-CoA carboxylase, biotin carboxylase
VC_0296	0.184124	0.880183	0.604409	1	1	acetyl-CoA carboxylase, biotin carboxyl carrier protein
VC_0297	0.570645	0.673316	0.0923172	0.710304	0	3-dehydroquinate dehydratase
VC_0298	-0.357993	1.28164	0.321017	1	4	acetyl-CoA synthase
VC_0299	-0.326113	1.25363	0.376668	1	0	DNA polymerase III, epsilon subunit, putative
VC_0300	-0.291198	1.22366	0.420709	1	1	conserved hypothetical protein
VC_0301	-0.219033	1.16395	0.589428	1	1	hypothetical protein
VC_0302	0.532159	0.691519	0.124235	0.768942	0	conserved hypothetical protein
VC_0303	-0.590801	1.50608	0.0975321	0.722054	0	sensor histidine kinase
VC_0304	-0.034717	1.02436	0.919594	1	2	guanosine-5-triphosphate,3-diphosphate pyrophosphatase
VC_0305	-0.0706246	1.05017	0.837007	1	4	ATP-dependent RNA helicase RhlB
VC_0306	0.339345	0.7904	0.345693	1	0	thioredoxin
VC_0307	0.292484	0.816495	0.415014	1	2	transcription termination factor Rho
VC_0308	-0.151752	1.11092	0.673906	1	0	hypothetical protein
VC_0309	0.0695552	0.952932	0.837577	1	0	conserved hypothetical protein
VC_0311	0.0700479	0.952606	0.846078	1	0	ferredoxin
VC_0312	0.375125	0.771039	0.268617	0.972298	1	NAD(P)H-flavin reductase
VC_0313	0.439923	0.737174	0.25872	0.964164	0	hypothetical protein
VC_0314	-2.44255	5.43601	3.75e-05	0.00566695	0	hypothetical protein
VC_0315	0.556248	0.680069	0.107027	0.752115	1	CDP-diacylglycerol--serine O-phosphatidyltransferase
VC_0316	0.554062	0.6811	0.140479	0.809306	0	hypothetical protein
VC_0317	0.158914	0.895699	0.673049	1	0	hypothetical protein
VC_0318	-0.104239	1.07493	0.758659	1	1	UDP-N-acetylenolpyruvoylglucosamine reductase
VC_0319	0.0442253	0.96981	0.896407	1	1	birA bifunctional protein
VC_0320	0.410316	0.752458	0.246617	0.95012	0	pantothenate kinase
VC_0321	0.569246	0.673969	0.0939801	0.710689	1	elongation factor Tu
VC_0322	-0.198924	1.14784	0.568314	1	0	preprotein translocase, SecE subunit
VC_0323	-0.456526	1.37223	0.184616	0.873573	0	transcription antitermination protein NusG
VC_0324	0.0842626	0.943267	0.811191	1	0	ribosomal protein L11
VC_0325	-0.182578	1.13491	0.603783	1	0	ribosomal protein L1
VC_0326	-0.134294	1.09756	0.692916	1	0	ribosomal protein L10
VC_0327	0.0364144	0.975075	0.914217	1	1	ribosomal protein L7/L12
VC_0328	-0.618315	1.53508	0.0740764	0.648422	5	DNA-directed RNA polymerase, beta subunit
VC_0329	-0.427503	1.3449	0.216838	0.910707	4	DNA-directed RNA polymerase, beta subunit
VC_0330	0.00353473	0.997553	0.993404	1	1	regulator of sigma D
VC_0331	-0.00324765	1.00225	0.994878	1	2	MutT/nudix family protein
VC_0332	-0.0172915	1.01206	0.959965	1	3	uroporphyrinogen decarboxylase
VC_0333	0.15009	0.901194	0.66409	1	1	transcriptional reguator, TetR family
VC_0334	0.255991	0.837412	0.468404	1	1	hypothetical protein
VC_0335	0.238373	0.847701	0.504288	1	0	peptidase family protein
VC_0336	0.508053	0.703171	0.13696	0.798946	0	phosphoglycerate mutase, 2,3-bisphosphoglycerate-independent
VC_0337	0.0622297	0.957783	0.866392	1	1	conserved hypothetical protein
VC_0338	-0.0523021	1.03692	0.892057	1	1	transporter, putative
VC_0339	-0.173012	1.12741	0.61574	1	0	phosphatidylserine decarboxylase
VC_0340	0.344799	0.787418	0.31277	1	1	ribosome small subunit-dependent GTPase A
VC_0341	0.43799	0.738162	0.196322	0.883674	0	oligoribonuclease
VC_0342	0.0585084	0.960256	0.874292	1	0	iron-sulfur cluster-binding protein
VC_0343	-0.0204822	1.0143	0.954871	1	0	conserved hypothetical protein
VC_0344	-0.179536	1.13252	0.59477	1	2	N-acetylmuramoyl-L-alanine amidase
VC_0345	-0.0574933	1.04066	0.871682	1	1	DNA mismatch repair protein MutL
VC_0346	-0.332864	1.25951	0.337265	1	0	tRNA delta(2)-isopentenylpyrophosphate transferase
VC_0347	-0.0615153	1.04356	0.858772	1	1	host factor-I, putative
VC_0348	0.0244965	0.983164	0.943474	1	3	GTP-binding protein HflX
VC_0349	-0.0461461	1.0325	0.893129	1	0	hflK protein
VC_0350	-0.304397	1.2349	0.391206	1	1	hflC protein
VC_0351	-0.00627623	1.00436	0.990561	1	0	conserved hypothetical protein
VC_0352	0.0666202	0.954872	0.852221	1	0	slyX protein
VC_0353	0.134654	0.910888	0.692621	1	0	conserved hypothetical protein
VC_0354	0.00609317	0.995785	0.985883	1	0	peptidyl-prolyl cis-trans isomerase, FKBP-type
VC_0355	0.289341	0.818276	0.400524	1	0	conserved hypothetical protein
VC_0356	0.419286	0.747794	0.215691	0.910707	0	conserved hypothetical protein
VC_0357	0.434837	0.739777	0.19873	0.884153	0	conserved hypothetical protein
VC_0358	0.557982	0.679251	0.106928	0.752115	0	conserved hypothetical protein
VC_0359	-0.11551	1.08336	0.737478	1	0	ribosomal protein S12
VC_0360	-0.315348	1.24431	0.354803	1	0	ribosomal protein S7
VC_0361	-0.679351	1.60142	0.0486245	0.547003	1	elongation factor G
VC_0362	0.621706	0.649902	0.0675977	0.63492	1	elongation factor TU
VC_0363	0.118618	0.921069	0.760889	1	0	hypothetical protein
VC_0364	0.395053	0.760461	0.438745	1	0	bacterioferritin-associated ferredoxin
VC_0365	0.115881	0.922819	0.790353	1	0	bacterioferritin
VC_0366	-0.569866	1.48439	0.100103	0.726861	0	ribosomal protein S6
VC_0367	-0.601411	1.5172	0.0771399	0.651442	0	primosomal replication protein N
VC_0368	-0.380916	1.30217	0.258864	0.964164	0	ribosomal protein S18
VC_0369	-0.574033	1.48868	0.0885732	0.694457	0	ribosomal protein L9
VC_0370	0.382612	0.767048	0.312636	1	0	conserved hypothetical protein
VC_0371	-0.173766	1.128	0.611357	1	2	replicative DNA helicase
VC_0372	-0.0884617	1.06324	0.797645	1	0	alanine racemase, biosynthetic
VC_0373	0.170355	0.888624	0.641819	1	0	conserved hypothetical protein
VC_0374	0.47165	0.721139	0.18074	0.871975	1	glucose-6-phosphate isomerase
VC_0375	0.334271	0.793185	0.384254	1	0	hypothetical protein
VC_0376	0.546982	0.68445	0.134865	0.791841	0	conserved hypothetical protein
VC_0377	0.102257	0.931574	0.769359	1	0	conserved hypothetical protein
VC_0378	0.0365527	0.974982	0.918299	1	0	zinc uptake regulation protein, putative
VC_0379	-0.0347589	1.02439	0.92246	1	0	TIM-barrel protein, yjbN family
VC_0380	0.554328	0.680974	0.133185	0.7868	0	hypothetical protein
VC_0381	0.430133	0.742194	0.220882	0.911167	0	hypothetical protein
VC_0382	0.346472	0.786505	0.341429	1	0	hypothetical protein
VC_0383	0.486332	0.713837	0.180372	0.871975	0	hypothetical protein
VC_0384	0.138372	0.908544	0.705458	1	1	sulfite reductase (NADPH) flavoprotein alpha-component
VC_0385	-0.0307193	1.02152	0.935849	1	1	sulfite reductase (NADPH) hemoprotein beta-component
VC_0386	0.193226	0.874648	0.602291	1	1	phosphoadenosine phosphosulfate reductase
VC_0387	0.159654	0.89524	0.66733	1	0	hypothetical protein
VC_0388	-2.56045	5.89892	0.000117969	0.0105806	0	hypothetical protein
VC_0389	0.305423	0.809205	0.373122	1	0	Na+/H+ antiporter, putative
VC_0390	-0.173551	1.12783	0.609663	1	1	5-methyltetrahydrofolate--homocysteine methyltransferase
VC_0391	-0.675834	1.59752	0.063017	0.612731	0	aspartokinase III, lysine-sensitive
VC_0392	-0.690323	1.61364	0.051531	0.561718	1	aminotransferase, class V
VC_0393	0.259289	0.8355	0.4521	1	0	membrane protein, putative
VC_0394	0.056682	0.961473	0.86701	1	3	excinuclease ABC, subunit A
VC_0395	0.0620852	0.957879	0.854499	1	0	UTP--glucose-1-phosphate uridylyltransferase
VC_0396	0.348285	0.785517	0.356725	1	0	transcriptional regulator, LuxR family
VC_0397	-0.060568	1.04288	0.858934	1	1	single-strand binding protein
VC_0398	0.0126287	0.991285	0.970665	1	0	MSHA biogenesis protein MshH
VC_0399	0.0323475	0.977828	0.924781	1	0	MSHA biogenesis protein MshI
VC_0400	-0.316999	1.24574	0.362496	1	0	MSHA biogenesis protein MshJ
VC_0401	-0.0600011	1.04247	0.868067	1	0	MSHA biogenesis protein MshK
VC_0402	0.0944157	0.936651	0.780122	1	0	MSHA biogenesis protein MshL
VC_0403	0.175464	0.885482	0.637453	1	0	MSHA biogenesis protein MshM
VC_0404	0.0944911	0.936603	0.781165	1	3	MSHA biogenesis protein MshN
VC_0405	-0.280301	1.21445	0.411635	1	3	MSHA biogenesis protein MshE
VC_0406	-0.205765	1.1533	0.558919	1	1	MSHA biogenesis protein MshG
VC_0407	-0.129457	1.09388	0.705367	1	0	MSHA biogenesis protein MshF
VC_0408	0.325001	0.798298	0.341742	1	0	MSHA pilin protein MshB
VC_0409	0.574328	0.671599	0.086119	0.685281	0	MSHA pilin protein MshA
VC_0410	0.477472	0.718235	0.168756	0.859245	0	MSHA pilin protein MshC
VC_0411	0.650471	0.637072	0.0823985	0.678168	0	MSHA pilin protein MshD
VC_0412	0.682905	0.62291	0.0855019	0.683768	0	hypothetical protein
VC_0413	0.67331	0.627067	0.0961961	0.720343	0	hypothetical protein
VC_0414	0.791876	0.577593	0.0352723	0.480093	3	hypothetical protein
VC_0415	-0.202002	1.15029	0.55667	1	1	rod shape-determining protein MreB
VC_0416	-0.204069	1.15194	0.557788	1	0	rod shape-determining protein MreC
VC_0417	-0.247052	1.18678	0.499436	1	0	rod shape-determining protein MreD
VC_0418	-0.520133	1.43409	0.146461	0.816181	0	maf protein
VC_0419	-0.0588593	1.04164	0.862332	1	1	cytoplasmic axial filament protein
VC_0420	-0.0961312	1.0689	0.782136	1	4	conserved hypothetical protein
VC_0421	-0.184148	1.13615	0.589876	1	0	conserved hypothetical protein
VC_0422	0.0671194	0.954542	0.842618	1	2	tldD protein
VC_0423	-0.765133	1.69953	0.0794003	0.666053	1	arginine deiminase
VC_0424	0.262672	0.833543	0.481718	1	0	conserved hypothetical protein
VC_0425	0.158116	0.896194	0.66502	1	1	hypothetical protein
VC_0426	0.0406916	0.972189	0.919049	1	0	hypothetical protein
VC_0427	0.408425	0.753446	0.256711	0.961924	0	hypothetical protein
VC_0428	0.356964	0.780806	0.297204	0.994937	0	conserved hypothetical protein
VC_0429	-1.15114	2.2209	0.00117888	0.0516032	2	conserved hypothetical protein
VC_0430	-0.593792	1.50921	0.0856048	0.683768	2	immunogenic protein
VC_0431	0.276278	0.825719	0.419153	1	1	arginine repressor
VC_0432	-0.698494	1.62281	0.0529697	0.563939	1	malate dehydrogenase
VC_0433	0.201802	0.869464	0.580074	1	0	arginine/ornithine antiporter
VC_0434	0.264396	0.832547	0.437524	1	1	octaprenyl-diphosphate synthase
VC_0435	0.496451	0.708848	0.157963	0.83882	0	ribosomal protein L21
VC_0436	0.289854	0.817985	0.412974	1	0	ribosomal protein L27
VC_0437	-0.857826	1.8123	0.0131196	0.237886	1	GTP-binding protein, GTP1/Obg family
VC_0438	0.092156	0.93812	0.78591	1	0	conserved hypothetical protein
VC_0439	0.0212747	0.985362	0.950806	1	1	conserved hypothetical protein
VC_0440	0.248945	0.841511	0.459507	1	1	dihydrofolate reductase
VC_0441	-0.048732	1.03436	0.88755	1	0	bis(5`-nucleosyl)-tetraphosphatase
VC_0442	0.178771	0.883455	0.616853	1	0	apaG protein
VC_0443	0.28977	0.818032	0.412336	1	1	dimethyladenosine transferase
VC_0444	0.0164849	0.988639	0.962664	1	3	pyridoxal phosphate biosynthetic protein PdxA
VC_0445	0.0978876	0.9344	0.778977	1	1	survival protein SurA
VC_0446	0.1296	0.914085	0.701401	1	0	organic solvent tolerance protein
VC_0447	0.0937032	0.937114	0.78474	1	0	DnaJ family protein
VC_0448	0.331079	0.794941	0.391113	1	0	hypothetical protein
VC_0449	-0.189726	1.14055	0.606918	1	1	methyl-accepting chemotaxis protein
VC_0450	0.369223	0.774199	0.313791	1	0	membrane-bound lytic murein transglycosylase C
VC_0451	-0.240104	1.18108	0.499413	1	0	conserved hypothetical protein
VC_0452	-0.0225942	1.01578	0.953117	1	0	A/G-specific adenine glycosylase
VC_0453	0.00564519	0.996095	0.987557	1	0	tRNA (guanine-N(7)-)-methyltransferase
VC_0454	-0.463411	1.3788	0.173852	0.869031	1	glutaminase family protein
VC_0455	-0.665782	1.58643	0.0607587	0.611414	1	oxygen-independent coproporphyrinogen III oxidase, putative
VC_0456	-0.546177	1.46021	0.111774	0.760331	2	HAM1 family protein
VC_0457	-0.812842	1.75667	0.0181131	0.301938	2	hypothetical protein
VC_0458	-1.07704	2.1097	0.00211652	0.074447	0	conserved hypothetical protein
VC_0459	-0.668961	1.58993	0.0487025	0.547003	0	conserved hypothetical protein
VC_0460	-0.708114	1.63367	0.0442343	0.529982	0	pyrroline-5-carboxylate reductase
VC_0461	-0.672641	1.59399	0.181464	0.871975	0	conserved hypothetical protein
VC_0461	-0.101724	1.07306	0.76856	1	0	conserved hypothetical protein
VC_0462	0.141347	0.906672	0.687021	1	3	twitching motility protein PilT
VC_0463	0.0424233	0.971023	0.906845	1	1	twitching motility protein PilU
VC_0464	0.0999286	0.933079	0.781879	1	1	transcriptional regulator, LuxR family
VC_0465	-0.316599	1.24539	0.382637	1	0	tyrosyl-tRNA synthetase
VC_0466	-0.766434	1.70106	0.0468478	0.537768	0	conserved hypothetical protein
VC_0467	-0.895832	1.86068	0.00984477	0.191598	1	conserved hypothetical protein
VC_0468	-0.866771	1.82358	0.0145111	0.254635	0	glutathione synthetase
VC_0469	-0.501889	1.41607	0.145821	0.816175	0	conserved hypothetical protein
VC_0470	-0.214693	1.16046	0.532894	1	1	extracellular deoxyribonuclease
VC_0471	-0.0950014	1.06807	0.80572	1	1	sprT protein, putative
VC_0472	-0.265605	1.20214	0.43645	1	2	S-adenosylmethionine synthase
VC_0473	0.0873953	0.941221	0.800725	1	0	transketolase 1
VC_0474	0.338285	0.790981	0.395983	1	0	iron-regulated virulence regulatory protein IrgB
VC_0475	1.74515	0.298304	0.000403473	0.0245542	2	enterobactin receptor
VC_0476	0.264663	0.832393	0.440078	1	0	D-erythrose-4-phosphate dehydrogenase
VC_0477	0.148127	0.902421	0.675792	1	0	phosphoglycerate kinase
VC_0478	0.538199	0.68863	0.11881	0.765088	1	fructose-bisphosphate aldolase, class II
VC_0479	0.125358	0.916777	0.719331	1	0	hypothetical protein
VC_0480	0.135095	0.91061	0.695348	1	2	conserved hypothetical protein
VC_0481	-0.722796	1.65038	0.207928	0.894521	0	LysE family protein
VC_0482	-0.275743	1.21062	0.486402	1	1	chromosome initiation inhibitor
VC_0483	-0.320164	1.24847	0.351259	1	1	conserved hypothetical protein
VC_0484	0.571638	0.672852	0.177957	0.871975	0	hypothetical protein
VC_0485	0.589349	0.664643	0.0834104	0.678971	1	pyruvate kinase I
VC_0486	1.39007	0.381546	0.000314155	0.0200904	0	transcriptional regulator, DeoR family
VC_0487	1.01092	0.49623	0.00468086	0.128189	0	glucosamine--fructose-6-phosphate aminotransferase (isomerizing)
VC_0488	0.409533	0.752867	0.263436	0.96586	0	extracellular solute-binding protein, putative
VC_0489	0.381234	0.767781	0.287042	0.992776	0	conserved hypothetical protein/hemolysin, putative
VC_0490	0.228752	0.853373	0.503884	1	0	conserved hypothetical protein
VC_0491	0.143153	0.905538	0.671518	1	0	hypothetical protein
VC_0492	-0.0917774	1.06568	0.784829	1	0	hypothetical protein
VC_0493	0.0782344	0.947216	0.825081	1	0	hypothetical protein
VC_0494	0.119539	0.920482	0.751594	1	0	conserved hypothetical protein
VC_0495	0.00530251	0.996331	1	1	0	conserved hypothetical protein
VC_0496	0.465057	0.724442	0.211214	0.900771	0	hypothetical protein
VC_0497	0.36481	0.776571	0.372971	1	0	transcriptional regulator
VC_0498	0.658209	0.633665	0.12859	0.781219	0	ribonuclease HI, putative
VC_0502	0.120042	0.920161	0.764902	1	0	type IV pilin, putative
VC_0503	0.209396	0.864899	0.581665	1	4	conserved hypothetical protein
VC_0504	0.288759	0.818606	0.421515	1	0	hypothetical protein
VC_0505	0.249682	0.841082	0.480067	1	0	hypothetical protein
VC_0506	0.106802	0.928644	0.763417	1	0	hypothetical protein
VC_0507	0.535289	0.69002	0.293567	0.994937	0	hypothetical protein
VC_0508	0.461703	0.726128	0.232106	0.927247	0	hypothetical protein
VC_0509	-0.79349	1.73326	0.322522	1	0	hypothetical protein
VC_0510	-1.59964	3.03068	0.17802	0.871975	0	DNA repair protein RadC family protein
VC_0511	0	1	1	1	0	hypothetical protein
VC_0512	0	1	1	1	1	methyl-accepting chemotaxis protein
VC_0513	0	1	1	1	0	transcriptional regulator, AraC/XylS family
VC_0514	0	1	1	1	0	methyl-accepting chemotaxis protein
VC_0515	0	1	1	1	0	conserved hypothetical protein
VC_0516	0.166363	0.891086	0.675845	1	0	phage integrase
VC_0517	-0.346953	1.27187	0.322232	1	0	RNA polymerase sigma factor RpoD
VC_0518	-0.0669718	1.04752	0.848	1	0	DNA primase, authentic frameshift
VC_0519	-0.339845	1.26562	0.418718	1	0	conserved hypothetical protein
VC_0520	0.111545	0.925597	0.791581	1	0	ribosomal protein S21
VC_0521	-0.197969	1.14708	0.569747	1	1	O-sialoglycoprotein endopeptidase, authentic frameshift
VC_0522	-0.0957569	1.06863	0.777728	1	0	beta-ketoadipate enol-lactone hydrolase, putative
VC_0523	-0.0232986	1.01628	0.945948	1	0	conserved hypothetical protein
VC_0524	0.0852972	0.94259	0.80392	1	0	dihydroneopterin aldolase FolB, putative
VC_0525	0.132912	0.911989	0.692485	1	0	2-amino-4-hydroxy-6-hydroxymethyldihydropteridine pyrophosphokinase
VC_0526	0.359354	0.779514	0.300666	0.994937	0	undecaprenol kinase, putative
VC_0527	-0.131247	1.09524	0.721143	1	0	conserved hypothetical protein
VC_0528	-0.0827749	1.05905	0.818104	1	0	4-diphosphocytidyl-2C-methyl-D-erythritol synthase
VC_0529	-0.105481	1.07585	0.771168	1	0	2C-methyl-D-erythritol 2,4-cyclodiphosphate synthase
VC_0530	-0.243597	1.18394	0.479653	1	0	conserved hypothetical protein
VC_0531	-0.227733	1.17099	0.516514	1	2	survival protein SurE
VC_0532	-0.161408	1.11838	0.656804	1	1	protein-L-isoaspartate O-methyltransferase
VC_0533	-0.145619	1.10621	0.681057	1	0	lipoprotein NlpD
VC_0534	-0.589767	1.505	0.146977	0.816682	0	RNA polymerase sigma factor RpoS
VC_0535	-0.167859	1.12339	0.626652	1	1	DNA mismatch repair protein MutS
VC_0536	0.307254	0.808179	0.404648	1	0	hypothetical protein
VC_0537	0.21047	0.864256	0.565551	1	2	cysteine synthase B
VC_0538	-0.00335542	1.00233	0.993462	1	1	thiosulfate ABC transporter, periplasmic thiosulfate-binding protein
VC_0539	0.150067	0.901209	0.681918	1	1	sulfate ABC transporter, permease protein
VC_0540	0.285756	0.820312	0.427531	1	0	sulfate ABC transporter, permease protein
VC_0541	-0.008289	1.00576	0.982823	1	1	sulfate ABC transporter, ATP-binding protein
VC_0542	-0.13868	1.1009	0.715318	1	1	CinA family protein
VC_0543	-0.0667549	1.04736	0.848362	1	2	recA protein
VC_0544	-0.160174	1.11742	0.668945	1	0	regulatory protein RecX
VC_0545	-0.147651	1.10776	0.676333	1	1	alanyl-tRNA synthetase
VC_0546	0.467299	0.723317	0.201437	0.885578	0	hypothetical protein
VC_0547	0.153432	0.899109	0.659743	1	0	aspartokinase, alpha and beta subunits
VC_0548	0.33249	0.794164	0.328359	1	0	carbon storage regulator
VC_0549	-0.570095	1.48462	0.116327	0.765088	0	oxaloacetate decarboxylase, gamma subunit putative
VC_0550	-1.03811	2.05354	0.00811143	0.172139	1	oxaloacetate decarboxylase, alpha subunit
VC_0551	-0.917972	1.88946	0.0325942	0.454711	0	oxaloacetate decarboxylase, beta subunit
VC_0552	-0.114436	1.08255	0.748295	1	0	quinone oxidoreductase
VC_0553	0.143071	0.905589	0.688603	1	0	conserved hypothetical protein
VC_0554	0.536018	0.689672	0.11302	0.762882	0	protease, insulinase family/protease, insulinase family
VC_0555	-0.0853007	1.06091	0.828648	1	0	hypothetical protein
VC_0556	-0.827303	1.77437	0.0272589	0.406656	1	glutamate--cysteine ligase
VC_0557	-0.952647	1.93542	0.00845084	0.173334	1	autoinducer-2 production protein
VC_0558	0.502309	0.705976	0.142003	0.81067	1	conserved hypothetical protein
VC_0559	0.166796	0.890819	0.629022	1	0	conserved hypothetical protein
VC_0560	0.0898789	0.939602	0.79274	1	1	signal recognition particle protein
VC_0561	0.0446432	0.96953	0.896226	1	0	ribosomal protein S16
VC_0562	-0.425857	1.34337	0.215695	0.910707	0	16S rRNA processing protein RimM
VC_0563	-0.440782	1.35734	0.20132	0.885578	0	tRNA (guanine-N1)-methyltransferase
VC_0564	-0.0212841	1.01486	0.950607	1	0	ribosomal protein L19
VC_0565	0.216095	0.860893	0.527156	1	0	protease DegS
VC_0566	0.0475194	0.967599	0.890853	1	0	protease DO
VC_0567	-0.0990424	1.07106	0.773177	1	0	conserved hypothetical protein
VC_0568	-0.170305	1.1253	0.624857	1	0	conserved hypothetical protein
VC_0569	0.417488	0.748727	0.261462	0.964817	0	hypothetical protein
VC_0570	0.106394	0.928907	0.75363	1	0	ribosomal protein L13
VC_0571	-0.076089	1.05416	0.822205	1	0	ribosomal protein S9
VC_0572	-0.203937	1.15184	0.552788	1	0	hypothetical protein
VC_0573	-0.797401	1.73797	0.0453121	0.530883	1	ubiquinol--cytochrome c reductase, iron-sulfur subunit
VC_0574	-0.727209	1.65543	0.0521246	0.561718	1	ubiquinol--cytochrome c reductase, cytochrome B
VC_0575	-1.05066	2.07147	0.0024736	0.0817567	0	ubiquinol--cytochrome c reductase, cytochrome c1
VC_0576	0.285737	0.820323	0.410425	1	0	stringent starvation protein A
VC_0577	-0.0203437	1.0142	0.952421	1	0	stringent starvation protein B
VC_0578	0.443078	0.735564	0.20477	0.889142	0	lipoprotein, putative
VC_0579	0.741003	0.598323	0.0327335	0.454711	0	phosphoheptose isomerase
VC_0580	0.356391	0.781116	0.31384	1	0	conserved hypothetical protein
VC_0581	0.24495	0.843845	0.472923	1	0	lipoprotein, putative
VC_0582	0.445309	0.734427	0.200946	0.885578	1	conserved hypothetical protein
VC_0584	0.679576	0.624349	0.0636064	0.612731	0	hypothetical protein
VC_0585	0.533849	0.690709	0.120228	0.765088	0	hypoxanthine phosphoribosyltransferase
VC_0586	0.400476	0.757608	0.236264	0.930779	0	carbonic anhydrase, putative
VC_0587	-0.37357	1.29555	0.273836	0.980933	2	sulfate permease family protein
VC_0588	0.290909	0.817387	0.49664	1	0	hypothetical protein
VC_0589	-1.40505	2.64827	0.0009017	0.0433841	3	ABC transporter, ATP-binding protein
VC_0590	-1.28647	2.4393	0.001423	0.0568311	1	permease, putative
VC_0591	-0.452027	1.36796	0.200072	0.885049	0	pantoate--beta-alanine ligase
VC_0592	-0.564515	1.47889	0.118593	0.765088	1	3-methyl-2-oxobutanoate hydroxymethyltransferase
VC_0593	-0.452497	1.36841	0.202638	0.886888	0	2-amino-4-hydroxy-6-hydroxymethyldihydropteridine pyrophosphokinase
VC_0594	-0.0598845	1.04238	0.859421	1	1	polyA polymerase
VC_0595	-0.38283	1.3039	0.309606	1	1	tRNA synthetases class I family protein
VC_0596	-0.650757	1.56999	0.0558461	0.575575	0	dnaK suppressor protein
VC_0597	-0.25092	1.18997	0.483431	1	0	sugar fermentation stimulation protein
VC_0598	-0.95628	1.9403	0.246573	0.95012	0	hypothetical protein
VC_0599	0.947098	0.518675	0.239452	0.936475	0	hypothetical protein
VC_0600	-0.392931	1.31306	0.278887	0.981868	0	hypothetical protein
VC_0601	-0.204566	1.15234	0.57175	1	4	ATP-dependent helicase HrpB
VC_0602	-0.119802	1.08659	0.724994	1	1	penicillin-binding protein 1B
VC_0603	-0.0354186	1.02485	0.916675	1	2	conserved hypothetical protein
VC_0604	-1.29656	2.45642	0.000802993	0.0402227	2	aconitate hydratase 2
VC_0605	-0.0892091	1.06379	0.802421	1	0	conserved hypothetical protein
VC_0606	2.58424	0.166751	0.000135754	0.0111878	0	nitrogen regulatory protein P-II
VC_0608	-0.236128	1.17783	0.579297	1	0	iron(III) ABC transporter, periplasmic iron-compound-binding protein
VC_0609	0.304513	0.809716	0.392497	1	1	iron(III) ABC transporter, permease protein
VC_0610	-0.0661955	1.04695	0.850151	1	1	iron(III) ABC transporter, ATP-binding protein
VC_0611	0.135815	0.910155	0.718974	1	1	phosphoglucomutase/phosphomannomutase, putative
VC_0612	0.000503838	0.999651	0.999753	1	4	cellulose degradation product phosphorylase
VC_0613	-0.0567949	1.04015	0.883831	1	3	beta-N-acetylhexosaminidase
VC_0614	-0.194022	1.14395	0.601381	1	2	conserved hypothetical protein
VC_0615	0.0481974	0.967144	0.901781	1	0	endoglucanase-related protein
VC_0616	-0.143308	1.10443	0.691887	1	0	peptide ABC transporter, ATP-binding protein
VC_0617	-0.184777	1.13664	0.609112	1	0	peptide ABC transporter, ATP-binding protein
VC_0618	-0.326095	1.25362	0.374744	1	0	peptide ABC transporter, permease protein
VC_0619	-0.0317696	1.02227	0.931474	1	0	peptide ABC transporter, permease protein
VC_0620	-0.238939	1.18012	0.504236	1	0	peptide ABC transporter, periplasmic peptide-binding protein
VC_0621	0.0493299	0.966385	0.901921	1	0	hypothetical protein
VC_0622	-0.0928863	1.0665	0.791752	1	1	sensory box sensor histidine kinase/response regulator
VC_0623	0.109047	0.9272	0.758373	1	1	conserved hypothetical protein
VC_0624	0.280351	0.823391	0.440525	1	1	conserved hypothetical protein
VC_0625	-0.141865	1.10333	0.700155	1	0	hypothetical protein
VC_0626	-0.0404469	1.02843	0.908385	1	0	glutamate-1-semialdehyde 2,1-aminomutase
VC_0627	-0.303166	1.23385	0.376425	1	0	HesB/YadR/YfhF family protein
VC_0628	-0.86258	1.81829	0.0190432	0.310937	0	conserved hypothetical protein
VC_0629	-0.81001	1.75322	0.0321158	0.452691	2	multidrug resistance protein, putative
VC_0630	0.538803	0.688342	0.131954	0.785206	1	conserved hypothetical protein
VC_0631	0.348334	0.78549	0.306885	1	0	tyrosyl-tRNA synthetase
VC_0632	0.108065	0.927832	0.765749	1	0	D-alanyl-D-alanine carboxypeptidase/D-alanyl-D-alanine-endopeptidase
VC_0633	0.762687	0.589398	0.0249206	0.382183	0	outer membrane protein OmpU
VC_0634	0.258097	0.83619	0.450427	1	0	transcription elongation factor GreA
VC_0635	0.30623	0.808753	0.386624	1	0	conserved hypothetical protein
VC_0636	-0.323582	1.25143	0.380982	1	0	cell division protein FtsJ
VC_0637	-0.162402	1.11915	0.641341	1	1	cell division protein FtsH
VC_0638	0.410291	0.752472	0.243472	0.944811	0	dihydropteroate synthase
VC_0639	-0.138671	1.10089	0.690421	1	0	phosphoglucosamine mutase
VC_0640	0.326427	0.797509	0.384349	1	0	preprotein translocase, SecG subunit
VC_0641	-0.53175	1.44568	0.130121	0.781584	0	conserved hypothetical protein
VC_0642	-0.918747	1.89047	0.00817143	0.172139	1	N utilization substance protein A
VC_0643	-0.593889	1.50931	0.0938154	0.710689	2	initiation factor IF-2
VC_0644	-0.660598	1.58074	0.0514078	0.561718	0	ribosome-binding factor A
VC_0645	-0.966165	1.95364	0.00495603	0.132541	0	tRNA pseudouridine 55 synthase
VC_0646	0.112058	0.925267	0.742493	1	0	ribosomal protein S15
VC_0647	0.121246	0.919393	0.73552	1	1	polyribonucleotide nucleotidyltransferase
VC_0648	0.288509	0.818748	0.403644	1	0	lipoprotein, putative
VC_0649	0.284349	0.821112	0.428295	1	0	transcriptional regulator, MarR family
VC_0650	0.0357985	0.975492	0.925177	1	1	conserved hypothetical protein
VC_0651	0.48114	0.716411	0.158988	0.839067	1	conserved hypothetical protein
VC_0652	0.635339	0.643789	0.0661565	0.623808	2	protease, putative
VC_0653	0.16244	0.893512	0.634418	1	2	PAS domain S-box/GGDEF domain protein
VC_0654	0.148034	0.902479	0.665885	1	0	conserved hypothetical protein
VC_0655	0.0621364	0.957845	0.856519	1	0	acetyltransferase, putative
VC_0656	0.140245	0.907365	0.680287	1	0	DNA polymerase III, psi subunit
VC_0657	0.123127	0.918195	0.715285	1	0	ribosomal-protein-alanine acetyltransferase
VC_0658	0.266371	0.831408	0.449572	1	0	GGDEF domain protein
VC_0659	-0.00558636	1.00388	0.98708	1	1	peptide chain release factor 3
VC_0660	0.140108	0.907451	0.703748	1	1	ATP-dependent RNA helicase SrmB
VC_0661	0.475326	0.719304	0.203121	0.88799	0	conserved hypothetical protein
VC_0662	-0.488825	1.4033	0.181095	0.871975	0	branched chain amino acid transport system II carrier protein
VC_0663	-0.00278899	1.00194	0.993704	1	3	peptide chain release factor 2, programmed frameshift
VC_0664	-0.184644	1.13654	0.598004	1	0	lysyl-tRNA synthetase, heat inducible
VC_0665	-0.195458	1.14509	0.594036	1	1	sigma-54 dependent transcriptional regulator
VC_0666	-1.7784	3.43045	5.55e-06	0.00163641	0	hypothetical protein
VC_0667	-0.0117236	1.00816	0.972575	1	0	oxidoreductase Tas, aldo/keto reductase family
VC_0668	-0.0273089	1.01911	0.943534	1	0	DNA mismatch repair protein MutH
VC_0669	0.303182	0.810463	0.533472	1	0	hypothetical protein
VC_0670	0.271626	0.828386	0.505469	1	1	hypothetical protein
VC_0671	-0.0332505	1.02332	0.922587	1	1	MutT/nudix family protein
VC_0672	0.00672746	0.995348	0.984375	1	2	phosphoenolpyruvate-protein phosphotransferase
VC_0673	0.630726	0.645851	0.0824273	0.678168	1	conserved hypothetical protein
VC_0674	0.834621	0.56073	0.0229019	0.365858	1	prolipoprotein diacylglyceryl transferase
VC_0675	0.796154	0.575882	0.0425971	0.520119	0	thymidylate synthase
VC_0676	0.0695742	0.952919	0.851008	1	3	nptA protein
VC_0677	0.13617	0.909931	0.719193	1	0	transcriptional activator protein NhaR
VC_0678	0.0530483	0.963898	0.882142	1	2	transcriptional activator HlyU
VC_0679	0.299668	0.812439	0.431652	1	2	ribosomal protein S20
VC_0680	0.112833	0.92477	0.737987	1	1	MviN protein
VC_0681	-0.0648188	1.04595	0.849907	1	0	riboflavin kinase/FMN adenylyltransferase
VC_0682	-0.0878366	1.06278	0.802318	1	2	isoleucyl-tRNA synthetase
VC_0683	-0.109983	1.07922	0.781422	1	1	signal peptidase II
VC_0684	0.26909	0.829843	0.452232	1	2	peptidyl-prolyl cis-trans isomerase, FKBP-type
VC_0685	0.153375	0.899144	0.651823	1	0	hydroxymethylbutenyl pyrophosphate reductase
VC_0686	0.139137	0.908062	0.705335	1	0	hypothetical protein
VC_0687	-2.42055	5.35375	3.59e-08	2.75e-05	2	carbon starvation protein A, putative
VC_0688	0.155011	0.898126	0.686654	1	1	lipoprotein, putative
VC_0689	-0.261155	1.19844	0.455028	1	1	conserved hypothetical protein
VC_0690	0.0674721	0.954309	0.841634	1	1	glucokinase regulator-related protein
VC_0691	-0.200177	1.14884	0.563744	1	2	conserved hypothetical protein
VC_0692	-0.0163374	1.01139	0.961683	1	2	beta-N-acetylhexosaminidase
VC_0693	-0.0757586	1.05392	0.838632	1	1	response regulator
VC_0694	0.0950349	0.93625	0.805128	1	1	conserved hypothetical protein
VC_0695	0.19318	0.874676	0.5945	1	0	phospho-2-dehydro-3-deoxyheptonate aldolase, tyr-sensitive
VC_0696	0.213374	0.862517	0.576419	1	0	chorismate mutase/prephenate dehydrogenase
VC_0697	0.495446	0.709342	0.188069	0.875286	0	hypothetical protein
VC_0698	-0.104791	1.07534	0.760602	1	1	ABC transporter, ATP-binding protein
VC_0699	0.726194	0.604496	0.0607254	0.611414	0	hypothetical protein
VC_0700	-0.296342	1.22803	0.4131	1	2	soluble lytic murein transglycosylase
VC_0701	-0.576672	1.49141	0.0972561	0.722054	1	trp operon repressor, putative
VC_0702	0.0969847	0.934985	0.785157	1	0	conserved hypothetical protein
VC_0703	0.215784	0.861078	0.529567	1	1	signal protein domain/GGDEF domain protein
VC_0704	0.407249	0.75406	0.268815	0.972298	2	spermidine/putrescine ABC transporter, periplasmic spermidine/putrescine-binding protein, putative
VC_0705	0.424542	0.745075	0.216663	0.910707	0	chorismate mutase/prephenate dehydratase
VC_0706	0.248917	0.841528	0.505562	1	0	sigma-54 modulation protein, putative
VC_0707	0.657143	0.634133	0.0761497	0.648795	0	hypothetical protein
VC_0708	0.684747	0.622115	0.0476635	0.540657	0	conserved hypothetical protein
VC_0709	-0.103167	1.07413	0.762937	1	1	ribosomal large subunit pseudouridine synthase D
VC_0710	-0.449268	1.36535	0.197261	0.883674	2	conserved hypothetical protein
VC_0711	-1.24808	2.37525	0.00545606	0.141348	1	clpB protein
VC_0712	0.317246	0.802601	0.469432	1	0	hypothetical protein
VC_0713	-2.46346	5.51536	4.02e-05	0.00566695	0	hypothetical protein
VC_0714	0.183988	0.880266	0.604097	1	0	hypothetical protein
VC_0715	0.242281	0.845408	0.482745	1	0	NADPH-flavin oxidoreductase
VC_0716	-0.0243424	1.01702	0.950179	1	0	ferredoxin
VC_0717	0.00245553	0.998299	0.99492	1	4	protease, putative
VC_0718	-0.156086	1.11426	0.648739	1	1	conserved hypothetical protein
VC_0719	0.0875195	0.941139	0.812033	1	0	DNA-binding response regulator PhoB
VC_0720	-0.0332694	1.02333	0.926	1	0	histidine protein kinase PhoR
VC_0721	-0.098585	1.07072	0.787922	1	0	phosphate ABC transporter, periplasmic phosphate-binding protein, putative
VC_0722	0.325762	0.797877	0.340407	1	0	exopolyphosphatase
VC_0723	0.10903	0.927211	0.758349	1	1	polyphosphate kinase
VC_0724	0.0373094	0.974471	0.914115	1	0	phosphate ABC transporter, permease protein
VC_0725	0.36901	0.774314	0.313487	1	2	phosphate ABC transporter, permease protein
VC_0726	0.429176	0.742686	0.231622	0.927247	0	phosphate ABC transporter, ATP-binding protein
VC_0727	-0.144715	1.10551	0.688765	1	1	phosphate transport system regulatory protein PhoU
VC_0728	-0.193999	1.14393	0.613168	1	1	conserved hypothetical protein
VC_0729	0.686973	0.621156	0.083966	0.682046	0	hypothetical protein
VC_0730	0.855203	0.552788	0.0135451	0.243812	0	copper homeostasis protein
VC_0731	0.114499	0.923703	0.736919	1	0	antioxidant, AhpC/Tsa family
VC_0732	0.18978	0.876739	0.5882	1	0	transcriptional regulator, LysR family
VC_0733	1.73939	0.299496	0.0128687	0.234947	0	hypothetical protein
VC_0734	-0.366817	1.28951	0.33239	1	0	malate synthase A
VC_0735	0.166646	0.890911	0.734119	1	0	hypothetical protein
VC_0736	-0.311515	1.24101	0.425505	1	3	isocitrate lyase
VC_0737	-0.249157	1.18851	0.51675	1	0	conserved hypothetical protein
VC_0738	-0.394545	1.31453	0.62318	1	0	hypothetical protein
VC_0739	0.0491341	0.966516	0.892586	1	0	S-adenosylmethionine:tRNA ribosyltransferase-isomerase
VC_0740	0.191208	0.875872	0.591526	1	0	hypothetical protein
VC_0741	0.524728	0.69509	0.125199	0.769252	1	queuine tRNA-ribosyltransferase
VC_0742	-0.367261	1.2899	0.292731	0.994937	0	conserved hypothetical protein
VC_0743	-0.733415	1.66257	0.0334835	0.463451	2	protein-export membrane protein SecD
VC_0744	-0.93518	1.91213	0.00652872	0.150972	1	protein-export membrane protein SecF
VC_0745	-0.0860593	1.06147	0.822516	1	0	inositol monophosphate family protein
VC_0746	0.11676	0.922256	0.748137	1	0	RNA methyltransferase, TrmH family
VC_0747	0.265351	0.831997	0.445673	1	0	conserved hypothetical protein
VC_0748	-0.331395	1.25823	0.333604	1	0	aminotransferase NifS, class V
VC_0749	-0.00695778	1.00483	0.984845	1	1	NifU family protein
VC_0750	-0.178077	1.13137	0.610881	1	0	HesB/YadR/YfhF family protein
VC_0751	-0.195268	1.14494	0.568254	1	0	chaperone protein HscB
VC_0752	-0.231783	1.17428	0.494214	1	4	chaperone protein HscA
VC_0753	-0.229691	1.17258	0.500439	1	0	ferredoxin
VC_0754	-0.497275	1.41154	0.156578	0.836511	0	conserved hypothetical protein
VC_0755	-0.256783	1.19481	0.459514	1	1	peptidase B
VC_0756	-0.211262	1.1577	0.537271	1	1	nucleoside diphosphate kinase
VC_0757	-0.373931	1.29588	0.292017	0.994937	0	conserved hypothetical protein
VC_0758	0.136976	0.909424	0.683541	1	0	conserved hypothetical protein
VC_0759	-0.149786	1.1094	0.662846	1	0	gcpE protein
VC_0760	-0.248164	1.18769	0.483786	1	0	histidyl-tRNA synthetase
VC_0761	-0.272564	1.20795	0.433932	1	0	conserved hypothetical protein
VC_0762	-0.359752	1.28321	0.324912	1	1	lipoprotein, putative
VC_0763	-0.14633	1.10675	0.666355	1	1	GTP-binding protein
VC_0764	0.565482	0.675729	0.109369	0.756902	0	hypothetical protein
VC_0765	0.773847	0.584856	0.0301358	0.438459	0	conserved hypothetical protein
VC_0766	0.574173	0.671671	0.0926638	0.710304	0	exodeoxyribonuclease VII, large subunit
VC_0767	-0.101565	1.07294	0.778312	1	0	inosine-5`-monophosphate dehydrogenase
VC_0768	-0.380282	1.3016	0.267697	0.972298	1	GMP synthase
VC_0769	0.0249027	0.982887	0.948776	1	1	chitinase, putative	Type2 secretion
VC_0770	0.710395	0.611153	0.104588	0.743952	0	conserved hypothetical protein
VC_0771	0.946241	0.518983	0.0505826	0.555683	0	vibriobactin-specific isochorismatase
VC_0772	0.396783	0.75955	0.306588	1	1	vibriobactin-specific 2,3-dihydroxybenzoate-AMP ligase
VC_0773	0.938214	0.521878	0.0543469	0.567709	0	vibriobactin-specific isochorismate synthase
VC_0774	1.40992	0.376333	0.00560582	0.142336	0	hypothetical protein
VC_0775	0.921875	0.527823	0.0234486	0.371197	0	vibriobactin synthetase, amide synthase subunit VibH
VC_0776	0.37507	0.771068	0.341595	1	0	vibriobactin and enterobactin ABC transporter, periplasmic ferric vibriobactin/enterobactin-binding protein
VC_0777	0.54275	0.686461	0.136978	0.798946	0	vibriobactin and enterobactin ABC transporter, permease protein
VC_0778	0.465928	0.724005	0.234149	0.928904	0	vibriobactin and enterobactin ABC transporter, permease protein
VC_0779	-0.0769699	1.0548	0.834751	1	0	vibriobactin and enterobactin ABC transporter, ATP-binding protein
VC_0780	0.129109	0.914396	0.727901	1	0	vibriobactin synthase component D
VC_0781	0.321294	0.800351	0.34994	1	1	transcriptional regulator, LysR family
VC_0782	0.701961	0.614736	0.058632	0.599454	0	hypothetical protein
VC_0783	0.197323	0.872168	0.591106	1	0	conserved hypothetical protein
VC_0784	-0.635662	1.55365	0.0932145	0.710304	4	sodium/alanine symporter
VC_0785	-0.783004	1.72071	0.0400638	0.506946	0	hypothetical protein
VC_0786	-0.527762	1.44169	0.163998	0.847395	1	D-amino acid dehydrogenase, small subunit
VC_0787	-0.947593	1.92865	0.0120659	0.22452	0	transcriptional regulator, LysR family
VC_0788	-0.467749	1.38295	0.202219	0.886064	0	hypothetical protein
VC_0789	-0.425418	1.34296	0.243459	0.944811	0	hypothetical protein
VC_0790	0.705784	0.613109	0.0685791	0.636852	0	transcriptional regulator CitB
VC_0791	0.551842	0.682149	0.181276	0.871975	1	sensor kinase citA
VC_0792	-0.0969675	1.06952	0.802437	1	1	oxaloacetate decarboxylase, beta subunit
VC_0793	-0.0244735	1.01711	0.956874	1	3	oxaloacetate decarboxylase, alpha subunit, authentic frameshift
VC_0794	-0.147598	1.10772	0.741086	1	0	oxaloacetate decarboxylase, gamma subunit, putative
VC_0795	-0.043904	1.0309	0.938291	1	3	citrate/sodium symporter
VC_0796	0.814939	0.568433	0.0926567	0.710304	0	citrate (pro-3S)-lyase ligase
VC_0797	-0.489009	1.40348	0.364427	1	0	citrate lyase, gamma subunit
VC_0798	-0.489806	1.40426	0.208654	0.895343	0	citrate lyase, beta subunit
VC_0799	-0.337582	1.26364	0.36024	1	1	citrate lyase, alpha subunit
VC_0800	-0.182323	1.13471	0.671077	1	0	apo-citrate lyase phosphoribosyl-dephospho-CoA transferase
VC_0801	-0.137118	1.09971	0.721031	1	1	2-(5-triphosphoribosyl)-3-dephosphocoenzyme-A synthase
VC_0802	-0.35561	1.27953	0.501669	1	1	hypothetical protein
VC_0803	-0.141124	1.10276	0.689824	1	2	RNA methyltransferase, TrmH family
VC_0804	-0.121223	1.08766	0.807401	1	1	ferredoxin
VC_0805	-0.272061	1.20753	0.674182	1	0	hypothetical protein
VC_0806	-0.216395	1.16183	0.552287	1	3	conserved hypothetical protein
VC_0807	0.0129345	0.991075	0.972458	1	2	hypothetical protein
VC_0808	0.0110623	0.992362	0.982882	1	0	hypothetical protein
VC_0809	0.0298208	0.979542	0.933935	1	0	hypothetical protein
VC_0810	0.677505	0.625246	0.0832973	0.678971	0	hypothetical protein
VC_0811	0.155547	0.897792	0.679564	1	0	hypothetical protein
VC_0812	-0.0190728	1.01331	0.955786	1	1	ATP-dependent RNA helicase, DEAD/DEAH box family
VC_0813	0.343416	0.788173	0.348149	1	0	tellurite resistance protein-related protein
VC_0814	0.657502	0.633975	0.124684	0.768942	1	transcriptional regulator, putative
VC_0815	0.250404	0.840661	0.552276	1	1	hypothetical protein
VC_0816	0.379586	0.768658	0.373567	1	0	hypothetical protein
VC_0817	0.210873	0.864014	0.570107	1	0	transposase, putative
VC_0819	0.868213	0.547825	0.0404312	0.509911	1	aldehyde dehydrogenase
VC_0820	1.22019	0.429226	0.000787497	0.0402227	0	ToxR-activated gene A protein
VC_0821	0.862963	0.549822	0.0372642	0.490353	0	hypothetical protein
VC_0822	0.813757	0.568899	0.0236068	0.371197	1	inner membrane protein, putative
VC_0823	0.928414	0.525436	0.00908077	0.180392	0	hypothetical protein
VC_0824	1.27556	0.413064	0.000255885	0.0178284	0	tagD protein
VC_0825	0.465564	0.724188	0.204383	0.889142	0	toxin co-regulated pilus biosynthesis protein I
VC_0826	0.356334	0.781147	0.302033	0.994937	1	toxin co-regulated pilus biosynthesis protein P
VC_0827	0.215946	0.860981	0.524885	1	0	toxin co-regulated pilus biosynthesis protein H
VC_0828	0.605073	0.657438	0.0841584	0.682163	1	toxin co-regulated pilin
VC_0829	0.164119	0.892473	0.656196	1	0	toxin co-regulated pilus biosynthesis protein B
VC_0830	0.0994254	0.933405	0.788472	1	0	toxin co-regulated pilus biosynthesis protein Q
VC_0831	0.378255	0.769368	0.291957	0.994937	0	toxin co-regulated pilus biosynthesis outer membrane protein C
VC_0832	0.820753	0.566146	0.0544689	0.567709	0	toxin co-regulated pilus biosynthesis protein R
VC_0833	1.15277	0.449762	0.00357929	0.107211	0	toxin co-regulated pilus biosynthesis protein D
VC_0834	0.593645	0.662666	0.129535	0.781219	0	toxin co-regulated pilus biosynthesis protein S
VC_0835	0.667829	0.629453	0.068602	0.636852	0	toxin co-regulated pilus biosynthesis protein T
VC_0836	1.04334	0.485202	0.00613105	0.147839	1	toxin co-regulated pilus biosynthesis protein E
VC_0837	0.958599	0.514556	0.00767686	0.166289	0	toxin co-regulated pilus biosynthesis protein F
VC_0838	0.620056	0.650646	0.134602	0.791841	1	TCP pilus virulence regulatory protein
VC_0839	0.356794	0.780898	0.392234	1	0	leader peptidase TcpJ
VC_0840	0.0349304	0.976079	0.923117	1	1	accessory colonization factor AcfB
VC_0841	0.505175	0.704575	0.174806	0.870397	0	accessory colonization factor AcfC
VC_0842	0.493673	0.710215	0.185451	0.873573	0	conserved hypothetical protein
VC_0843	0.239855	0.84683	0.515965	1	0	tagE protein
VC_0844	0.826497	0.563897	0.0518207	0.561718	0	accessory colonization factor AcfA
VC_0845	0.224655	0.855799	0.525346	1	1	lipoprotein, putative
VC_0847	0.296051	0.814479	0.418038	1	1	integrase, phage family
VC_0848	0.420197	0.747322	0.221494	0.911167	1	small protein B
VC_0849	0.185712	0.879215	0.612886	1	0	conserved hypothetical protein
VC_0850	0.129347	0.914245	0.726515	1	0	conserved hypothetical protein
VC_0851	0.47873	0.717609	0.17171	0.863191	0	small protein A
VC_0852	-0.00254838	1.00177	0.994523	1	1	DNA repair protein RecN
VC_0853	-0.0553056	1.03908	0.873961	1	1	conserved hypothetical protein
VC_0854	-0.889936	1.85309	0.0113085	0.212534	0	heat shock protein GrpE
VC_0855	-0.89572	1.86054	0.0373456	0.490353	1	dnaK protein
VC_0856	-1.50801	2.84418	0.00123841	0.0527562	1	dnaJ protein
VC_0857	-0.00999873	1.00695	0.986925	1	0	pilin, putative
VC_0858	0.173522	0.886675	0.706069	1	0	type IV pilin, putative
VC_0859	0.362415	0.777861	0.401434	1	0	hypothetical protein
VC_0860	0.0319525	0.978096	0.964983	1	0	hypothetical protein
VC_0861	-0.27729	1.21192	0.470826	1	0	type IV pilin, putative
VC_0862	0.620025	0.65066	0.106422	0.752115	0	hypothetical protein
VC_0863	0.195376	0.873345	0.569735	1	2	conserved hypothetical protein
VC_0864	0.0968275	0.935087	0.794423	1	0	zinc-binding domain protein
VC_0865	0.285395	0.820517	0.421992	1	0	hypothetical protein
VC_0866	0.0581594	0.960489	0.866486	1	0	transglycosylase, Slt family
VC_0867	0.278723	0.82432	0.459289	1	0	hypothetical protein
VC_0868	0.340858	0.789572	0.384475	1	1	hypothetical protein
VC_0869	-1.03112	2.04362	0.00241563	0.0810651	7	phosphoribosylformylglycinamidine synthase
VC_0870	0.57795	0.669915	0.124963	0.769034	0	IS1004 transposase
VC_0871	0.0720404	0.951292	0.840001	1	0	hypothetical protein
VC_0872	0.190929	0.876042	0.58926	1	0	conserved hypothetical protein
VC_0873	-0.0234436	1.01638	0.947457	1	0	conserved hypothetical protein
VC_0874	0.063854	0.956705	0.887127	1	0	hypothetical protein
VC_0875	-0.26992	1.20574	0.429216	1	3	prolyl-tRNA synthetase
VC_0876	0.196987	0.87237	0.583637	1	0	conserved hypothetical protein
VC_0877	1.02993	0.489734	0.0180433	0.301938	0	hypothetical protein
VC_0878	0.179012	0.883308	0.6439	1	1	ribosomal protein, L31P family
VC_0880	-2.47359	5.55423	1.59e-11	3.05e-08	3	conserved hypothetical protein
VC_0881	0.0966699	0.935189	0.790397	1	2	conserved hypothetical protein
VC_0882	0.472352	0.720789	0.19979	0.885049	0	conserved hypothetical protein
VC_0883	-0.73913	1.66917	0.0448007	0.530883	0	hypothetical protein
VC_0884	-0.711717	1.63775	0.0723611	0.643598	0	acetyltransferase-related protein
VC_0885	-1.00164	2.00227	0.0189599	0.310937	0	hypothetical protein
VC_0886	-0.95765	1.94214	0.012122	0.22452	0	hypothetical protein
VC_0887	0.497523	0.708322	0.198329	0.884153	1	conserved hypothetical protein
VC_0888	0.0695096	0.952962	0.854945	1	1	pseudouridine synthase Rlu family protein
VC_0889	-0.72142	1.6488	0.0343055	0.47312	5	1-deoxyxylulose-5-phosphate synthase
VC_0890	0.103106	0.931026	0.765687	1	2	geranyltranstransferase
VC_0891	0.133876	0.91138	0.703318	1	0	exodeoxyribonuclease VII, small subunit
VC_0892	0.00910978	0.993705	0.980921	1	0	chemotaxis protein PomA
VC_0893	0.0645718	0.956229	0.862519	1	0	chemotaxis protein PomB
VC_0894	-0.465711	1.381	0.189422	0.875286	1	thiamin biosynthesis protein ThiI
VC_0895	-0.635151	1.5531	0.106308	0.752115	0	hypothetical protein
VC_0896	0.0458827	0.968697	0.905224	1	0	transcriptional regulator, LysR family
VC_0897	0.12732	0.91553	0.731433	1	0	conserved hypothetical protein
VC_0898	0.206285	0.866766	0.547318	1	2	exodeoxyribonuclease IX
VC_0899	-0.318262	1.24683	0.355483	1	1	conserved hypothetical protein
VC_0900	-0.0340025	1.02385	0.921067	1	0	GGDEF family protein
VC_0901	0.265635	0.831833	0.44868	1	4	hypothetical protein
VC_0902	0.324055	0.798821	0.33799	1	1	conserved hypothetical protein
VC_0903	0.363649	0.777196	0.321783	1	1	syd protein
VC_0904	0.0394972	0.972994	0.917478	1	0	conserved hypothetical protein
VC_0905	-0.0879804	1.06288	0.796504	1	1	lipoprotein YaeC
VC_0906	-0.204332	1.15215	0.567289	1	3	ABC transporter, permease protein
VC_0907	-0.0433069	1.03047	0.9031	1	3	ABC transporter, ATP-binding protein
VC_0908	0.1486	0.902126	0.662273	1	1	histidinol phosphatase-related protein
VC_0909	0.214424	0.86189	0.539212	1	0	trehalose operon repressor
VC_0910	-0.470732	1.38581	0.209007	0.895343	3	PTS system, trehalose-specific IIBC component
VC_0911	-0.213217	1.15927	0.571885	1	2	trehalose-6-phosphate hydrolase
VC_0912	0.132062	0.912526	0.764559	1	1	hypothetical protein
VC_0913	-0.0319191	1.02237	0.930103	1	0	conserved hypothetical protein
VC_0914	-0.0770144	1.05483	0.82297	1	5	multidrug resistance protein, putative
VC_0915	0.0679308	0.954005	0.932131	1	0	hypothetical protein
VC_0916	-0.842759	1.79348	0.0360782	0.48365	0	phosphotyrosine protein phosphatase
VC_0917	-0.219081	1.16399	0.556348	1	1	UDP-N-acetylglucosamine 2-epimerase
VC_0918	-0.0777596	1.05538	0.832638	1	0	UDP-N-acetyl-D-mannosaminuronic acid dehydrogenase
VC_0919	-0.0991825	1.07117	0.798	1	0	bacterial transferase hexapeptide domain protein
VC_0920	0.265381	0.831979	0.473776	1	0	exopolysaccharide biosynthesis protein EpsF, putative
VC_0921	-0.223601	1.16764	0.543025	1	1	polysaccharide export protein, putative
VC_0922	-0.0199249	1.01391	0.959466	1	0	hypothetical protein
VC_0923	0.0673681	0.954377	0.854165	1	0	bacterial transferase hexapeptide domain protein
VC_0924	0.0915132	0.938538	0.798461	1	1	capK protein, putative
VC_0925	-0.00632802	1.0044	0.987975	1	1	polysaccharide biosynthesis protein, putative
VC_0926	-0.115308	1.08321	0.758281	1	0	hypothetical protein
VC_0927	0.283488	0.821602	0.446032	1	0	UDP-N-acetyl-D-mannosamine transferase
VC_0928	0.22488	0.855666	0.537014	1	1	hypothetical protein
VC_0929	0.161655	0.893999	0.683964	1	0	hypothetical protein
VC_0930	-0.0903744	1.06465	0.800132	1	1	hypothetical protein	Type2 secretion
VC_0931	0.0521653	0.964488	0.913162	1	2	conserved hypothetical protein
VC_0932	0.127829	0.915208	0.733654	1	1	hypothetical protein
VC_0933	-0.0488451	1.03444	0.909076	1	0	hypothetical protein
VC_0934	-0.350927	1.27538	0.345611	1	0	capsular polysaccharide biosynthesis glycosyltransferase, putative
VC_0935	0.131606	0.912815	0.720242	1	0	hypothetical protein
VC_0936	-0.0608798	1.0431	0.872261	1	0	hypothetical protein
VC_0937	-0.081268	1.05795	0.81732	1	1	exopolysaccharide biosynthesis protein, putative
VC_0938	0.15591	0.897566	0.682131	1	1	hypothetical protein
VC_0939	0.275974	0.825892	0.471013	1	0	hypothetical protein
VC_0940	1.1028	0.465611	0.00383645	0.113146	0	conserved hypothetical protein
VC_0941	-0.324385	1.25213	0.344151	1	2	serine hydroxymethyltransferase
VC_0942	0.310813	0.806187	0.368534	1	0	lipoprotein, putative
VC_0943	-0.104772	1.07532	0.764996	1	1	lipoic acid synthetase
VC_0944	-0.0169759	1.01184	0.962082	1	1	lipoate-protein ligase B
VC_0945	-0.39238	1.31256	0.265165	0.969153	0	conserved hypothetical protein
VC_0946	0.376444	0.770334	0.327709	1	0	hypothetical protein
VC_0947	0.171688	0.887803	0.617972	1	0	D-alanyl-D-alanine carboxypeptidase
VC_0948	0.208747	0.865289	0.54319	1	1	rare lipoprotein A, putative
VC_0949	-0.0607337	1.043	0.864778	1	1	rod shape-determining protein RodA
VC_0950	0.0135266	0.990668	0.970619	1	0	penicillin-binding protein 2
VC_0951	0.317549	0.802432	0.378566	1	1	conserved hypothetical protein
VC_0952	0.467111	0.723412	0.178922	0.871975	0	conserved hypothetical protein
VC_0953	0.0166765	0.988507	0.962568	1	0	DNA polymerase III, delta subunit
VC_0954	0.493916	0.710095	0.195313	0.883674	0	rare lipoprotein B
VC_0955	0.321879	0.800027	0.396211	1	0	hypothetical protein
VC_0956	-0.156648	1.11469	0.649136	1	1	leucyl-tRNA synthetase
VC_0957	-0.220951	1.1655	0.537034	1	0	conserved hypothetical protein
VC_0958	0.219964	0.858587	0.536994	1	1	apolipoprotein N-acyltransferase
VC_0959	-0.00530829	1.00369	0.988183	1	0	hemolysin, putative
VC_0960	-0.145686	1.10626	0.667813	1	0	conserved hypothetical protein
VC_0961	-0.308047	1.23803	0.368104	1	1	phoH family protein
VC_0962	-0.567487	1.48194	0.0926257	0.710304	0	conserved hypothetical protein
VC_0963	-0.166021	1.12196	0.6467	1	0	visC protein, putative
VC_0964	0.140298	0.907332	0.683799	1	0	PTS system, glucose-specific IIA component
VC_0965	0.421323	0.746739	0.216017	0.910707	0	phosphoenolpyruvate-protein phosphotransferase
VC_0966	0.339209	0.790475	0.321224	1	0	phosphocarrier protein HPr
VC_0967	0.421645	0.746573	0.243394	0.944811	0	hypothetical protein
VC_0968	0.377256	0.7699	0.262813	0.96586	3	cysteine synthase A
VC_0969	0.324488	0.798582	0.347073	1	0	cysZ protein
VC_0970	-0.235128	1.17701	0.496435	1	0	cell division protein ZipA
VC_0971	-0.170707	1.12561	0.619695	1	2	DNA ligase
VC_0972	-0.745653	1.67673	0.044687	0.530883	2	porin, putative
VC_0973	-0.118004	1.08523	0.737836	1	2	lipoprotein, putative
VC_0974	-0.15614	1.1143	0.659989	1	1	transcriptional regulator, MerR family
VC_0975	0.389483	0.763403	0.257165	0.961924	0	conserved hypothetical protein
VC_0976	0.595044	0.662024	0.0873155	0.690243	0	conserved hypothetical protein
VC_0977	-0.523182	1.43712	0.180786	0.871975	1	conserved hypothetical protein
VC_0978	0.776017	0.583977	0.0500473	0.55457	0	hypothetical protein
VC_0979	0.288644	0.818671	0.434357	1	0	oxidoreductase, short-chain dehydrogenase/reductase family
VC_0981	0.0461459	0.96852	0.895959	1	0	conserved hypothetical protein
VC_0982	-0.576319	1.49104	0.0931501	0.710304	0	hypothetical protein
VC_0983	-0.114215	1.08239	0.752571	1	0	regulatory protein ToxS
VC_0984	0.0627136	0.957462	0.860973	1	0	cholera toxin transcriptional activator
VC_0985	-0.471051	1.38612	0.261142	0.964674	1	heat shock protein HtpG
VC_0986	-0.0278506	1.01949	0.939114	1	0	adenylate kinase
VC_0987	0.209981	0.864549	0.556545	1	0	ferrochelatase
VC_0987	0.2051	0.867479	0.567286	1	0	ferrochelatase
VC_0988	1.18529	0.439736	0.00165146	0.0646094	2	proton/peptide symporter family protein
VC_0989	0.575794	0.670917	0.160489	0.839067	0	hypothetical protein
VC_0990	0.295447	0.81482	0.407257	1	0	transcriptional activator RfaH, putative
VC_0991	-2.0608	4.17218	1.37e-05	0.00263953	0	asparagine synthetase B, glutamine-hydrolyzing
VC_0992	-0.081298	1.05797	0.824296	1	2	glutathione-regulated potassium-efflux system protein KefB, putative
VC_0993	0.0597021	0.959462	0.860142	1	0	N-acetylglucosamine repressor
VC_0994	0.193928	0.874222	0.579924	1	0	N-acetylglucosamine-6-phosphate deacetylase
VC_0995	-0.209113	1.15598	0.539471	1	0	PTS system, N-acetylglucosamine-specific IIABC component
VC_0996	0.884088	0.54183	0.023817	0.371197	0	hypothetical protein
VC_0997	0.231971	0.851471	0.499793	1	0	glutaminyl-tRNA synthetase
VC_0998	-0.214001	1.1599	0.53704	1	0	conserved hypothetical protein
VC_0999	-0.199748	1.1485	0.57698	1	0	tRNA pseudouridine synthase A
VC_1000	0.145028	0.904362	0.670529	1	0	acetyl-CoA carboxylase, carboxyl transferase beta subunit
VC_1001	0.139798	0.907646	0.677682	1	0	folylpolyglutamate synthase/dihydrofolate synthase
VC_1002	0.268927	0.829937	0.427718	1	3	dedD protein
VC_1003	0.00131498	0.999089	0.997491	1	0	bacteriocin production protein
VC_1004	-0.250385	1.18952	0.473988	1	0	amidophosphoribosyltransferase
VC_1005	0.436243	0.739057	0.22282	0.913683	0	conserved hypothetical protein
VC_1006	0.290508	0.817614	0.393842	1	0	ribonuclease T
VC_1007	0.467154	0.72339	0.283233	0.986298	0	hypothetical protein
VC_1008	0.40382	0.755854	0.266994	0.972298	0	sodium-type flagellar protein MotY
VC_1009	0.422395	0.746185	0.274742	0.980933	0	conserved hypothetical protein
VC_1010	0.320788	0.800633	0.360358	1	0	lactoylglutathione lyase
VC_1011	0.246667	0.842841	0.482285	1	0	endonuclease III
VC_1012	0.0760469	0.948653	0.822955	1	0	RnfE-related protein
VC_1013	0.126067	0.916326	0.730105	1	0	RnfG-related protein
VC_1014	-0.0662221	1.04697	0.852043	1	0	RnfD-related protein
VC_1015	-0.250034	1.18924	0.465029	1	4	RnfC-related protein
VC_1016	0.118843	0.920926	0.738945	1	0	RnfB-related protein
VC_1017	0.261665	0.834124	0.463424	1	0	RnfA-related protein
VC_1018	0.0459152	0.968675	0.895419	1	2	excinuclease ABC subunit B, authentic frameshift
VC_1020	0.238403	0.847683	0.508216	1	0	hypothetical protein
VC_1021	0.150607	0.900871	0.658914	1	1	LuxO repressor protein
VC_1022	0.235417	0.849439	0.503916	1	0	phosphorelay protein
VC_1023	-0.121487	1.08786	0.719468	1	1	conserved hypothetical protein
VC_1024	-0.139492	1.10152	0.686751	1	2	molybdenum cofactor biosynthesis protein A
VC_1025	-0.216889	1.16222	0.526316	1	2	molybdenum cofactor biosynthesis protein B
VC_1026	-0.360836	1.28417	0.331962	1	1	molybdenum cofactor biosynthesis protein C
VC_1027	-0.14114	1.10278	0.710255	1	0	molybdenum cofactor biosynthesis protein D
VC_1028	-0.120415	1.08705	0.75182	1	0	molybdenum cofactor biosynthesis protein E
VC_1029	0.013506	0.990682	0.97284	1	1	GGDEF family protein
VC_1030	0.102566	0.931375	0.788747	1	0	hypothetical protein
VC_1031	-0.0253933	1.01776	0.944434	1	0	CBS domain protein
VC_1032	-0.253832	1.19237	0.492474	1	0	hypothetical protein
VC_1033	-0.57342	1.48805	0.101534	0.731732	0	cation transport ATPase, E1-E2 family
VC_1034	-0.0275186	1.01926	0.943429	1	2	uridine phosphorylase
VC_1035	0.391802	0.762177	0.316076	1	0	hypothetical protein
VC_1036	-0.0184439	1.01287	0.957036	1	0	methionyl-tRNA synthetase
VC_1037	-0.052019	1.03671	0.882695	1	1	mrp protein
VC_1038	0.414122	0.750476	0.237431	0.932697	0	uridine kinase
VC_1039	-0.268309	1.2044	0.435035	1	1	asmA protein
VC_1040	0.459208	0.727386	0.198785	0.884153	0	cob(I)alamin adenosyltransferase
VC_1041	0.0686042	0.95356	0.860465	1	0	phosphotyrosine protein phosphatase
VC_1042	-0.346312	1.27131	0.344222	1	3	long-chain fatty acid transport protein
VC_1043	0.0280935	0.980715	0.937967	1	1	long-chain fatty acid transport protein
VC_1044	-0.0567507	1.04012	0.87685	1	0	hypothetical protein
VC_1045	0.00522672	0.996384	0.991837	1	0	RNA polymerase sigma-70 factor, ECF subfamily
VC_1046	-1.33579	2.52414	0.000286325	0.018927	1	fatty oxidation complex, beta subunit
VC_1047	-1.66992	3.18197	4.02e-05	0.00566695	2	fatty oxidation complex, alpha subunit
VC_1048	0.316311	0.803121	0.381185	1	1	conserved hypothetical protein
VC_1049	0.197078	0.872315	0.56776	1	0	transcriptional regulator, LysR family
VC_1050	0.0256885	0.982352	0.943591	1	0	response regulator
VC_1051	-0.0693645	1.04925	0.856126	1	0	hypothetical protein
VC_1052	0.0219438	0.984905	0.953744	1	0	conserved hypothetical protein
VC_1053	-0.0135194	1.00941	0.968838	1	1	adenine phosphoribosyltransferase
VC_1054	-0.285066	1.21847	0.412716	1	0	DNA polymerase III, subunits gamma and tau
VC_1055	-0.89023	1.85347	0.00934506	0.1846	2	conserved hypothetical protein
VC_1056	-1.10312	2.14819	0.00154012	0.0608743	2	recombination protein RecR
VC_1057	0.052895	0.964	0.906796	1	1	hypothetical protein
VC_1058	0.506206	0.704071	0.192457	0.882633	1	conserved hypothetical protein
VC_1059	0.0905669	0.939154	0.797123	1	1	oxidoreductase, short-chain dehydrogenase/reductase family
VC_1060	-0.0625187	1.04429	0.855231	1	1	sohB protein, peptidase U7 family
VC_1061	0.0186832	0.987133	0.977203	1	1	cysteine synthase/cystathionine beta-synthase family protein
VC_1062	-0.132649	1.0963	0.731242	1	0	transcriptional regulator, AsnC family
VC_1063	0.101119	0.932309	0.783417	1	0	acyl-CoA thioesterase II
VC_1064	-0.190868	1.14145	0.576576	1	0	lipoprotein, putative
VC_1065	-0.0382519	1.02687	0.921445	1	1	MGMT family protein
VC_1066	-0.359062	1.28259	0.326301	1	1	hypothetical protein
VC_1067	0.120758	0.919704	0.735164	1	0	conserved hypothetical protein
VC_1068	0.0473724	0.967697	0.90125	1	0	transcriptional regulator, ArsR family
VC_1069	-0.439978	1.35658	0.216869	0.910707	2	glyceraldehyde 3-phosphate dehydrogenase
VC_1070	-0.611908	1.52828	0.0983302	0.722054	1	phosphatase, putative
VC_1071	-0.354879	1.27888	0.336068	1	0	transporter, putative
VC_1072	0.663764	0.631229	0.181718	0.871975	0	hypothetical protein
VC_1073	-0.473972	1.38893	0.190188	0.875286	6	chitinase, putative
VC_1074	0.298632	0.813023	0.444522	1	0	hypothetical protein
VC_1075	0.110269	0.926416	0.765539	1	0	conserved hypothetical protein
VC_1076	0.300933	0.811727	0.403001	1	0	transcriptional regulator, AraC/XylS family
VC_1077	0.32641	0.797519	0.339958	1	0	hypothetical protein
VC_1078	0.0112684	0.99222	0.977838	1	0	hypothetical protein
VC_1079	-0.0853973	1.06098	0.817224	1	0	conserved hypothetical protein
VC_1080	-0.379216	1.30063	0.320563	1	0	hypothetical protein
VC_1081	-0.144642	1.10546	0.692336	1	1	response regulator
VC_1082	0.0988271	0.933792	0.793699	1	1	response regulator
VC_1083	0.238656	0.847534	0.514674	1	0	hypothetical protein
VC_1084	0.154926	0.898179	0.684419	1	1	sensory box sensor histidine kinase
VC_1085	0.190941	0.876034	0.601467	1	1	sensor histidine kinase
VC_1086	0.34947	0.784872	0.343535	1	0	response regulator
VC_1087	-0.111415	1.08029	0.743991	1	0	response regulator
VC_1088	0.352089	0.783449	0.33183	1	0	sensor histidine kinase
VC_1089	0.178256	0.883771	0.63834	1	0	conserved hypothetical protein
VC_1090	-0.0250029	1.01748	0.959286	1	0	hypothetical protein
VC_1091	-1.00474	2.00659	0.00902561	0.180392	1	oligopeptide ABC transporter, periplasmic oligopeptide-binding protein
VC_1092	-0.648775	1.56784	0.0729108	0.644101	2	oligopeptide ABC transporter, permease protein
VC_1093	-1.0407	2.05723	0.00665164	0.1518	0	oligopeptide ABC transporter, permease protein
VC_1094	-1.31489	2.48783	0.00140783	0.0568169	2	oligopeptide ABC transporter, ATP-binding protein
VC_1095	-1.51969	2.86729	0.000137149	0.0111878	1	oligopeptide ABC transporter, ATP-binding protein
VC_1096	0.0343031	0.976503	0.934657	1	0	conserved hypothetical protein
VC_1097	0.882814	0.542309	0.0160388	0.274521	1	phosphate acetyltransferase
VC_1098	0.331511	0.794703	0.368787	1	0	acetate kinase
VC_1099	-0.629665	1.54721	0.0852526	0.683768	0	conserved hypothetical protein
VC_1100	0.277427	0.825061	0.452754	1	0	hypothetical protein
VC_1101	-0.493206	1.40757	0.166912	0.854392	0	conserved hypothetical protein
VC_1102	-0.146411	1.10681	0.687515	1	1	ABC transporter, permease protein, putative
VC_1103	-0.37315	1.29518	0.324227	1	0	ABC transporter, ATP-binding protein
VC_1104	0.317686	0.802356	0.390641	1	0	GGDEF family protein
VC_1105	0.0547731	0.962746	0.890004	1	2	conserved hypothetical protein
VC_1106	0.474855	0.719539	0.200371	0.885049	1	SecA, C-motif domain protein
VC_1107	0.189811	0.87672	0.578481	1	0	outer membrane lipoproteins carrier protein
VC_1108	-0.341888	1.26741	0.320346	1	0	conserved hypothetical protein
VC_1109	0.335666	0.792418	0.38408	1	0	hypothetical protein
VC_1110	-0.178785	1.13193	0.61896	1	0	seryl-tRNA synthetase
VC_1111	0.16826	0.889915	0.641181	1	2	adenosylmethionine-8-amino-7-oxononanoate aminotransferase
VC_1112	-0.261789	1.19896	0.474711	1	0	biotin synthase
VC_1113	-0.350512	1.27501	0.353749	1	1	8-amino-7-oxononanoate synthase
VC_1114	0.688654	0.620432	0.0465042	0.535427	1	biotin synthesis protein BioC
VC_1115	0.50057	0.706828	0.140584	0.809306	1	dethiobiotin synthetase
VC_1116	0.864288	0.549317	0.0363419	0.484159	0	hypothetical protein
VC_1117	-0.763399	1.69749	0.0600653	0.609817	0	heat shock protein HtpX
VC_1118	0.22198	0.857388	0.558938	1	1	transcriptional regulator, putative
VC_1119	0.169101	0.889397	0.650154	1	1	oxidoreductase, short-chain dehydrogenase/reductase family
VC_1120	0.389804	0.763233	0.261001	0.964674	1	conserved hypothetical protein
VC_1121	0.483242	0.715368	0.187405	0.875286	1	conserved hypothetical protein
VC_1122	0.724982	0.605005	0.03946	0.502109	0	cyclopropane-fatty-acyl-phospholipid synthase
VC_1123	0.322639	0.799606	0.41132	1	0	hypothetical protein
VC_1124	0.182954	0.880897	0.629393	1	0	conserved hypothetical protein
VC_1125	0.166951	0.890723	0.658436	1	0	hypothetical protein
VC_1126	-0.00577351	1.00401	0.987081	1	1	adenylosuccinate lyase
VC_1127	0.193454	0.87451	0.578699	1	1	conserved hypothetical protein
VC_1128	0.419059	0.747912	0.219252	0.911167	1	tRNA (5-methylaminomethyl-2-thiouridylate)-methyltransferase
VC_1129	0.313044	0.804941	0.367592	1	0	inosine-guanosine kinase
VC_1130	0.228429	0.853564	0.532467	1	0	DNA-binding protein VicH
VC_1131	0.260507	0.834795	0.471468	1	3	membrane protein, putative
VC_1132	-0.609417	1.52564	0.0897146	0.697699	0	ATP phosphoribosyltransferase
VC_1133	-0.367598	1.2902	0.300301	0.994937	0	histidinol dehydrogenase
VC_1134	0.0575202	0.960914	0.877298	1	1	histidinol-phosphate aminotransferase
VC_1135	-0.180934	1.13362	0.621126	1	0	imidazoleglycerol-phosphate dehydratase/histidinol-phosphatase
VC_1136	-0.276573	1.21131	0.476063	1	1	amidotransferase HisH
VC_1137	-0.176844	1.13041	0.635273	1	1	phosphoribosylformimino-5-aminoimidazole carboxamide ribotide isomerase
VC_1138	-0.419222	1.33721	0.259091	0.964164	1	hisF protein (cyclase)
VC_1139	-0.504108	1.41825	0.174452	0.870397	0	phosphoribosyl-ATP pyrophosphatase/phosphoribosyl-AMP cyclohydrolase
VC_1140	0.108838	0.927335	0.760857	1	2	pseudouridine synthase family 1 protein
VC_1141	-0.427786	1.34517	0.226929	0.921625	0	isocitrate dehydrogenase, NADP-dependent, monomeric type
VC_1142	-0.389812	1.31022	0.367473	1	1	cold shock-like protein CspD
VC_1143	-0.354732	1.27875	0.328359	1	0	ATP-dependent Clp protease adaptor protein ClpS
VC_1144	-0.561527	1.47583	0.151768	0.826995	0	ATP-dependent Clp protease, ATP-binding subunit ClpA
VC_1145	0.00643779	0.995548	0.985768	1	0	conserved hypothetical protein
VC_1146	0.182704	0.88105	0.625046	1	0	glutaredoxin 1
VC_1147	-0.146013	1.10651	0.666361	1	1	iron-containing alcohol dehydrogenase
VC_1148	0.00796768	0.994492	0.981465	1	1	conserved hypothetical protein
VC_1149	-0.247266	1.18696	0.473481	1	2	glutamate decarboxylase, putative
VC_1150	-0.489243	1.40371	0.165601	0.853379	0	hypothetical protein
VC_1151	-0.118698	1.08575	0.736267	1	3	conserved hypothetical protein
VC_1152	-0.319314	1.24774	0.343503	1	0	hypothetical protein
VC_1153	-1.06472	2.09177	0.00625218	0.148067	0	conserved hypothetical protein
VC_1154	0.267815	0.830576	0.439205	1	3	hypothetical protein
VC_1155	-0.11708	1.08454	0.754182	1	0	response regulator
VC_1156	0.102282	0.931558	0.777619	1	1	sensor histidine kinase
VC_1157	0.0995594	0.933318	0.785942	1	0	response regulator
VC_1158	0.242843	0.845078	0.470404	1	2	hypothetical protein
VC_1159	-0.260239	1.19768	0.445106	1	1	phosphoserine aminotransferase
VC_1160	-0.165742	1.12174	0.670264	1	3	hypothetical protein
VC_1161	-0.274623	1.20968	0.434552	1	1	membrane protein, putative
VC_1162	-0.256411	1.1945	0.467299	1	0	lipoprotein, putative
VC_1163	-0.153778	1.11248	0.674096	1	0	conserved hypothetical protein
VC_1164	0.108058	0.927836	0.770779	1	0	conserved hypothetical protein
VC_1165	-0.0745694	1.05305	0.839498	1	1	conserved hypothetical protein
VC_1166	-0.0450225	1.0317	0.895164	1	2	aspartyl-tRNA synthetase
VC_1167	0.461813	0.726073	0.249928	0.955771	0	thymidine kinase
VC_1168	-1.07338	2.10435	0.0047494	0.129143	2	proton/glutamate symporter
VC_1169	0.326597	0.797415	0.377803	1	0	tryptophan synthase, alpha subunit
VC_1170	0.206829	0.866439	0.546001	1	0	tryptophan synthase, beta subunit
VC_1171	-0.0745631	1.05304	0.835849	1	2	indole-3-glycerol phosphate synthase/phosphoribosylanthranilate isomerase
VC_1172	-0.351141	1.27557	0.347101	1	2	anthranilate phosphoribosyltransferase
VC_1173	-0.582047	1.49697	0.111011	0.760331	0	anthranilate synthase component II
VC_1174	-0.547186	1.46123	0.136395	0.798651	1	anthranilate synthase component I
VC_1175	0.13807	0.908734	0.802109	1	0	hypothetical protein
VC_1176	0.324981	0.798309	0.457682	1	0	trp operon leader peptide, putative
VC_1177	-0.185558	1.13726	0.600845	1	0	conserved hypothetical protein
VC_1178	-0.571189	1.48575	0.095615	0.717393	1	conserved hypothetical protein
VC_1179	-0.990462	1.98682	0.0052648	0.139208	1	pseudouridine synthase family 1 protein
VC_1180	-0.24279	1.18328	0.475501	1	1	transport ATP-binding protein CydC
VC_1181	-0.0842177	1.06011	0.805359	1	1	transport ATP-binding protein CydD
VC_1182	0.0603671	0.95902	0.859142	1	0	thioredoxin reductase
VC_1183	-0.742817	1.67344	0.0601228	0.609817	0	hypothetical protein
VC_1184	-0.710918	1.63684	0.04725	0.539156	0	aminotransferase, class V
VC_1185	-0.21953	1.16435	0.533308	1	1	GGDEF family protein
VC_1186	0.110298	0.926397	0.766892	1	0	sanA protein
VC_1187	0.224402	0.85595	0.572429	1	0	hypothetical protein
VC_1188	0.084698	0.942982	0.805364	1	0	malate dehydrogenase
VC_1189	0.54131	0.687147	0.114676	0.765088	0	hypothetical protein
VC_1191	0.0741822	0.94988	0.83933	1	0	hypothetical protein
VC_1192	0.138994	0.908152	0.868632	1	0	hypothetical protein
VC_1193	-0.206737	1.15408	0.574121	1	0	hypothetical protein
VC_1194	-0.0940575	1.06737	0.796462	1	0	conserved hypothetical protein
VC_1195	-0.0624899	1.04427	0.86288	1	1	lipoprotein, putative
VC_1196	0.343246	0.788266	0.338888	1	0	hypothetical protein
VC_1197	0.0840723	0.943391	0.807822	1	0	hypothetical protein
VC_1198	-0.598202	1.51383	0.0924813	0.710304	3	conserved hypothetical protein
VC_1199	0.1171	0.922039	0.758298	1	0	conserved hypothetical protein
VC_1200	0.26693	0.831086	0.452364	1	0	trypsin, putative	Type2 secretion
VC_1201	0.479924	0.717015	0.166119	0.854392	0	hypothetical protein
VC_1202	-1.03559	2.04995	0.00585108	0.143802	0	histidine ammonia-lyase
VC_1203	-1.57878	2.98717	5.85e-05	0.00724091	3	urocanate hydratase
VC_1204	-1.33954	2.5307	0.000278037	0.0187017	0	formiminoglutamase
VC_1205	-0.95905	1.94403	0.0157358	0.271761	2	imidazolonepropionase
VC_1206	-0.0711891	1.05058	0.849984	1	0	histidine utilization repressor
VC_1207	0.0340995	0.976641	0.924116	1	0	hypothetical protein
VC_1208	-0.335606	1.26191	0.347267	1	0	conserved hypothetical protein
VC_1209	0.329168	0.795995	0.343142	1	0	elongation factor P family protein
VC_1210	-0.155956	1.11416	0.65442	1	1	hypothetical protein
VC_1211	0.0588859	0.960005	0.871448	1	3	conserved hypothetical protein
VC_1212	0.128564	0.914742	0.718847	1	1	DNA polymerase II
VC_1213	0.158857	0.895734	0.643588	1	0	transcriptional regulator, LuxR family
VC_1214	0.371166	0.773157	0.277153	0.980933	1	excinuclease ABC, subunit C
VC_1215	0.223461	0.856508	0.534983	1	0	CDP-diacylglycerol--glycerol-3-phosphate 3-phosphatidyltransferase
VC_1216	-0.103744	1.07456	0.757741	1	0	GGDEF family protein
VC_1217	-1.47467	2.77919	0.00021562	0.0155979	0	conserved hypothetical protein
VC_1218	0.558683	0.678922	0.160739	0.839067	0	hypothetical protein
VC_1219	-0.216858	1.1622	0.582988	1	0	phenylalanyl-tRNA synthetase, alpha chain
VC_1220	-0.774971	1.71116	0.0387112	0.501414	0	phenylalanyl-tRNA synthetase, beta chain
VC_1221	-0.176986	1.13052	0.605867	1	0	hypothetical protein
VC_1222	-0.354217	1.27829	0.299682	0.994937	1	integration host factor, alpha subunit
VC_1223	-0.286135	1.21937	0.4014	1	1	hypothetical protein
VC_1224	-0.589394	1.50462	0.148511	0.818089	0	hypothetical protein
VC_1225	0.779415	0.582603	0.0381978	0.496443	0	hypothetical protein
VC_1226	-0.342851	1.26826	0.357163	1	1	thiopurine methyltransferase
VC_1227	-0.473661	1.38863	0.186434	0.875286	0	hypothetical protein
VC_1228	-0.529741	1.44367	0.14641	0.816181	0	phosphoribosylglycinamide formyltransferase 2
VC_1229	0.327491	0.796921	0.389405	1	0	membrane protein, putative
VC_1230	0.156263	0.897347	0.676882	1	1	hypothetical protein
VC_1231	0.138261	0.908614	0.684821	1	1	cytidine deaminase
VC_1232	0.0902745	0.939344	0.81458	1	0	conserved hypothetical protein
VC_1233	0.340468	0.789785	0.35689	1	0	conserved hypothetical protein
VC_1234	0.2158	0.861068	0.533261	1	1	exodeoxyribonuclease I
VC_1235	0.0940278	0.936903	0.80796	1	2	sodium/dicarboxylate symporter
VC_1236	0.0939283	0.936968	0.80353	1	1	PilB-related protein
VC_1237	0.0965465	0.935269	0.813134	1	2	nicotinate-nucleotide--dimethylbenzimidazole phosphoribosyltransferase
VC_1238	-0.201221	1.14967	0.615868	1	2	cobalamin (5`-phosphate) synthase
VC_1239	-0.457388	1.37305	0.235114	0.929307	0	cobinamide kinase/cobinamide phosphate guanylyltransferase
VC_1240	-0.399613	1.31915	0.292072	0.994937	0	alpha-ribazole-5`-phosphate phosphatase CobC, putative
VC_1241	0.0734585	0.950357	0.838317	1	0	hypothetical protein
VC_1242	-0.687536	1.61053	0.0450987	0.530883	0	succinylglutamate desuccinylase
VC_1243	-0.383161	1.3042	0.307008	1	0	hypothetical protein
VC_1244	-0.10738	1.07727	0.770771	1	0	vitamin B12 ABC transporter, permease protein BtuC, putative
VC_1245	-0.399885	1.3194	0.281925	0.986298	1	vitamin B12 ABC transporter, ATP-binding protein BtuD, putative
VC_1246	0.193408	0.874537	0.58536	1	0	hypothetical protein
VC_1247	0.339884	0.790105	0.323253	1	0	hypothetical protein
VC_1248	0.29289	0.816265	0.424474	1	0	methyl-accepting chemotaxis protein
VC_1249	0.186728	0.878596	0.583954	1	1	conserved hypothetical protein
VC_1250	0.402146	0.756732	0.255204	0.961924	1	conserved hypothetical protein
VC_1251	0.594852	0.662113	0.124734	0.768942	1	hypothetical protein
VC_1252	-0.11481	1.08283	0.74553	1	2	CinA family protein
VC_1253	-0.0151083	1.01053	0.969297	1	0	hypothetical protein
VC_1254	-0.183643	1.13575	0.592459	1	0	iron-sulfur cluster-binding protein, putative
VC_1255	-0.0394361	1.02771	0.907933	1	1	ribonucleoside-diphosphate reductase, beta subunit
VC_1256	-0.25377	1.19232	0.458518	1	2	ribonucleoside-diphosphate reductase, alpha subunit
VC_1257	0.207002	0.866336	0.545178	1	0	3-demethylubiquinone-9 3-methyltransferase
VC_1258	-0.305842	1.23614	0.384257	1	3	DNA gyrase, subunit A
VC_1259	-0.162098	1.11891	0.655607	1	0	conserved hypothetical protein
VC_1260	-0.155569	1.11386	0.686123	1	0	transcriptional regulator, AraC/XylS family
VC_1261	0.150269	0.901082	0.681908	1	0	conserved hypothetical protein
VC_1262	-0.215005	1.16071	0.611941	1	0	hypothetical protein
VC_1263	0.270094	0.829266	0.438413	1	0	GTP cyclohydrolase II
VC_1264	-0.388632	1.30915	0.396367	1	2	iron-regulated protein A, putative
VC_1265	-0.677195	1.59903	0.0786599	0.661364	1	hypothetical protein
VC_1266	-0.667779	1.58863	0.0739317	0.648422	0	lipoprotein, putative
VC_1267	-0.218239	1.16331	0.549393	1	0	hypothetical protein
VC_1268	-0.188721	1.13975	0.581888	1	3	conserved hypothetical protein
VC_1269	-0.499741	1.41396	0.155145	0.836511	1	lipoprotein, putative
VC_1270	0.0448674	0.969379	0.899772	1	1	glyoxylase II family protein
VC_1271	0.307574	0.807999	0.41487	1	0	hypothetical protein
VC_1272	-0.131117	1.09514	0.700368	1	0	hypothetical protein
VC_1273	0.0520074	0.964593	0.900928	1	1	extracellular solute-binding protein, family 7
VC_1274	-0.423955	1.3416	0.250535	0.955771	0	conserved hypothetical protein
VC_1275	-0.689993	1.61328	0.0811289	0.673265	1	conserved hypothetical protein
VC_1276	-0.614564	1.5311	0.109645	0.757442	0	sensor histidine kinase
VC_1277	-0.0111422	1.00775	0.978125	1	1	transcriptional regulator, LuxR family
VC_1278	0.410916	0.752146	0.258058	0.964164	1	transcriptional regulator, MarR family
VC_1279	-0.156084	1.11426	0.679758	1	0	transporter, BCCT family
VC_1280	0.0632242	0.957123	0.869585	1	1	hypothetical protein	Type2 secretion
VC_1281	-0.3232	1.2511	0.428093	1	1	PTS system, cellobiose-specific IIB component
VC_1282	-0.22227	1.16657	0.546447	1	3	PTS system, cellobiose-specific IIC component
VC_1283	0.202952	0.868771	0.604042	1	2	PTS system, cellobiose-specific IIA component
VC_1284	-0.208519	1.1555	0.571483	1	2	6-phospho-beta-glucosidase
VC_1285	-0.188729	1.13976	0.59059	1	0	conserved hypothetical protein
VC_1286	0.0812071	0.945266	0.816436	1	1	transcriptional regulator, LacI family
VC_1287	-0.349599	1.27421	0.339399	1	2	periplasmic glucans biosynthesis protein MdoH
VC_1288	-0.147064	1.10731	0.662542	1	1	periplasmic glucans biosynthesis protein MdoG
VC_1289	-0.118413	1.08554	0.726633	1	1	methyl-accepting chemotaxis protein
VC_1290	0.509031	0.702694	0.208115	0.894521	0	DNA polymerase III, epsilon subunit, putative
VC_1291	0.192767	0.874926	0.569813	1	0	conserved hypothetical protein
VC_1292	-0.0126995	1.00884	0.974438	1	2	hypothetical protein
VC_1293	-0.336205	1.26243	0.367361	1	2	aspartate aminotransferase
VC_1294	-0.520422	1.43437	0.213086	0.906737	0	hypothetical protein
VC_1295	-0.0804666	1.05736	0.829895	1	1	membrane protein, putative
VC_1296	0.0597585	0.959425	0.870741	1	0	phosphomethylpyrimidine kinase
VC_1297	-0.178201	1.13147	0.60316	1	2	asparaginyl-tRNA synthetase
VC_1298	-0.66741	1.58822	0.0616692	0.612731	0	methyl-accepting chemotaxis protein
VC_1299	0.0251424	0.982724	0.94858	1	1	6-pyruvoyl tetrahydrobiopterin synthase, putative
VC_1300	0.336766	0.791814	0.32441	1	2	L-serine dehydratase 1
VC_1301	0.965835	0.511982	0.0075997	0.166223	0	serine transporter
VC_1302	0.0819904	0.944753	0.824983	1	0	MutT/nudix family protein
VC_1303	0.151331	0.900419	0.659189	1	0	para-aminobenzoate synthase, component I
VC_1304	-0.525748	1.43968	0.139411	0.806189	1	fumarate hydratase, class I, putative
VC_1305	0.377683	0.769673	0.310049	1	0	hypothetical protein
VC_1306	0.0508218	0.965386	0.882002	1	0	conserved hypothetical protein
VC_1308	-0.191983	1.14233	0.573882	1	1	transcriptional regulator TyrR
VC_1309	-0.0252491	1.01766	0.943693	1	0	ribosomal-protein-alanine acetyltransferase
VC_1310	0.174917	0.885818	0.639401	1	1	hypothetical protein
VC_1311	-0.0123379	1.00859	0.975453	1	0	conserved hypothetical protein
VC_1312	-0.549656	1.46374	0.116876	0.765088	1	alanine racemase, putative
VC_1313	0.252919	0.839197	0.478721	1	3	methyl-accepting chemotaxis protein
VC_1314	0.0295682	0.979713	0.932674	1	4	transporter, putative
VC_1315	-0.0144636	1.01008	0.971246	1	1	sensor histidine kinase
VC_1316	0.406583	0.754408	0.282198	0.986298	0	chemotaxis protein CheY, putative
VC_1317	-0.0413427	1.02907	0.90462	1	0	conserved hypothetical protein
VC_1318	0.500802	0.706714	0.148871	0.818896	0	outer membrane protein OmpV
VC_1319	0.089773	0.939671	0.800178	1	1	sensor histidine kinase
VC_1320	-0.120663	1.08723	0.722807	1	0	DNA-binding response regulator
VC_1321	-0.0508757	1.03589	0.883825	1	2	hypothetical protein
VC_1322	-0.0983308	1.07053	0.793109	1	0	conserved hypothetical protein
VC_1323	0.064905	0.956008	0.8692	1	0	hypothetical protein
VC_1324	-0.693054	1.6167	0.0677314	0.63492	0	hypothetical protein
VC_1325	-0.979309	1.97152	0.0154469	0.26798	1	D-galactose/D-glucose ABC transporter, periplasmic D-galactose/D-glucose-binding protein
VC_1326	-0.934083	1.91068	0.0193249	0.313948	0	hypothetical protein
VC_1327	-1.10614	2.15269	0.00583872	0.143802	0	D-galactose/D-glucose ABC transporter, ATP-binding protein
VC_1328	-0.694769	1.61862	0.0759893	0.648795	0	D-galactose/D-glucose ABC transporter, permease protein
VC_1329	-0.673456	1.59489	0.113816	0.763602	0	hypothetical protein
VC_1330	0.572843	0.672291	0.147785	0.817956	1	hypothetical protein
VC_1331	0.119158	0.920725	0.882375	1	0	hypothetical protein
VC_1332	-0.569687	1.4842	0.116504	0.765088	2	conserved hypothetical protein
VC_1333	0.112603	0.924917	0.804193	1	0	hypothetical protein
VC_1334	-0.0415428	1.02921	0.921111	1	2	conserved hypothetical protein
VC_1335	-0.307588	1.23764	0.418118	1	0	transcriptional regulator, GntR family
VC_1336	-0.55386	1.46801	0.14285	0.812595	1	methylisocitrate lyase
VC_1337	-0.711769	1.63781	0.0692245	0.637997	0	methylcitrate synthase
VC_1338	-0.807805	1.75055	0.045387	0.530883	4	aconitate hydratase 1
VC_1339	-1.05094	2.07187	0.0111616	0.210806	0	probable AcnD-accessory protein PrpF
VC_1340	-1.03609	2.05067	0.00882849	0.179092	1	propionate--CoA ligase
VC_1341	0.0663413	0.955057	0.859877	1	0	acetyltransferase, putative
VC_1342	-0.16554	1.12159	0.647033	1	0	MutT/nudix family protein
VC_1343	1.27356	0.413636	0.000334613	0.0206921	1	peptidase, M20A family
VC_1344	-0.179003	1.1321	0.620497	1	1	4-hydroxyphenylpyruvate dioxygenase
VC_1345	-0.120281	1.08695	0.739169	1	2	oxidoreductase, putative
VC_1346	0.101252	0.932224	0.783137	1	1	conserved hypothetical protein
VC_1347	0.195334	0.873371	0.592358	1	0	maleylacetoacetate isomerase
VC_1348	0.0362384	0.975194	0.923487	1	1	response regulator
VC_1349	0.0427843	0.97078	0.902817	1	4	sensory box sensor histidine kinase/response regulator
VC_1350	0.363745	0.777145	0.28972	0.994937	0	antioxidant, putative
VC_1351	0.424191	0.745257	0.248021	0.951865	0	hypothetical protein
VC_1352	0.19706	0.872326	0.605601	1	0	hypothetical protein
VC_1353	-0.338967	1.26485	0.340757	1	1	GGDEF family protein
VC_1354	0.226056	0.854969	0.521202	1	2	conserved hypothetical protein
VC_1355	-0.121037	1.08752	0.757404	1	1	acylphosphatase
VC_1356	-0.0884814	1.06325	0.811038	1	1	sulfite reductase, gamma subunit
VC_1357	-0.309788	1.23953	0.424761	1	0	hypothetical protein
VC_1358	-0.683239	1.60574	0.0533197	0.564717	0	conserved hypothetical protein
VC_1359	-0.0826254	1.05894	0.822912	1	1	amino acid ABC transporter, ATP-binding protein
VC_1360	0.150063	0.901211	0.679105	1	1	amino acid ABC transporter, permease protein
VC_1361	-0.200448	1.14905	0.584509	1	0	amino acid ABC transporter, permease protein
VC_1362	0.265665	0.831815	0.467648	1	0	amino acid ABC transporter, periplasmic amino acid-binding protein
VC_1363	-0.0469038	1.03305	0.895515	1	0	siroheme synthase component enzyme
VC_1364	0.352259	0.783357	0.322082	1	0	conserved hypothetical protein
VC_1365	0.0841315	0.943352	0.818514	1	0	conserved hypothetical protein
VC_1366	-0.0398119	1.02798	0.912996	1	0	exsB protein
VC_1367	0.209363	0.864919	0.556912	1	0	GGDEF family protein
VC_1368	0.262413	0.833692	0.555125	1	0	hypothetical protein
VC_1369	0.550895	0.682596	0.166788	0.854392	0	conserved hypothetical protein
VC_1370	0.174203	0.886257	0.647518	1	1	GGDEF family protein
VC_1371	-0.320125	1.24844	0.395901	1	0	hypothetical protein
VC_1372	-0.261499	1.19872	0.459712	1	0	GGDEF family protein
VC_1373	-0.771024	1.70648	0.0246585	0.381213	4	hypothetical protein
VC_1374	-1.04823	2.06798	0.00240552	0.0810651	2	hypothetical protein
VC_1375	-0.477284	1.39212	0.163272	0.844782	2	hypothetical protein
VC_1376	-0.0135836	1.00946	0.969487	1	0	GGDEF family protein
VC_1377	0.0100407	0.993064	0.980147	1	0	conserved hypothetical protein
VC_1378	-0.282457	1.21626	0.431531	1	0	hypothetical protein
VC_1379	-0.753912	1.68636	0.0355624	0.480093	0	hypothetical protein
VC_1380	-0.125712	1.09105	0.721263	1	0	hypothetical protein
VC_1381	0.549384	0.683312	0.144036	0.813018	0	hypothetical protein
VC_1382	-0.0940975	1.0674	0.794251	1	5	ATP-dependent helicase HrpA
VC_1383	0.150791	0.900757	0.665402	1	0	hypothetical protein
VC_1384	0.498176	0.708001	0.155782	0.836511	0	hypothetical protein
VC_1385	-0.283854	1.21744	0.536032	1	1	hypothetical protein
VC_1386	-1.06149	2.08709	0.00399034	0.116786	2	heat shock protein 70 family protein
VC_1387	-0.105873	1.07615	0.853128	1	0	hypothetical protein
VC_1388	0.0633569	0.957035	0.864681	1	0	lipoate-protein ligase A
VC_1389	1.42708	0.371884	0.00088045	0.0432775	1	hypothetical protein
VC_1390	-0.0207925	1.01452	0.96291	1	1	transcriptional regulator, LysR family
VC_1391	-0.00540336	1.00375	0.988199	1	0	multidrug transporter, putative
VC_1392	0.129371	0.91423	0.724842	1	2	cryptochrome Cry2
VC_1393	0.326824	0.79729	0.373655	1	1	sugE protein
VC_1394	0.277965	0.824754	0.447654	1	0	methyl-accepting chemotaxis protein
VC_1396	0.521603	0.696597	0.156881	0.836511	0	hypothetical protein
VC_1397	0.296854	0.814026	0.414733	1	0	chemotaxis protein CheA
VC_1398	0.620083	0.650634	0.117624	0.765088	0	chemotaxis protein CheY
VC_1399	0.43744	0.738444	0.239614	0.936475	1	chemotaxis protein methyltransferase CheR
VC_1400	0.156689	0.897082	0.668408	1	0	hypothetical protein
VC_1401	0.154446	0.898478	0.673167	1	0	protein-glutamate methylesterase CheB
VC_1402	0.415616	0.749699	0.253168	0.959136	0	purine-binding chemotaxis protein CheW, putative
VC_1403	0.166775	0.890832	0.664772	1	0	methyl-accepting chemotaxis protein
VC_1404	0.869259	0.547428	0.20571	0.890172	0	hypothetical protein
VC_1405	-0.188404	1.1395	0.613398	1	1	methyl-accepting chemotaxis protein
VC_1406	0.0495818	0.966216	0.898027	1	0	methyl-accepting chemotaxis protein
VC_1407	0.362641	0.777739	0.31209	1	0	ATP-dependent RNA helicase RhlE
VC_1408	0.620664	0.650371	0.104507	0.743952	0	transcriptional regulator, TetR family
VC_1409	0.513081	0.700724	0.143779	0.813018	0	multidrug resistance protein, putative
VC_1410	0.522061	0.696376	0.152994	0.828504	2	multidrug resistance protein VceA
VC_1411	0.414589	0.750233	0.275671	0.980933	0	multidrug resistance protein VceB
VC_1412	-0.00554292	1.00385	1	1	0	hypothetical protein
VC_1413	-0.625143	1.54236	0.097358	0.722054	0	methyl-accepting chemotaxis protein
VC_1414	-0.77874	1.71563	0.0240173	0.372803	1	thermostable carboxypeptidase 1
VC_1415	0.0113356	0.992174	0.984367	1	0	hcp protein
VC_1416	-0.349237	1.27389	0.331983	1	1	vgrG protein
VC_1417	-0.0603293	1.0427	0.871373	1	0	hypothetical protein
VC_1418	0.352455	0.78325	0.360741	1	0	hypothetical protein
VC_1419	0.344516	0.787572	0.356894	1	2	hypothetical protein
VC_1420	-0.027082	1.01895	0.963126	1	0	hypothetical protein
VC_1421	0.00510953	0.996465	0.993585	1	1	conserved hypothetical protein
VC_1422	-0.18926	1.14018	0.609532	1	0	sodium/alanine symporter
VC_1423	-0.147075	1.10732	0.671282	1	0	hypothetical protein
VC_1424	0.369542	0.774028	0.290232	0.994937	0	spermidine/putrescine ABC transporter, periplasmic spermidine/putrescine-binding protein
VC_1425	-0.136124	1.09895	0.699565	1	1	spermidine/putrescine ABC transporter, periplasmic spermidine/putrescine-binding protein
VC_1426	-0.142955	1.10416	0.691626	1	0	spermidine/putrescine ABC transporter, permease protein
VC_1427	0.235595	0.849335	0.490398	1	0	spermidine/putrescine ABC transporter, permease protein
VC_1428	0.445057	0.734555	0.185306	0.873573	0	spermidine/putrescine ABC transporter, ATP-binding protein
VC_1429	0.432522	0.740965	0.216307	0.910707	0	hypothetical protein
VC_1430	0.18524	0.879503	0.58617	1	0	bax protein, putative
VC_1431	0.116704	0.922292	0.73237	1	1	hypothetical protein
VC_1432	0.413535	0.750782	0.274737	0.980933	0	conserved hypothetical protein
VC_1433	0.307779	0.807885	0.407216	1	1	conserved hypothetical protein
VC_1434	0.0346429	0.976273	0.918967	1	0	fumarate and nitrate reduction regulatory protein
VC_1435	-0.24806	1.18761	0.491022	1	0	conserved hypothetical protein
VC_1436	-0.23274	1.17506	0.539853	1	1	cytochrome oxidase maturation protein, cbb3-type
VC_1437	-0.220007	1.16474	0.519137	1	3	cation transport ATPase, E1-E2 family
VC_1438	-0.0261349	1.01828	0.942331	1	1	hypothetical protein
VC_1439	-1.08382	2.11964	0.00208009	0.0738431	0	cytochrome c oxidase, subunit CcoP
VC_1440	-1.07969	2.11358	0.00200796	0.0737235	0	cytochrome c oxidase, subunit CcoQ
VC_1441	-1.11227	2.16185	0.00125553	0.0528977	1	cytochrome c oxidase, subunit CcoO
VC_1442	-1.17082	2.2514	0.000905249	0.0433841	2	cytochrome c oxidase, subunit CcoN
VC_1443	-0.474362	1.3893	0.227041	0.921625	0	hypothetical protein
VC_1444	-0.052596	1.03713	0.879641	1	0	hypothetical protein
VC_1445	0.274254	0.826878	0.42573	1	1	sensor histidine kinase/response regulator
VC_1446	0.0934108	0.937304	0.805931	1	1	toxin secretion transporter, putative
VC_1447	-0.303857	1.23444	0.402998	1	1	RTX toxin transporter
VC_1448	-0.308273	1.23822	0.416929	1	1	RTX toxin transporter
VC_1449	0.672779	0.627297	0.0863242	0.685281	0	hypothetical protein
VC_1450	0.316254	0.803153	0.383518	1	0	RTX toxin activating protein
VC_1451	0.61015	0.655129	0.0732543	0.645648	9	RTX toxin RtxA
VC_1452	0.586996	0.665727	0.134469	0.791841	0	RstC protein
VC_1453	0.575782	0.670923	0.124223	0.768942	0	RstB1 protein
VC_1454	0.185911	0.879094	0.606955	1	0	RstA1 protein
VC_1455	0.232814	0.850973	0.515536	1	0	transcriptional repressor RstR
VC_1456	0.580854	0.668568	0.122263	0.765088	0	cholera enterotoxin, B subunit	Type2 secretion
VC_1457	0.277521	0.825007	0.453363	1	0	cholera enterotoxin, A subunit	Type2 secretion
VC_1458	-0.176057	1.12979	0.634054	1	1	zona occludens toxin
VC_1459	0.165886	0.891381	0.705441	1	1	accessory cholera enterotoxin
VC_1460	0.412023	0.751569	0.263643	0.96586	0	hypothetical protein
VC_1461	0.392012	0.762066	0.284009	0.988102	0	colonization factor
VC_1462	0.451491	0.731287	0.22106	0.911167	0	RstB2 protein
VC_1463	0.0523948	0.964334	0.887252	1	0	RstA2 protein
VC_1464	0.238905	0.847388	0.500257	1	0	transcriptional repressor RstR
VC_1465	-0.0638259	1.04523	0.861633	1	0	hypothetical protein
VC_1466	0.320198	0.80096	0.397533	1	0	hypothetical protein
VC_1467	0.484343	0.714823	0.195084	0.883674	0	hypothetical protein
VC_1468	0.308652	0.807396	0.41499	1	0	conserved hypothetical protein
VC_1469	-0.0912595	1.0653	0.813824	1	0	plasmid replication protein Cri
VC_1471	0.494691	0.709714	0.196603	0.883674	0	hypothetical protein
VC_1472	0.398233	0.758787	0.296963	0.994937	0	hypothetical protein
VC_1473	0.396368	0.759769	0.276582	0.980933	0	hypothetical protein
VC_1474	0.152223	0.899863	0.685923	1	0	conserved hypothetical protein
VC_1475	-0.253375	1.19199	0.503301	1	0	plasmid replication protein Cri
VC_1477	0.348007	0.785669	0.366681	1	0	transposase OrfAB, subunit A
VC_1478	0.282333	0.82226	0.447958	1	0	transposase OrfAB, subunit B
VC_1479	0.0494045	0.966335	0.893582	1	0	hypothetical protein
VC_1480	0.104297	0.930258	0.777085	1	0	hypothetical protein
VC_1481	0.207556	0.866003	0.581884	1	0	conserved hypothetical protein
VC_1482	0.187782	0.877955	0.581021	1	1	conserved hypothetical protein
VC_1483	0.225719	0.855168	0.504585	1	0	3-hydroxydecanoyl-(acyl-carrier-protein) dehydratase
VC_1484	0.021872	0.984954	0.951749	1	1	ribosome modulation factor
VC_1485	0.292557	0.816454	0.385935	1	2	hypothetical protein
VC_1486	-0.0354741	1.02489	0.917086	1	1	ABC transporter, ATP-binding protein
VC_1487	0.10077	0.932535	0.790063	1	1	conserved hypothetical protein
VC_1488	0.217499	0.860055	0.522337	1	2	conserved hypothetical protein
VC_1489	-0.553845	1.46799	1	1	0	hypothetical protein
VC_1490	-0.118876	1.08589	0.724696	1	1	conserved hypothetical protein
VC_1491	0.859431	0.55117	0.0326201	0.454711	0	dihydroorotate dehydrogenase
VC_1492	-1.15599	2.22837	0.00449384	0.125762	2	conserved hypothetical protein
VC_1493	0.341162	0.789405	0.367902	1	0	hypothetical protein
VC_1494	-0.0924241	1.06616	0.787023	1	0	aminopeptidase N
VC_1495	-0.15163	1.11082	0.704885	1	1	hypothetical protein
VC_1496	0.0885066	0.940496	0.79865	1	0	tail-specific protease
VC_1497	0.332431	0.794197	0.331444	1	0	conserved hypothetical protein
VC_1498	0.196244	0.87282	0.581963	1	0	conserved hypothetical protein
VC_1499	0.136624	0.909646	0.690462	1	0	ABC transporter, ATP-binding protein
VC_1500	0.265007	0.832195	0.473323	1	0	conserved hypothetical protein
VC_1501	0.289132	0.818394	0.410838	1	2	conserved hypothetical protein
VC_1502	-0.161596	1.11852	0.65346	1	0	NOL1/NOP2/sun family protein
VC_1503	0.290765	0.817468	0.39132	1	0	conserved hypothetical protein
VC_1504	0.0657485	0.955449	0.861466	1	0	hypothetical protein
VC_1505	-0.142134	1.10354	0.684248	1	1	hypothetical protein
VC_1506	-0.273937	1.2091	0.452283	1	0	hypothetical protein
VC_1507	0.383427	0.766614	0.259525	0.964164	2	phospho-2-dehydro-3-deoxyheptonate aldolase, trp-sensitive
VC_1508	-0.148436	1.10837	0.677918	1	0	conserved hypothetical protein
VC_1509	-0.299267	1.23052	0.426378	1	0	cobB protein
VC_1510	-0.922909	1.89593	0.0197525	0.319541	1	hypothetical protein
VC_1511	-0.993219	1.99062	0.0118056	0.220793	3	formate dehydrogenase, cytochrome B556 subunit
VC_1512	-1.18673	2.27636	0.00629498	0.148067	1	formate dehydrogenase, iron-sulfur subunit
VC_1514	-0.346352	1.27134	0.416092	1	0	hypothetical protein
VC_1515	-0.492635	1.40701	0.23461	0.928904	0	chaperone, formate dehydrogenase-specific, putative
VC_1516	-0.0671446	1.04764	0.856799	1	1	iron-sulfur cluster-binding protein
VC_1517	-0.00462233	1.00321	0.991999	1	0	hypothetical protein
VC_1518	0.0395679	0.972946	0.915669	1	0	hypothetical protein
VC_1519	0.317957	0.802205	0.383079	1	2	formate dehydrogenase accessory protein
VC_1520	0.144422	0.904742	0.673949	1	0	ABC transporter, ATP-binding protein
VC_1521	0.113609	0.924273	0.761908	1	1	sensor histidine kinase
VC_1522	-0.0894119	1.06394	0.799915	1	2	sigma-54 dependent response regulator
VC_1523	0.0753587	0.949106	0.835967	1	0	conserved hypothetical protein
VC_1524	0.0227655	0.984344	0.954957	1	0	ABC transporter, permease protein
VC_1525	-0.0596811	1.04224	0.881447	1	0	ABC transporter, ATP-binding protein
VC_1526	0.0159933	0.988976	0.968263	1	2	molybdopterin-guanine dinucleotide biosynthesis protein A
VC_1527	-0.263292	1.20021	0.451365	1	1	molybdopterin biosynthesis MoeA protein
VC_1528	-0.130409	1.0946	0.732412	1	0	hypothetical protein
VC_1529	0.0756374	0.948923	0.847394	1	0	hypothetical protein
VC_1530	0.584275	0.666984	0.127125	0.778477	0	hypothetical protein
VC_1531	0.351016	0.784032	0.30812	1	0	hypothetical protein
VC_1532	0.061272	0.958419	0.863779	1	1	ROK family protein
VC_1533	0.567212	0.67492	0.12384	0.768942	0	conserved hypothetical protein
VC_1534	-0.0651039	1.04616	0.863646	1	0	conserved hypothetical protein
VC_1535	0.103498	0.930773	0.778407	1	0	methyl-accepting chemotaxis protein
VC_1536	0.425098	0.744788	0.291703	0.994937	0	hypothetical protein
VC_1537	0.290498	0.81762	0.393909	1	0	lipoprotein NlpC
VC_1538	0.182509	0.881169	0.593053	1	0	hypothetical protein
VC_1539	-0.15638	1.11449	0.660458	1	0	conserved hypothetical protein
VC_1540	0.30137	0.811481	0.401044	1	2	multidrug resistance protein NorM, putative
VC_1541	0.131186	0.913081	0.729111	1	1	hypothetical protein
VC_1542	0.727742	0.603848	0.046313	0.535427	1	DNA ligase
VC_1543	0.325589	0.797973	0.391626	1	0	hypothetical protein
VC_1544	-0.00976375	1.00679	0.980714	1	0	tonB2 protein
VC_1545	-0.0409706	1.02881	0.922692	1	0	TonB system transport protein ExbD2
VC_1546	-0.552623	1.46675	0.182753	0.873573	0	TonB system transport protein ExbB2
VC_1547	-0.307781	1.2378	0.488053	1	1	MotA/TolQ/ExbB proton channel family protein
VC_1548	0.194778	0.873707	0.687163	1	0	hypothetical protein
VC_1549	0.251816	0.839839	0.532782	1	1	glycerol-3-phosphate ABC transporter, periplasmic glycerol-3-phosphate-binding protein
VC_1550	0.141554	0.906542	0.741157	1	0	glycerol-3-phosphate ABC transporter, permease protein
VC_1551	-0.0416288	1.02928	0.934692	1	3	glycerol-3-phosphate ABC transporter, permease protein
VC_1552	0.37163	0.772909	0.306877	1	3	glycerol-3-phosphate ABC transporter, ATP-binding protein
VC_1553	0.546002	0.684915	0.131615	0.785206	0	glycerol-3-phosphate regulon repressor
VC_1554	0.342996	0.788402	0.315625	1	0	glycerophosphoryl diester phosphodiesterase, putative
VC_1555	0.0536988	0.963463	0.886421	1	0	conserved hypothetical protein
VC_1556	0.126338	0.916154	0.726997	1	0	conserved hypothetical protein
VC_1557	0.305698	0.809051	0.387053	1	0	transcriptional regulator, LacI family
VC_1558	0.443323	0.735439	0.19434	0.883674	1	6-phospho-beta-glucosidase
VC_1559	0.400663	0.75751	0.269412	0.972622	0	hypothetical protein
VC_1560	0.357664	0.780427	0.312496	1	3	catalase/peroxidase
VC_1561	0.30615	0.808797	0.408673	1	0	transcriptional regulator, LysR family
VC_1562	0.441531	0.736353	0.233955	0.928904	0	metallo-beta-lactamase superfamily protein
VC_1563	0.677033	0.62545	0.0622643	0.612731	1	conserved hypothetical protein
VC_1564	0.368572	0.774549	0.376718	1	0	hypothetical protein
VC_1565	0.296071	0.814467	0.425446	1	1	outer membrane protein TolC, putative
VC_1566	0.129165	0.914361	0.735527	1	1	conserved hypothetical protein
VC_1567	0.0517772	0.964747	0.891335	1	2	conserved hypothetical protein
VC_1568	0.0776998	0.947567	0.834727	1	0	ABC transporter, ATP-binding protein
VC_1569	0.0987219	0.93386	0.822099	1	0	hypothetical protein
VC_1570	0.519255	0.697732	0.172008	0.863191	2	quinol oxidase, subunit II
VC_1571	0.523119	0.695866	0.159302	0.839067	1	quinol oxidase, subunit I
VC_1572	0.573558	0.671958	0.185968	0.874847	0	hypothetical protein
VC_1573	0.484057	0.714964	0.220067	0.911167	0	fumarate hydratase, class II, aerobic
VC_1574	0.288373	0.818825	0.49393	1	0	hypothetical protein
VC_1575	0.312034	0.805505	0.435674	1	1	hypothetical protein
VC_1576	0.658524	0.633526	0.105158	0.746622	0	conserved hypothetical protein
VC_1577	-0.0358153	1.02514	0.921452	1	0	hypothetical protein
VC_1578	0.155224	0.897993	0.652014	1	0	hypothetical protein
VC_1579	0.100349	0.932807	0.771963	1	1	enterobactin synthetase component F-related protein
VC_1580	-0.148894	1.10872	0.681479	1	0	transcriptional regulator, LysR family
VC_1581	0.0908389	0.938977	0.807895	1	1	NADH dehydrogenase, putative
VC_1582	-0.201324	1.14975	0.598066	1	1	conserved hypothetical protein
VC_1583	-0.509364	1.42342	0.161057	0.839067	1	superoxide dismutase, Cu-Zn
VC_1584	-0.38788	1.30847	0.335073	1	0	Ank repeat family protein
VC_1585	-0.995436	1.99368	0.00571278	0.143311	3	catalase
VC_1586	1.23121	0.425959	0.315354	1	1	hypothetical protein
VC_1587	0.648716	0.637848	0.299322	0.994937	0	conserved hypothetical protein
VC_1588	-0.2876	1.22061	0.46464	1	2	transcriptional regulator, LysR family
VC_1589	-0.203165	1.15122	0.583152	1	0	alpha-acetolactate decarboxylase
VC_1590	-0.335838	1.26211	0.361189	1	1	acetolactate synthase, catabolic
VC_1591	-0.0585449	1.04141	0.879501	1	0	oxidoreductase, short-chain dehydrogenase/reductase family
VC_1592	0.258623	0.835885	0.474601	1	0	conserved hypothetical protein
VC_1593	0.289898	0.81796	0.439142	1	0	GGDEF family protein
VC_1594	0.38552	0.765503	0.372504	1	2	aldose 1-epimerase
VC_1595	0.0900458	0.939493	0.823875	1	0	galactokinase
VC_1596	0.588514	0.665028	0.120089	0.765088	2	galactose-1-phosphate uridylyltransferase
VC_1597	0.140794	0.90702	0.706354	1	1	multidrug transporter, putative
VC_1598	0.0386096	0.973593	0.92053	1	0	conserved hypothetical protein
VC_1599	0.124485	0.917332	0.736101	1	0	GGDEF family protein
VC_1600	-0.0902575	1.06456	0.804345	1	0	hypothetical protein
VC_1601	0.0258994	0.982208	0.945846	1	0	hypothetical protein
VC_1602	-0.147945	1.10799	0.675023	1	1	chemotaxis protein CheV
VC_1603	0.183163	0.88077	0.597182	1	0	hypothetical protein
VC_1604	-0.261003	1.19831	0.481579	1	0	response regulator
VC_1605	-0.407458	1.32635	0.270426	0.975364	1	sensor kinase citA, putative
VC_1606	-0.147148	1.10738	0.682825	1	0	conserved hypothetical protein
VC_1607	-0.314165	1.24329	0.390995	1	1	conserved hypothetical protein
VC_1608	0.00461169	0.996809	0.991988	1	0	conserved hypothetical protein
VC_1609	0.12094	0.919589	0.748268	1	1	membrane protein, putative
VC_1610	0.10032	0.932826	0.783278	1	1	hypothetical protein
VC_1611	-0.304212	1.23474	0.417796	1	1	homoserine O-succinyltransferase
VC_1612	0.0376893	0.974214	0.920088	1	1	fimbrial biogenesis and twitching motility protein, putative
VC_1613	-0.0550011	1.03886	0.883399	1	0	hypothetical protein
VC_1614	0.107468	0.928215	0.774021	1	0	conserved hypothetical protein
VC_1615	0.0702378	0.952481	0.854159	1	0	conserved hypothetical protein
VC_1616	0.22779	0.853942	0.555961	1	1	glutaredoxin, putative
VC_1617	-0.130511	1.09468	0.729739	1	1	transcriptional regulator, LysR family
VC_1618	0.25578	0.837534	0.515011	1	3	multidrug resistance protein, putative
VC_1619	0.385025	0.765765	0.309475	1	0	hypothetical protein
VC_1621	-0.0500386	1.03529	0.889621	1	0	agglutination protein
VC_1622	-0.296263	1.22796	0.397193	1	0	outer membrane protein, putative
VC_1623	0.294164	0.815545	0.437627	1	0	carboxynorspermidine decarboxylase
VC_1624	0.201467	0.869666	0.615128	1	1	conserved hypothetical protein
VC_1627	0.268766	0.830029	0.472507	1	0	Na+/H+ antiporter protein
VC_1628	-0.130733	1.09485	0.728185	1	0	conserved hypothetical protein
VC_1629	-0.0509206	1.03593	0.889656	1	3	conserved hypothetical protein
VC_1630	0.0343651	0.976461	0.926571	1	1	ABC transporter, ATP-binding protein
VC_1631	0.280062	0.823555	0.445609	1	1	membrane protein, putative
VC_1632	-0.228288	1.17144	0.526112	1	0	conserved hypothetical protein
VC_1633	0.0116076	0.991987	0.973668	1	1	hypothetical protein
VC_1634	0.0988748	0.933761	0.795982	1	1	multidrug resistance protein
VC_1635	0.321233	0.800385	0.348602	1	0	ribosomal small subunit pseudouridine synthase A
VC_1636	0.0379741	0.974022	0.916033	1	1	ATP-dependent RNA helicase, DEAD/DEAH box family
VC_1637	-0.0430304	1.03028	0.907219	1	0	hypothetical protein
VC_1638	0.0316061	0.978331	0.933747	1	1	DNA-binding response regulator
VC_1639	-0.109074	1.07854	0.765902	1	1	sensor histidine kinase
VC_1640	-0.491694	1.40609	0.149315	0.818992	0	ribosomal protein L25
VC_1641	-0.231496	1.17405	0.539611	1	0	conserved hypothetical protein
VC_1642	-0.156775	1.11479	0.702586	1	1	hypothetical protein
VC_1643	0.123919	0.917691	0.738001	1	0	methyl-accepting chemotaxis protein
VC_1644	0.351392	0.783828	0.338955	1	0	hypothetical protein
VC_1645	0.275996	0.82588	0.460356	1	0	conserved hypothetical protein
VC_1646	0.283452	0.821623	0.465533	1	0	hypothetical protein
VC_1647	0.0178641	0.987694	0.962975	1	1	conserved hypothetical protein
VC_1648	0.0118096	0.991848	0.988016	1	0	hypothetical protein
VC_1649	0.472614	0.720658	0.189537	0.875286	1	trypsin, putative	Type2 secretion
VC_1650	0.243256	0.844836	0.502705	1	1	collagenase
VC_1651	0.512364	0.701073	0.160925	0.839067	0	response regulator VieB
VC_1652	0.066742	0.954792	0.851325	1	0	response regulator VieA
VC_1653	0.0531241	0.963847	0.8816	1	2	sensory box sensor histidine kinase/response regulator VieS
VC_1654	-0.370992	1.29324	0.53704	1	0	hypothetical protein
VC_1655	-1.0284	2.03976	0.00552369	0.141348	0	magnesium transporter
VC_1656	0.184707	0.879828	0.620385	1	1	membrane protein, putative
VC_1657	0.836059	0.560172	0.076072	0.648795	0	hypothetical protein
VC_1658	0.811614	0.569744	0.0306689	0.438748	1	serine transporter
VC_1659	0.190052	0.876574	0.602424	1	0	conserved hypothetical protein
VC_1661	0.202342	0.869139	0.600873	1	0	hypothetical protein
VC_1662	-0.181496	1.13406	0.627936	1	0	conserved hypothetical protein
VC_1663	-0.319025	1.24749	0.371663	1	1	heat shock protein HslJ
VC_1664	-0.0318841	1.02235	0.926951	1	0	ABC transporter, periplasmic substrate-binding protein, putative
VC_1665	0.231121	0.851972	0.530625	1	0	ABC transporter, permease protein, putative
VC_1666	0.39049	0.762871	0.309161	1	1	ABC transporter, ATP-binding protein, putative
VC_1667	0.137572	0.909047	0.710778	1	0	conserved hypothetical protein
VC_1668	-0.285692	1.21899	0.435782	1	0	pseudouridine synthase Rlu family protein
VC_1669	-0.451494	1.36746	0.219365	0.911167	0	sodium-dependent transporter, putative
VC_1670	0.121287	0.919367	0.72007	1	3	cardiolipin synthase
VC_1671	-0.0181033	1.01263	0.957343	1	0	cystathionine beta-lyase
VC_1672	0.37165	0.772898	0.32256	1	0	DNA-3-methyladenine glycosidase I
VC_1673	0.0130212	0.991015	0.971816	1	1	transporter, AcrB/D/F family
VC_1674	-0.111766	1.08055	0.76032	1	0	HlyD family secretion protein
VC_1675	0.0990347	0.933657	0.794949	1	0	multidrug resistance protein, putative
VC_1676	0.131973	0.912583	0.720614	1	0	phage shock protein C
VC_1677	0.0174111	0.988004	0.966268	1	0	phage shock protein B
VC_1678	0.224643	0.855807	0.571955	1	0	phage shock protein A
VC_1679	-0.230398	1.17316	0.526106	1	0	psp operon transcriptional activator
VC_1680	0.345568	0.786998	0.320665	1	1	peptide ABC transporter, periplasmic peptide-binding protein
VC_1681	0.243001	0.844986	0.514669	1	1	peptide ABC transporter, permease protein
VC_1682	-0.0327816	1.02298	0.93076	1	1	peptide ABC transporter, permease protein
VC_1683	-0.0612547	1.04337	0.863213	1	0	peptide ABC transporter, ATP-binding protein
VC_1684	0.325562	0.797988	0.366947	1	1	peptide ABC transporter, ATP-binding protein
VC_1685	0.318631	0.801831	0.399143	1	0	conserved hypothetical protein
VC_1686	-0.0365813	1.02568	0.91861	1	0	hypothetical protein
VC_1687	1.04068	0.4861	0.00552089	0.141348	0	conserved hypothetical protein
VC_1688	0.953108	0.516519	0.112462	0.761798	0	hypothetical protein
VC_1689	-0.0234991	1.01642	0.963996	1	1	hypothetical protein
VC_1690	-0.330011	1.25702	0.372948	1	0	alpha-1,6-galactosidase, putative
VC_1691	-0.221584	1.16601	0.7297	1	0	hypothetical protein
VC_1692	-0.510135	1.42418	0.180151	0.871975	2	trimethylamine-N-oxide reductase
VC_1693	-0.324632	1.25235	0.37672	1	0	cytochrome c-type protein TorC
VC_1694	0.207172	0.866234	0.606702	1	0	trimethylamine N-oxide reductase system, TorE protein
VC_1695	0.42613	0.744256	0.268298	0.972298	1	formate transporter 1, putative
VC_1696	0.302892	0.810626	0.420328	1	0	hypothetical protein
VC_1697	0.416632	0.749171	0.219831	0.911167	0	conserved hypothetical protein
VC_1698	0.0326052	0.977653	0.927994	1	0	conserved hypothetical protein
VC_1699	-0.127956	1.09274	0.709669	1	0	hypothetical protein
VC_1700	0.174142	0.886295	0.633833	1	1	intracellular sepatation protein A
VC_1701	-0.0945578	1.06774	0.799185	1	1	conserved hypothetical protein
VC_1702	0.109462	0.926934	0.755044	1	0	conserved hypothetical protein
VC_1703	-0.178668	1.13184	0.599491	1	0	conserved hypothetical protein
VC_1704	-0.462377	1.37781	0.200209	0.885049	1	5-methyltetrahydropteroyltriglutamate--homocysteine methyltransferase
VC_1705	-0.321428	1.24957	0.575539	1	1	hypothetical protein
VC_1706	-0.290985	1.22348	0.425898	1	2	transcriptional activator MetR
VC_1707	-0.19909	1.14797	0.587522	1	0	hypothetical protein
VC_1708	0.120415	0.919923	0.737279	1	1	conserved hypothetical protein
VC_1709	0.220909	0.858025	0.518542	1	4	zinc protease, insulinase family
VC_1710	-0.321568	1.24969	0.376648	1	3	conserved hypothetical protein
VC_1711	-0.12462	1.09022	0.732417	1	4	conserved hypothetical protein
VC_1712	0.505477	0.704428	0.199747	0.885049	0	membrane protein, putative
VC_1713	0.238764	0.847471	0.514854	1	1	transcriptional regulator, AsnC family
VC_1714	-0.478157	1.39296	0.184921	0.873573	2	chromosome partition protein MukB
VC_1715	-0.322677	1.25065	0.360256	1	0	chromosome partition protein MukE
VC_1716	-0.277658	1.21223	0.410184	1	1	chromosome partition proteion MukF
VC_1717	-0.0726129	1.05162	0.828623	1	1	smtA protein
VC_1718	0.296772	0.814072	0.410915	1	1	conserved hypothetical protein
VC_1719	-0.405385	1.32444	0.286857	0.992776	0	DNA-binding response regulator TorR
VC_1720	0.0469267	0.967996	0.900769	1	0	torD protein
VC_1721	-0.115253	1.08316	0.731699	1	0	transcriptional regulator, LacI family
VC_1722	-0.265778	1.20228	0.431761	1	0	conserved hypothetical protein
VC_1723	0.328669	0.796271	0.366478	1	0	membrane protein, putative
VC_1724	-0.0806919	1.05753	0.828235	1	0	hypothetical protein
VC_1725	-0.176815	1.13039	0.637269	1	0	beta-ketoadipate enol-lactone hydrolase, putative
VC_1726	-0.135925	1.0988	0.693391	1	2	glycogen synthase
VC_1727	-0.341983	1.2675	0.336399	1	2	glucose-1-phosphate adenylyltransferase
VC_1728	-0.202045	1.15033	0.58876	1	0	hypothetical protein
VC_1729	0.295984	0.814517	0.449466	1	0	hypothetical protein
VC_1730	-0.130508	1.09468	0.706376	1	1	DNA topoisomerase I
VC_1731	1.2255	0.42765	0.000928572	0.0434164	1	conserved hypothetical protein
VC_1732	0.0910828	0.938818	0.790243	1	2	3-phosphoshikimate 1-carboxyvinyltransferase
VC_1733	0.172856	0.887085	0.637121	1	0	hypothetical protein
VC_1734	0.532832	0.691196	0.256595	0.961924	0	hypothetical protein
VC_1735	0.229979	0.852648	0.533397	1	0	leucyl/phenylalanyl-tRNA--protein transferase
VC_1736	0.0478142	0.967401	0.905923	1	0	arginyl-tRNA-protein transferase-related protein
VC_1737	1.39767	0.37954	0.000944938	0.0436493	0	initiation factor IF-1
VC_1738	-0.150832	1.11021	0.660618	1	0	hypothetical protein
VC_1739	0.14601	0.903747	0.667756	1	0	hypothetical protein
VC_1740	-1.61799	3.06948	3.45e-05	0.00550846	1	oxidoreductase, acyl-CoA dehydrogenase family
VC_1741	-0.740408	1.67065	0.0565318	0.579527	1	transcriptional regulator, TetR family
VC_1742	1.73754	0.299881	2.06e-05	0.0035975	0	hypothetical protein
VC_1743	0.948254	0.518259	0.0121947	0.22478	0	hypothetical protein
VC_1744	-0.15052	1.10997	0.682733	1	0	conserved hypothetical protein
VC_1745	-0.031627	1.02216	0.926836	1	2	succinate-semialdehyde dehydrogenase
VC_1746	-0.032441	1.02274	0.932985	1	0	transcriptional regulator, TetR family
VC_1747	0.143863	0.905092	0.707957	1	0	hypothetical protein
VC_1748	0.298874	0.812887	0.430186	1	0	hypothetical protein
VC_1749	0.169836	0.888944	0.64771	1	0	hypothetical protein
VC_1750	0.548202	0.683872	0.138874	0.804296	1	hypothetical protein
VC_1751	0.349621	0.78479	0.32288	1	1	conserved hypothetical protein
VC_1752	0.579224	0.669324	0.117464	0.765088	0	hypothetical protein
VC_1753	0.135157	0.910571	0.715191	1	0	paraquat-inducible protein A
VC_1754	0.227141	0.854326	0.499643	1	1	paraquat-inducible protein B
VC_1755	0.425687	0.744484	0.231499	0.927247	0	lipoprotein, putative
VC_1756	-0.0344161	1.02414	0.919446	1	1	HlyD family secretion protein
VC_1757	-0.28844	1.22132	0.441117	1	6	transporter, AcrB/D/F family
VC_1758	0.305254	0.8093	0.415039	1	0	integrase, phage family
VC_1760	0.202	0.869345	0.547531	1	0	helicase, putative
VC_1761	0.178103	0.883864	0.62622	1	0	hypothetical protein
VC_1762	0.373959	0.771662	0.308574	1	2	hypothetical protein
VC_1763	0.408054	0.753639	0.265994	0.971259	0	hypothetical protein
VC_1764	0.764581	0.588624	0.0347184	0.477097	0	hypothetical protein
VC_1765	0.372387	0.772503	0.277261	0.980933	1	type I restriction enzyme HsdR, putative
VC_1766	0.176534	0.884826	0.601563	1	1	conserved hypothetical protein
VC_1767	-0.075475	1.05371	0.823216	1	1	conserved hypothetical protein
VC_1768	0.185253	0.879495	0.589005	1	1	conserved hypothetical protein
VC_1769	0.175715	0.885329	0.603395	1	1	DNA methylase HsdM, putative
VC_1770	0.500367	0.706927	0.146964	0.816682	0	hypothetical protein
VC_1771	0.166514	0.890993	0.634142	1	1	hypothetical protein
VC_1772	-0.0245415	1.01716	0.952413	1	0	hypothetical protein
VC_1773	-0.155588	1.11388	0.682508	1	0	conserved hypothetical protein
VC_1774	-0.23007	1.17289	0.533971	1	1	conserved hypothetical protein
VC_1775	0.134891	0.910739	0.725648	1	0	conserved hypothetical protein
VC_1776	0.0503517	0.965701	0.891568	1	0	dihydrodipicolinate synthetase family protein
VC_1777	-0.514073	1.42808	0.166572	0.854392	1	conserved hypothetical protein
VC_1778	-0.135546	1.09851	0.710029	1	0	conserved hypothetical protein
VC_1779	-0.544486	1.4585	0.142239	0.81067	0	C4-dicarboxylate-binding periplasmic protein
VC_1780	-0.0854709	1.06103	0.812696	1	0	hypothetical protein
VC_1781	-0.302095	1.23293	0.428508	1	1	conserved hypothetical protein
VC_1782	0.144028	0.904989	0.696875	1	0	ROK family protein
VC_1783	-0.0359786	1.02525	0.920634	1	0	N-acetylglucosamine-6-phosphate deacetylase
VC_1784	0.0646038	0.956208	0.859243	1	2	neuraminidase	Type2 secretion
VC_1785	-1.12135	2.17551	0.0431727	0.525473	0	transcriptional regulator
VC_1786	0.277789	0.824854	0.504869	1	0	DNA repair protein RadC, putative
VC_1787	0.205013	0.867531	0.603089	1	0	hypothetical protein
VC_1788	0.0562107	0.961787	0.884682	1	0	hypothetical protein
VC_1789	0.226077	0.854957	0.544848	1	0	transposase OrfAB, subunit B
VC_1790	0.0891786	0.940058	0.815632	1	0	transposase OrfAB, subunit A
VC_1791	-0.228036	1.17124	0.562885	1	0	conserved hypothetical protein
VC_1792	-0.0814665	1.05809	0.831295	1	0	conserved hypothetical protein
VC_1793	-0.0611627	1.04331	0.87028	1	0	hypothetical protein
VC_1794	0.100595	0.932648	0.81253	1	0	hypothetical protein
VC_1795	-0.00701403	1.00487	0.986798	1	0	transcriptional regulator, putative
VC_1796	-0.184926	1.13676	0.63718	1	0	transcriptional regulator, putative
VC_1797	-0.0459209	1.03234	0.90624	1	0	hypothetical protein
VC_1798	0.167396	0.890448	0.6571	1	0	conserved hypothetical protein
VC_1799	-0.134261	1.09753	0.715303	1	0	hypothetical protein
VC_1800	0.0728142	0.950782	0.858527	1	0	hypothetical protein
VC_1801	0.456909	0.728546	0.256272	0.961924	0	hypothetical protein
VC_1802	0.671023	0.628061	0.151041	0.825138	0	hypothetical protein
VC_1803	0.473208	0.720361	0.237818	0.932873	0	hypothetical protein
VC_1804	0.291049	0.817307	0.426827	1	1	hypothetical protein
VC_1805	0.240931	0.846199	0.507502	1	0	hypothetical protein
VC_1806	0.17644	0.884884	0.627953	1	1	hypothetical protein
VC_1808	0.288439	0.818787	0.463233	1	0	hypothetical protein
VC_1809	0.504492	0.704908	0.180107	0.871975	0	transcriptional regulator, putative
VC_1810	0.54609	0.684874	0.14452	0.813018	0	hypothetical protein
VC_1811	0.37727	0.769893	0.301141	0.994937	1	conserved hypothetical protein
VC_1812	0.512204	0.70115	0.197524	0.883674	0	conserved hypothetical protein
VC_1813	-0.187344	1.13867	0.709934	1	0	hypothetical protein
VC_1814	0.696689	0.616987	0.0749672	0.648795	0	RNA-binding cryptochrome Cry1
VC_1815	0.207433	0.866077	0.585673	1	0	C-factor, putative
VC_1816	0.368971	0.774335	0.34192	1	0	hypothetical protein
VC_1817	-0.232178	1.17461	0.521926	1	1	sigma-54 dependent transcriptional regulator
VC_1818	-0.334935	1.26132	0.52484	1	0	hypothetical protein
VC_1819	-0.594269	1.50971	0.107976	0.754061	0	aldehyde dehydrogenase
VC_1820	0.703906	0.613908	0.0515851	0.561718	0	PTS system, fructose-specific IIA component
VC_1821	0.288081	0.818991	0.421149	1	3	PTS system, fructose-specific IIBC component
VC_1822	-0.00351642	1.00244	0.992927	1	3	PTS system, fructose-specific IIABC component
VC_1823	0.527795	0.693614	0.180699	0.871975	0	PTS system, fructose-specific IIB component
VC_1824	0.615029	0.652917	0.0983769	0.722054	0	PTS system, nitrogen regulatory IIA component, putative
VC_1825	0.478725	0.717612	0.156975	0.836511	0	transcriptional regulator
VC_1826	0.618103	0.651527	0.0942614	0.711414	3	PTS system, fructose-specific IIABC component
VC_1827	0.892498	0.538681	0.0260667	0.395018	0	mannose-6-phosphate isomerase
VC_1828	-0.0413252	1.02906	0.914566	1	1	conserved hypothetical protein
VC_1829	0.488942	0.712547	0.254751	0.961924	0	hypothetical protein
VC_1830	0.758931	0.590934	0.075154	0.648795	0	hypothetical protein
VC_1831	-0.121584	1.08793	0.740261	1	0	sensor histidine kinase
VC_1832	0.197766	0.8719	0.561685	1	1	hypothetical protein
VC_1833	-0.0109325	1.00761	0.974468	1	0	quinolinate synthetase A
VC_1834	-0.342685	1.26811	0.317306	1	1	conserved hypothetical protein
VC_1835	-0.198142	1.14722	0.557492	1	1	peptidoglycan-associated lipoprotein
VC_1836	-0.241304	1.18206	0.489211	1	3	tolB protein
VC_1837	-0.427584	1.34498	0.2123	0.904397	1	tolA protein
VC_1838	-0.248289	1.1878	0.476072	1	0	tolR membrane protein
VC_1839	-0.125253	1.0907	0.710377	1	0	tolQ protein
VC_1840	0.317798	0.802293	0.372778	1	1	conserved hypothetical protein
VC_1841	0.586045	0.666167	0.146185	0.816181	0	cyd operon protein YbgE
VC_1842	0.638796	0.642249	0.0918729	0.710304	0	cyd operon protein YbgT
VC_1843	0.560175	0.67822	0.129592	0.781219	3	cytochrome d ubiquinol oxidase, subunit II
VC_1844	0.315989	0.8033	0.380889	1	1	cytochrome d ubiquinol oxidase, subunit I
VC_1845	0.171965	0.887633	0.61228	1	0	Holliday junction DNA helicase RuvB
VC_1846	0.180521	0.882384	0.609103	1	0	Holliday junction DNA helicase RuvA
VC_1847	0.24452	0.844097	0.507549	1	0	crossover junction endodeoxyribonuclease RuvC
VC_1848	0.104584	0.930073	0.756993	1	1	cysteinyl-tRNA synthetase
VC_1849	0.303133	0.81049	0.375923	1	1	peptidyl-prolyl cis-trans isomerase B
VC_1850	0.123657	0.917858	0.730975	1	0	conserved hypothetical protein
VC_1851	0.21508	0.861498	0.54036	1	1	conserved hypothetical protein
VC_1852	0.27873	0.824316	0.460096	1	0	conserved hypothetical protein
VC_1853	0.574711	0.671421	0.129967	0.781584	0	conserved hypothetical protein
VC_1854	-1.62417	3.08266	1.82e-05	0.00332512	0	ompT protein
VC_1855	0.471558	0.721185	0.168227	0.85883	0	ATP-dependent helicase, putative
VC_1856	0.622988	0.649325	0.121153	0.765088	0	conserved hypothetical protein
VC_1857	0.470212	0.721858	0.18989	0.875286	0	primosomal replication protein N``
VC_1858	-0.0140373	1.00978	0.973236	1	0	conserved hypothetical protein
VC_1859	-1.2135	2.31899	0.00243153	0.0810651	1	methyl-accepting chemotaxis protein
VC_1860	0.138665	0.908359	0.685292	1	0	exodeoxyribonuclease III
VC_1861	-0.039673	1.02788	0.928935	1	1	amino acid ABC transporter, permease protein
VC_1862	-0.607958	1.5241	0.104337	0.743952	1	amino acid ABC transporter, permease protein
VC_1863	-0.797297	1.73784	0.0479909	0.542764	0	amino acid ABC transporter, periplasmic amino acid-binding protein
VC_1864	-0.893127	1.8572	0.0310647	0.442365	0	amino acid ABC transporter, ATP-binding protein
VC_1865	0.251062	0.840278	0.458794	1	1	hypothetical protein
VC_1866	0.951472	0.517105	0.00938888	0.1846	2	formate acetyltransferase
VC_1867	0.303036	0.810545	0.393947	1	3	conserved hypothetical protein
VC_1868	0.0668399	0.954727	0.856988	1	2	methyl-accepting chemotaxis protein
VC_1869	0.355365	0.781672	0.293734	0.994937	0	pyruvate formate-lyase 1 activating enzyme
VC_1870	0.106548	0.928808	0.779963	1	3	hypothetical protein
VC_1871	0.325856	0.797825	0.350217	1	0	conserved hypothetical protein
VC_1872	0.382543	0.767084	0.294621	0.994937	0	conserved hypothetical protein
VC_1873	0.312314	0.805349	0.384421	1	1	conserved hypothetical protein
VC_1874	0.320082	0.801024	0.379487	1	1	conserved hypothetical protein
VC_1875	-0.190189	1.14091	0.637475	1	1	3-deoxy-manno-octulosonate cytidylyltransferase
VC_1876	-0.00935003	1.0065	0.983051	1	0	conserved hypothetical protein
VC_1877	-0.0101705	1.00707	0.980095	1	1	tetraacyldisaccharide 4`-kinase
VC_1878	0.144239	0.904856	0.674519	1	0	transport ATP-binding protein MsbA
VC_1879	0.389256	0.763523	0.277598	0.980933	2	ComEC/rec2 family protein
VC_1880	0.73088	0.602536	0.045714	0.532078	1	conserved hypothetical protein
VC_1881	1.29932	0.406319	0.000761887	0.039474	0	hypothetical protein
VC_1882	0.00396134	0.997258	0.992384	1	1	conserved hypothetical protein
VC_1883	-0.416954	1.33511	0.232513	0.927247	0	ABC transporter, ATP-binding protein
VC_1884	0.141567	0.906534	0.691707	1	1	conserved hypothetical protein
VC_1885	0.139452	0.907864	0.699615	1	0	hypothetical protein
VC_1886	-0.236729	1.17832	0.495085	1	7	transcription-repair coupling factor
VC_1887	0.00122471	0.999151	0.997427	1	1	hypothetical protein
VC_1888	0.0767741	0.948175	0.828336	1	1	hypothetical protein
VC_1889	0.124564	0.917281	0.739444	1	1	ribosomal-protein-serine acetyltransferase, putative
VC_1890	-0.265028	1.20166	0.444823	1	1	NADH dehydrogenase
VC_1891	0.257606	0.836475	0.503161	1	0	hypothetical protein
VC_1892	-0.0799506	1.05698	0.817207	1	0	conserved hypothetical protein
VC_1893	-0.150875	1.11024	0.659351	1	0	conserved hypothetical protein
VC_1894	-0.0100864	1.00702	0.97663	1	0	conserved hypothetical protein
VC_1895	0.0665678	0.954907	0.847772	1	0	conserved hypothetical protein
VC_1896	0.0846861	0.94299	0.80256	1	1	hypothetical protein
VC_1897	0.21383	0.862245	0.533531	1	0	histidine triad family protein
VC_1898	-0.14894	1.10875	0.66586	1	3	methyl-accepting chemotaxis protein
VC_1899	-0.570283	1.48482	0.159622	0.839067	1	hypothetical protein
VC_1900	0.677559	0.625222	0.0454172	0.530883	1	fatty acid metabolism regulator protein
VC_1901	0.307114	0.808257	0.373579	1	1	Na+/H+ antiporter
VC_1902	0.178943	0.88335	0.612931	1	0	disulfide bond formation protein B
VC_1903	-0.253807	1.19235	0.458719	1	3	cell division protein FtsK, putative
VC_1904	-0.0788282	1.05616	0.817229	1	0	leucine-responsive regulatory protein
VC_1905	-0.962632	1.94886	0.00627059	0.148067	1	alanine dehydrogenase
VC_1906	0.0827123	0.944281	0.814073	1	0	hypothetical protein
VC_1907	0.161073	0.894359	0.678061	1	0	cys regulon transcriptional activator
VC_1908	0.263772	0.832907	0.498257	1	0	hypothetical protein
VC_1909	0.256928	0.836868	0.453636	1	0	hypothetical protein
VC_1910	0.272665	0.827789	0.426518	1	0	tRNA-(MS[2]IO[6]A)-hydroxylase
VC_1911	-0.00657385	1.00457	0.984987	1	0	orotidine 5`-phosphate decarboxylase
VC_1912	0.0407985	0.972117	0.905234	1	2	conserved hypothetical protein
VC_1913	0.0681638	0.953851	0.849071	1	0	conserved hypothetical protein
VC_1914	0.293746	0.815781	0.388052	1	0	integration host factor, beta subunit
VC_1915	0.135089	0.910614	0.689123	1	0	ribosomal protein S1
VC_1916	0.0241863	0.983375	0.944583	1	0	cytidylate kinase
VC_1917	0.187227	0.878292	0.644698	1	0	conserved hypothetical protein
VC_1918	0.180897	0.882154	0.59526	1	1	peptidyl-prolyl cis-trans isomerse D
VC_1919	-0.119943	1.08669	0.728183	1	0	DNA-binding protein HU-beta
VC_1920	-1.33464	2.52213	0.000657832	0.0357011	3	ATP-dependent protease LA
VC_1921	-0.761045	1.69472	0.0354942	0.480093	1	ATP-dependent Clp protease, ATP-binding subunit ClpX
VC_1922	-0.546307	1.46034	0.148197	0.817956	0	ATP-dependent Clp protease, proteolytic subunit ClpP
VC_1923	-0.649008	1.56809	0.0633517	0.612731	0	trigger factor
VC_1924	-0.0146353	1.0102	0.969452	1	0	hypothetical protein
VC_1925	-0.304463	1.23496	0.404935	1	1	C4-dicarboxylate transport sensor protein
VC_1926	-0.434048	1.35102	0.259303	0.964164	1	C4-dicarboxylate transport transcriptional regulatory protein
VC_1927	0.201553	0.869614	0.581169	1	1	C4-dicarboxylate transport protein
VC_1928	0.392454	0.761833	0.32581	1	1	C4-dicarboxylate transport protein DctQ, putative
VC_1929	-0.71848	1.64545	0.045797	0.532078	1	C4-dicarboxylate-binding periplasmic protein
VC_1930	0.843075	0.557454	0.177728	0.871975	1	hypothetical protein
VC_1931	-0.219213	1.1641	0.559718	1	1	conserved hypothetical protein
VC_1932	-0.214704	1.16047	0.567576	1	0	hypothetical protein
VC_1933	0.287672	0.819223	0.443826	1	0	hypothetical protein
VC_1934	0.179807	0.882821	0.626668	1	0	GGDEF family protein
VC_1935	0.292961	0.816225	0.443572	1	0	hypothetical protein
VC_1936	0.0430758	0.970583	0.913087	1	0	phosphatidate cytidylyltransferase, putative
VC_1937	0.120038	0.920164	0.742004	1	1	conserved hypothetical protein
VC_1938	-0.520962	1.43491	0.15376	0.831475	0	conserved hypothetical protein
VC_1939	-0.170689	1.1256	0.666469	1	0	conserved hypothetical protein
VC_1940	-0.293906	1.22595	0.412307	1	0	conserved hypothetical protein
VC_1941	-0.0850427	1.06072	0.822818	1	0	hypothetical protein
VC_1942	0.191468	0.875714	0.570033	1	0	methylenetetrahydrofolate dehydrogenase/methenyltetrahydrofolate cyclohydrolase
VC_1943	0.391398	0.76239	0.276985	0.980933	0	hypothetical protein
VC_1944	-0.112733	1.08127	0.762105	1	0	PvcB protein
VC_1945	0.443478	0.73536	0.226942	0.921625	0	FAD monooxygenase, PheA/TfdB family
VC_1946	0.28997	0.817919	0.432141	1	0	hypothetical protein
VC_1947	0.361258	0.778486	0.319526	1	0	transcriptional regulator, LysR family
VC_1948	1.11217	0.462599	0.221795	0.911426	0	hypothetical protein
VC_1949	1.28932	0.409145	0.00178646	0.0671498	0	pvcA protein
VC_1950	0.609689	0.655338	0.0832032	0.678971	3	biotin sulfoxide reductase
VC_1951	-0.0141033	1.00982	0.969192	1	2	cytochrome c-type protein YecK
VC_1952	-0.0900825	1.06443	0.806452	1	4	chitinase	Type2 secretion
VC_1953	0.387753	0.764319	0.313758	1	1	NupC family protein
VC_1954	0.52314	0.695856	0.300044	0.994937	1	hypothetical protein
VC_1955	0.190109	0.876539	0.598636	1	0	transcriptional regulator, LysR family
VC_1956	-0.130678	1.09481	0.704789	1	0	lytic murein transglycosylase, putative
VC_1957	0.0816608	0.944969	0.820512	1	0	conserved hypothetical protein
VC_1958	0.347443	0.785976	0.378156	1	0	hypothetical protein
VC_1959	0.0128766	0.991114	0.970843	1	1	septum site-determining protein MinC
VC_1960	-0.196594	1.14599	0.563786	1	0	septum site-determining protein MinD
VC_1961	-0.337583	1.26364	0.350306	1	0	cell division topological specificity factor
VC_1962	-0.710585	1.63647	0.0364616	0.484159	0	lipoprotein
VC_1963	0.0835449	0.943736	0.815688	1	0	conserved hypothetical protein
VC_1964	-0.0868767	1.06207	0.798305	1	2	hypothetical protein
VC_1965	0.274204	0.826906	0.433222	1	0	hypothetical protein
VC_1966	0.103364	0.93086	0.763325	1	1	conserved hypothetical protein
VC_1967	0.0895806	0.939796	0.800149	1	0	methyl-accepting chemotaxis protein
VC_1968	0.0688976	0.953366	0.847891	1	0	transcriptional regulator, HTH_3 family
VC_1969	0.0945195	0.936584	0.798471	1	0	hypothetical protein
VC_1970	0.370664	0.773426	0.276084	0.980933	0	benzoate transport protein
VC_1971	1.03122	0.489296	0.00583682	0.143802	0	O-succinylbenzoate--CoA ligase
VC_1972	0.560286	0.678168	0.111848	0.760331	2	O-succinylbenzoate-CoA synthase
VC_1973	0.102568	0.931374	0.765088	1	2	naphthoate synthase
VC_1974	0.200003	0.870549	0.564836	1	2	conserved hypothetical protein
VC_1975	-0.348185	1.27296	0.34309	1	2	2-succinyl-6-hydroxy-2,4-cyclohexadiene-1-carboxylate synthase/2-oxoglutarate decarboxylase
VC_1976	-0.0989824	1.07102	0.769725	1	0	menaquinone-specific isochorismate synthase
VC_1977	1.04467	0.484757	0.0022157	0.077227	1	aspartate aminotransferase, putative
VC_1978	-0.105362	1.07576	0.773286	1	1	conserved hypothetical protein
VC_1979	-0.300095	1.23123	0.382732	1	2	deoxyguanosinetriphosphate triphosphohydrolase
VC_1980	0.033744	0.976882	0.928539	1	0	conserved hypothetical protein
VC_1981	-0.0920985	1.06592	0.810864	1	1	hypothetical protein
VC_1982	0.00323405	0.997761	0.994793	1	1	hypothetical protein
VC_1983	-0.141614	1.10314	0.683583	1	0	peptidase, putative
VC_1984	-0.358443	1.28204	0.31231	1	3	ribonuclease D
VC_1985	-0.231655	1.17418	0.504544	1	6	long-chain-fatty-acid--CoA ligase
VC_1986	0.407852	0.753745	0.261171	0.964674	1	conserved hypothetical protein
VC_1987	0.40191	0.756856	0.240642	0.938576	0	outer membrane lipoprotein Slp, putative
VC_1988	0.0455525	0.968919	0.901321	1	0	hypothetical protein
VC_1989	0.00514837	0.996438	0.988997	1	0	conserved hypothetical protein
VC_1990	0.2144	0.861904	0.551541	1	2	ATP-dependent helicase, putative
VC_1991	0.171206	0.8881	0.642587	1	0	hypothetical protein
VC_1992	0.590195	0.664253	0.0882895	0.693652	0	formyltetrahydrofolate deformylase
VC_1993	-1.28713	2.44042	0.00118443	0.0516032	1	2,4-dienoyl-CoA reductase
VC_1994	-0.0185006	1.01291	0.956557	1	0	protease IV
VC_1995	0.710213	0.61123	0.0616176	0.612731	0	L-asparaginase I
VC_1996	-0.259836	1.19734	0.476584	1	0	conserved hypothetical protein
VC_1997	0.076716	0.948214	0.829071	1	0	hypothetical protein
VC_1998	-0.0148444	1.01034	0.96878	1	0	PilB-related protein
VC_1999	0.645189	0.639409	0.0829278	0.678971	0	hypothetical protein
VC_2000	0.401767	0.756931	0.236458	0.930779	0	glyceraldehyde 3-phosphate dehydrogenase
VC_2001	0.622365	0.649605	0.0799727	0.666555	0	conserved hypothetical protein
VC_2002	-0.119429	1.0863	0.738983	1	1	hypothetical protein
VC_2003	0.450799	0.731637	0.217699	0.911167	0	rRNA (guanine-N1-)-methyltransferase
VC_2004	0.284272	0.821156	0.437557	1	1	conserved hypothetical protein
VC_2005	0.428373	0.743099	0.313476	1	0	hypothetical protein
VC_2006	0.190701	0.87618	0.601749	1	0	chemotaxis protein CheV
VC_2007	0.00700371	0.995157	0.98438	1	1	transcriptional regulator, ROK family
VC_2008	-0.103213	1.07416	0.781409	1	0	pyruvate kinase II
VC_2009	-0.594382	1.50983	0.0952859	0.716326	0	conserved hypothetical protein
VC_2010	-0.559997	1.47427	0.123758	0.768942	0	hypothetical protein
VC_2011	0.0997528	0.933193	0.793982	1	0	hypothetical protein
VC_2012	0.08551	0.942451	0.829074	1	1	sodium-dependent transporter
VC_2013	0.533933	0.690669	0.12731	0.778477	3	PTS system, glucose-specific IIBC component
VC_2014	-0.260011	1.19749	0.479174	1	0	conserved hypothetical protein
VC_2015	-0.0509035	1.03591	0.887926	1	0	DNA polymerase III, delta prime subunit
VC_2016	-0.109086	1.07854	0.758248	1	0	thymidylate kinase
VC_2017	0.00159692	0.998894	0.997801	1	0	conserved hypothetical protein
VC_2018	-0.169834	1.12493	0.629217	1	1	4-amino-4-deoxychorismate lyase
VC_2019	0.249562	0.841152	0.473997	1	4	3-oxoacyl-(acyl-carrier-protein) synthase II
VC_2020	0.0709456	0.952014	0.837479	1	0	acyl carrier protein
VC_2021	-0.106445	1.07657	0.758035	1	1	3-oxoacyl-(acyl-carrier-protein) reductase
VC_2022	-0.0449525	1.03165	0.896242	1	1	malonyl CoA-acyl carrier protein transacylase
VC_2023	-0.286234	1.21945	0.411326	1	1	3-oxoacyl-(acyl-carrier-protein) synthase III
[truncated: 1,837 more rows]
