# Supplementary material for: A Cytosine Methytransferase Modulates the Cell Envelope Stress Response in the Cholera Pathogen
Source: PLoS Genet. 2015 Nov 20;11(11):e1005666. doi: 10.1371/journal.pgen.1005666 (PMC4654547; doi:10.1371/journal.pgen.1005666)
Supplement: S8 Table — (XLSX) [file pgen.1005666.s014.xlsx]

## Sheet: Table S8. Raw O395 RNAseq 
Table S8. Gene expression differences between wt and ∆vchM O395 cells
RNA-seq was carried out in ∆vchM and wt cells in the O395 biotype.
Locus	log2fc (WT/∆vchM))	Fold change (∆vchM/WT)	p-value	FDR (false discovery rate)	# RCCGGY motifs	Annotated Function
VC_0001	0.497206	1.41148	0.0476171	0.261553	0	hypothetical protein
VC_0002	0.246636	1.18644	0.318715	0.703611	0	mioC protein
VC_0003	0.0280842	1.01966	0.902473	0.999662	2	thiophene and furan oxidation protein ThdF
VC_0004	-0.333518	0.793599	0.127661	0.466468	0	inner membrane protein, 60 kDa
VC_0005	0.257892	1.19573	0.267073	0.653869	0	conserved hypothetical protein
VC_0006	-0.101509	0.932057	0.626736	0.902837	0	ribonuclease P protein component
VC_0007	0.0296282	1.02075	0.895778	0.998287	0	ribosomal protein L34
VC_0008	-0.366396	0.775718	0.131321	0.471753	1	amino acid ABC transporter, ATP-binding protein
VC_0009	-0.217308	0.860169	0.364273	0.742919	0	amino acid ABC transporter, permease protein
VC_0010	-0.774278	0.584681	0.0104785	0.0984675	2	amino acid ABC transporter, periplasmic amino acid-binding protein
VC_0011	0.278153	1.21264	0.285858	0.674865	0	hypothetical protein
VC_0012	-0.087937	0.940867	0.675343	0.918249	2	chromosomal DNA replication initiator DnaA
VC_0013	-0.191458	0.87572	0.3704	0.748216	0	DNA polymerase III, beta chain
VC_0014	0.104599	1.0752	0.618669	0.90251	0	recF protein
VC_0015	-0.0476925	0.967483	0.830026	0.978272	4	DNA gyrase, subunit B
VC_0016	0.286099	1.21934	0.252674	0.640483	1	hypothetical protein
VC_0017	0.124188	1.08989	0.782273	0.962219	0	hypothetical protein
VC_0018	-0.939926	0.52126	0.000916377	0.0156848	0	16 kDa heat shock protein A
VC_0019	0.167508	1.12312	0.485935	0.832346	3	valine-pyruvate aminotransferas
VC_0020	-0.000723144	0.999499	0.99755	1	2	glycyl-tRNA synthetase, beta chain
VC_0021	0.141191	1.10282	0.496976	0.839813	1	glycyl-tRNA synthetase, alpha chain
VC_0022	0.596543	1.51209	0.0124015	0.110833	0	conserved hypothetical protein
VC_0023	0.262398	1.19947	0.34857	0.732686	0	hypothetical protein
VC_0024	0.169783	1.12489	0.50145	0.842235	0	conserved hypothetical protein
VC_0025	-0.0426015	0.970903	0.87204	0.993448	0	hypothetical protein
VC_0026	-0.182008	0.881476	0.432482	0.798717	0	zinc-binding alcohol dehydrogenase
VC_0027	-0.799795	0.574431	0.00057982	0.0108972	3	threonine dehydratase
VC_0028	-0.903851	0.534458	0.000137046	0.00355023	2	dihydroxy-acid dehydratase
VC_0029	-0.88566	0.54124	0.000500625	0.00969391	1	branched-chain amino acid amiotransferase
VC_0030	-0.870053	0.547127	0.000286086	0.00638857	1	acetolactate synthase II, small subunit
VC_0031	-1.07545	0.474523	2.31e-06	0.000115149	5	acetolactate synthase II, large subunit
VC_0032	-0.427745	0.743423	0.122374	0.45304	0	ComM-related protein
VC_0033	-0.659954	0.632899	0.00892551	0.0878618	2	conserved hypothetical protein
VC_0034	0.53145	1.44538	0.0344329	0.212308	1	thiol:disulfide interchange protein
VC_0035	0.616648	1.53331	0.00907298	0.0883162	0	conserved hypothetical protein
VC_0036	-0.102877	0.931174	0.687353	0.924801	1	FixG-related protein
VC_0037	0.0654868	1.04644	0.791765	0.967685	0	conserved hypothetical protein
VC_0038	-0.0910554	0.938836	0.670865	0.917448	0	hypothetical protein
VC_0039	-0.200741	0.870104	0.396667	0.770499	0	SpoOM-related protein
VC_0040	0.913009	1.88297	0.000367646	0.0076486	0	hemolysin, putative
VC_0041	0.361653	1.2849	0.118911	0.447923	1	conserved hypothetical protein
VC_0042	0.121292	1.08771	0.597422	0.893678	2	potassium uptake protein TrkH
VC_0043	0.122655	1.08874	0.582383	0.885001	0	potassium uptake protein TrkA
VC_0044	0.110068	1.07928	0.598902	0.894314	1	sun protein
VC_0045	0.181375	1.13396	0.391005	0.764479	0	methionyl-tRNA formyltransferase
VC_0046	0.208032	1.15511	0.323245	0.710062	1	polypeptide deformylase
VC_0047	-0.265371	0.831985	0.262905	0.650238	0	conserved hypothetical protein
VC_0048	-0.0377737	0.974157	0.868218	0.993022	1	Smf/DprA family protein
VC_0049	0.217632	1.16282	0.317564	0.702949	1	smg protein
VC_0050	0.13967	1.10165	0.509673	0.845925	0	topoisomerase DNA-binding C4 zinc finger domain protein
VC_0051	-0.58218	0.667954	0.0221074	0.160226	0	phosphoribosylaminoimidazole carboxylase, ATPase subunit
VC_0052	-0.878946	0.543764	0.000680186	0.0123594	0	phosphoribosylaminoimidazole carboxylase, catalytic subunit
VC_0053	0.166423	1.12227	0.794764	0.968879	0	hypothetical protein
VC_0054	-0.174875	0.885844	0.464374	0.817828	0	Sua5/YciO/YrdC family protein
VC_0055	-0.152513	0.899682	0.536563	0.864	1	coproporphyrinogen III oxidase, aerobic
VC_0056	0.201959	1.15026	0.416876	0.787936	2	shikimate 5-dehydrogenase
VC_0057	0.275328	1.21027	0.240417	0.626086	0	conserved hypothetical protein
VC_0058	0.361272	1.28456	0.127463	0.466468	0	carbonic anhydrase, family 3
VC_0059	0.687279	1.61024	0.0212316	0.156542	0	hypothetical protein
VC_0060	0.415939	1.33417	0.118734	0.447923	0	crcB protein
VC_0061	-0.0950299	0.936253	0.684826	0.923865	0	thiamin biosynthesis protein ThiC
VC_0062	-0.0594609	0.959623	0.817246	0.975201	0	thiamin-phosphate pyrophosphorylase
VC_0063	-0.350059	0.784552	0.128509	0.467736	0	adenylyltransferase ThiF
VC_0064	-0.0873608	0.941243	0.737129	0.948374	0	thiamine biosynthesis protein ThiS
VC_0065	-0.299844	0.81234	0.209814	0.58846	1	thiazole biosynthesis protein ThiG
VC_0066	-0.156114	0.897439	0.52923	0.858235	0	thiazole biosynthesis protein ThiH
VC_0067	-0.251292	0.840144	0.260688	0.64848	0	aminopeptidase P
VC_0068	0.49716	1.41143	0.03276	0.205069	0	transcriptional regulator, LysR family
VC_0069	-0.220655	0.858176	0.362589	0.742517	3	multidrug resistance protein, putative
VC_0070	0.0986406	1.07076	0.664074	0.913751	0	hypothetical protein
VC_0071	0.310242	1.23992	0.172722	0.544607	0	transcriptional regulator AsnC
VC_1297	-0.144545	0.904665	0.51316	0.847567	2	asparaginyl-tRNA synthetase
VC_0072	-0.0595544	0.95956	0.775553	0.960655	2	sensory box/GGDEF family protein
VC_0073	-0.24705	0.842618	0.253053	0.640483	1	conserved hypothetical protein
VC_0074	0.259454	1.19703	0.276693	0.667195	0	hypothetical protein
VC_0075	1.16434	2.24131	3.44e-06	0.000164981	1	MadN protein
VC_0076	0.508712	1.42278	0.024141	0.16823	0	universal stress protein A
VC_0077	0.13356	1.097	0.617585	0.90251	0	hypothetical protein
VC_0078	0.413247	1.33168	0.0636363	0.306895	1	ferritin
VC_0079	0.420013	1.33794	0.0737992	0.339671	0	conserved hypothetical protein
VC_0080	-0.0776735	0.947584	0.755403	0.955593	2	conserved hypothetical protein
VC_0081	-0.173446	0.886722	0.447065	0.810061	1	conserved hypothetical protein
VC_0082	0.0422454	1.02972	0.858409	0.991768	0	conserved hypothetical protein
VC_0083	-0.090324	0.939312	0.665396	0.914055	1	ubiquinone/menaquinone biosynthesis methlytransferase UbiE
VC_0084	-0.313946	0.804438	0.154532	0.517303	2	conserved hypothetical protein
VC_0085	-0.265878	0.831692	0.210929	0.589217	1	ubiquinone biosynthesis protein AarF, putative
VC_0086	0.235619	1.17741	0.298517	0.682071	0	tatA protein
VC_0087	-0.0208676	0.98564	0.925407	1	1	conserved hypothetical protein
VC_0088	0.217152	1.16244	0.362285	0.742517	0	conserved hypothetical protein
VC_0089	0.608237	1.5244	0.0121925	0.109721	1	cytochrome c551 peroxidase
VC_0090	0.568318	1.48279	0.0169513	0.135965	1	DNA-damage-inducible protein F
VC_0091	1.3657	2.57702	7.3e-06	0.000325381	0	hypothetical protein
VC_0092	0.220987	1.16553	0.323362	0.710062	0	LexA repressor
VC_0093	-0.0606158	0.958855	0.781486	0.961896	2	glycerol-3-phosphate acyltransferase
VC_0094	0.216349	1.16179	0.378486	0.753534	0	4-hydroxybenzoate octaprenyltransferase
VC_0095	0.262009	1.19915	0.289362	0.676887	0	chorismate--pyruvate lyase
VC_0096	0.110627	1.0797	0.667618	0.915795	0	hypothetical protein
VC_0097	0.387881	1.30847	0.100637	0.411787	0	flagellar protein FliL, putative
VC_0098	0.0567649	1.04013	0.809606	0.974272	1	methyl-accepting chemotaxis protein
VC_0099	0.639926	1.55825	0.00541062	0.0611926	0	glpG protein
VC_0100	0.89939	1.86528	0.000466544	0.00917297	1	glpE protein
VC_0101	0.134719	1.09788	0.703059	0.93084	0	hypothetical protein
VC_0102	0.682951	1.60542	0.024177	0.16823	0	hypothetical protein
VC_0103	0.320751	1.24898	0.16246	0.531988	0	conserved hypothetical protein
VC_0104	-0.316559	0.802983	0.180501	0.555856	0	hypothetical protein
VC_0105	-0.249794	0.841017	0.230988	0.616291	0	delta-aminolevulinic acid dehydratase
VC_0106	0.03431	1.02407	0.886049	0.994522	0	conserved hypothetical protein
VC_0107	2.87697	7.34605	1.05e-16	1e-13	0	hypothetical protein
VC_0108	0.231335	1.17392	0.294455	0.678183	2	DNA polymerase I
VC_0109	0.0947678	1.06789	0.698081	0.928997	1	hypothetical protein
VC_0110	0.502509	1.41667	0.142386	0.495605	0	hypothetical protein
VC_0111	0.20622	1.15366	0.364942	0.743063	0	conserved hypothetical protein
VC_0112	-0.822421	0.565492	0.000778152	0.0137485	0	cytochrome c4
VC_0113	0.118607	1.08569	0.610457	0.899152	0	methyltransferase-related protein
VC_0114	0.0949756	1.06805	0.671856	0.917448	1	conserved hypothetical protein
VC_0115	0.0217629	1.0152	0.925447	1	1	conserved hypothetical protein
VC_0116	-0.148624	0.90211	0.484137	0.832268	0	oxygen-independent coproporphyrinogen III oxidase
VC_0117	-0.239437	0.847076	0.295635	0.67856	0	hemY protein
VC_0118	-0.0793596	0.946478	0.742357	0.950416	1	uroporphyrin-III C-methyltransferase, putative
VC_0119	-0.107282	0.928335	0.651746	0.90831	1	uroporphyrinogen-III synthase
VC_0120	-0.0616018	0.9582	0.788308	0.96568	0	porphobilinogen deaminase
VC_0121	0.264426	1.20116	0.269976	0.657199	1	hypothetical protein
VC_0122	0.163795	1.12023	0.454977	0.814194	1	adenylate cyclase
VC_0123	0.168962	1.12425	0.461251	0.816829	1	cyaY protein
VC_0125	0.058687	1.04152	0.779704	0.960662	1	diaminopimelate decarboxylase
VC_0126	-0.253146	0.839065	0.256797	0.64519	1	diaminopimelate epimerase
VC_0127	-0.359051	0.779677	0.11518	0.438529	0	conserved hypothetical protein
VC_0128	-0.224168	0.856089	0.307827	0.695469	0	tyrosine recombinase XerC
VC_0129	-0.182283	0.881307	0.427198	0.795606	0	conserved hypothetical protein
VC_0130	-0.304645	0.809641	0.187926	0.563822	3	GGDEF family protein
VC_0131	-0.139612	0.907763	0.566493	0.876654	0	conserved hypothetical protein
VC_0132	-0.201551	0.869615	0.386635	0.761204	1	hypothetical protein
VC_0133	-0.451248	0.73141	0.109726	0.426819	0	hypothetical protein
VC_0134	-1.40029	0.378854	1.91e-05	0.000690327	0	conserved hypothetical protein
VC_0135	0.337801	1.26383	0.16912	0.540877	0	lysophospholipase L2
VC_0136	-0.215686	0.861137	0.360514	0.742326	0	conserved hypothetical protein
VC_0137	-0.226032	0.854983	0.324358	0.710622	0	conserved hypothetical protein
VC_0138	-0.0788772	0.946794	0.760705	0.956957	0	hypothetical protein
VC_0139	-0.0575034	0.960926	0.814026	0.974816	1	DPS family protein
VC_0140	0.103871	1.07465	0.663573	0.913751	0	conserved hypothetical protein
VC_0141	0.293402	1.22553	0.260681	0.64848	0	hypothetical protein
VC_0142	0.169942	1.12501	0.47856	0.829475	0	hypothetical protein
VC_0143	1.20159	2.29993	8.67e-05	0.00234921	0	hypothetical protein
VC_0144	-0.626433	0.647776	0.00807392	0.0814616	0	conserved hypothetical protein
VC_0145	-0.108487	0.92756	0.646842	0.90831	0	conserved hypothetical protein
VC_0146	-0.0124371	0.991416	0.960549	1	1	conserved hypothetical protein
VC_0147	-0.0575243	0.960912	0.804912	0.972431	0	signal recognition particle-docking protein FtsY
VC_0148	-0.0925898	0.937838	0.692522	0.925504	0	cell division ATP-binding protein FtsE
VC_0149	-0.065071	0.955898	0.774985	0.960655	0	cell division protein FtsX
VC_0150	-0.307306	0.80815	0.158766	0.526671	0	RNA polymerase sigma-32 factor
VC_0151	-1.07891	0.473388	8.17e-05	0.00223702	2	pyridine nucleotide-disulfide oxidoreductase, class I
VC_0152	-0.192739	0.874943	0.400618	0.77182	0	transcriptional regulator, TetR family
VC_0153	-0.111536	0.925602	0.635734	0.904575	0	conserved hypothetical protein
VC_0154	-0.40412	0.755697	0.0807986	0.357608	0	tRNA (uracil-5-)-methyltransferase
VC_0156	-0.174424	0.886121	0.425795	0.794402	0	TonB-dependent receptor
VC_0157	0.355401	1.27934	0.144262	0.497778	1	alkaline serine protease
VC_0158	-0.267188	0.830937	0.242775	0.629256	0	glutamate racemase
VC_0159	-0.0629606	0.957298	0.802383	0.971679	0	RNA-binding protein
VC_0160	-0.191981	0.875403	0.695967	0.927149	0	hypothetical protein
VC_0161	0.685596	1.60837	0.00509086	0.0582637	0	transcriptional activator IlvY
VC_0162	0.862627	1.81835	0.000106863	0.00280625	0	ketol-acid reductoisomerase
VC_0163	0.100694	1.07229	0.674534	0.918056	0	conserved hypothetical protein
VC_0164	-0.130079	0.913781	0.546898	0.867524	8	multidrug resistance protein, putative
VC_0165	-0.161373	0.894173	0.468975	0.823643	0	conserved hypothetical protein
VC_0166	-0.101333	0.932171	0.655761	0.910642	0	transcriptional regulator, TetR family
VC_0167	-0.0633947	0.95701	0.776268	0.960655	1	ATP-dependent DNA helicase Rep
VC_0168	-0.602184	0.658756	0.0126893	0.111585	1	cytochrome c5
VC_0169	0.589355	1.50457	0.0775006	0.349985	0	hypothetical protein
VC_0170	-0.651906	0.636439	0.0125436	0.111133	1	peptide ABC transporter, ATP-binding protein
VC_0171	-0.6165	0.652251	0.0214301	0.1568	3	peptide ABC transporter, periplasmic peptide-binding protein
VC_0172	-0.0632233	0.957123	0.826796	0.978272	1	peptide ABC transporter, permease protein
VC_0173	-0.0942708	0.936746	0.768042	0.960083	1	peptide ABC transporter, permease protein
VC_0174	-0.108925	0.927279	0.65128	0.90831	1	hypothetical protein
VC_0175	0	1	1	1	0	zinc-binding domain protein
VC_0176	-1.97865	0.253727	1	1	0	transcriptional regulator, putative
VC_0177	0	1	1	1	0	hypothetical protein
VC_0178	0.872998	1.83147	1	1	0	patatin family protein
VC_0179	0.781983	1.71949	0.561553	0.874509	1	hypothetical protein
VC_0180	0.459039	1.37463	1	1	1	conserved hypothetical protein
VC_0181	-1.9817	0.253191	1	1	0	conserved hypothetical protein
VC_0182	-1.97865	0.253727	1	1	0	hypothetical protein
VC_0183	0.882078	1.84303	1	1	2	hypothetical protein
VC_0184	2.85191	7.21958	1	1	0	hypothetical protein
VC_0185	0	1	1	1	0	transposase, putative
VC_0186	0.0152393	1.01062	0.94559	1	1	glutathione reductase
VC_0187	0.374359	1.29626	0.111803	0.430643	1	conserved hypothetical protein
VC_0188	-0.898957	0.536274	8.7e-05	0.00234921	2	oligopeptidase A
VC_0189	-0.386087	0.765202	0.206078	0.586912	1	hypothetical protein
VC_0190	-0.104817	0.929923	0.629706	0.903633	5	DNA helicase II
VC_0191	0.331845	1.25862	0.194308	0.573669	4	conserved hypothetical protein
VC_0192	-0.108813	0.927351	0.651999	0.90831	0	transcriptional regulator, AraC/XylS family
VC_0193	-0.155305	0.897942	0.61418	0.901737	0	hypothetical protein
VC_0194	-0.504215	0.705044	0.0383334	0.226953	1	gamma-glutamyltranspeptidase
VC_0195	0.0883464	1.06315	0.720025	0.941855	0	rarD protein
VC_0196	-0.349384	0.784919	0.110753	0.428917	1	ATP-dependent DNA helicase RecQ
VC_0197	-0.167563	0.890345	0.47453	0.825068	0	conserved hypothetical protein
VC_0198	0.601148	1.51692	0.0109741	0.101421	1	hypothetical protein
VC_0199	0.552813	1.46694	0.0395877	0.23279	1	hemolysin secretion ATP-binding protein, putative
VC_0200	1.12876	2.18671	3.52e-05	0.00111499	1	iron(III) compound receptor
VC_0201	1.08686	2.12412	2.96e-05	0.000963299	0	iron(III) ABC transporter, ATP-binding protein
VC_0202	0.887732	1.85026	0.00107652	0.0178618	0	iron(III) ABC transporter, periplasmic iron-compound-binding protein
VC_0203	0.736546	1.66618	0.00500037	0.0578506	0	iron(III) ABC transporter, permease protein
VC_0204	0.403752	1.32294	0.10938	0.426614	0	conserved hypothetical protein
VC_0205	0.814891	1.75917	0.0819903	0.361323	0	hypothetical protein
VC_0206	0.149113	1.10889	0.687163	0.924801	1	glucokinase regulator-related protein
VC_0207	-0.452144	0.730956	0.056239	0.287827	3	PTS system, sucrose-specific IIBC component, putative
VC_0208	0.64364	1.56227	0.00880533	0.0872342	0	conserved hypothetical protein
VC_0209	0.0112837	1.00785	0.957575	1	1	conserved hypothetical protein
VC_0210	-0.149089	0.90182	0.485399	0.832298	0	ribonuclease PH
VC_0211	0.228584	1.17168	0.33488	0.720558	1	orotate phosphoribosyltransferase
VC_0212	-0.370046	0.773758	0.110173	0.427535	0	lipid A biosynthesis (kdo)2-(lauroyl)-lipid IVA acyltransferase
VC_0213	0.0297295	1.02082	0.898974	0.998387	2	lipid A biosynthesis lauroyl acyltransferase
VC_0214	0.18012	1.13298	0.474726	0.825068	1	transcriptional regulator, TetR family
VC_0215	-0.0196284	0.986487	0.933006	1	1	phosphopantothenoylcysteine decarboxylase/phosphopantothenate--cysteine ligase
VC_0216	0.411228	1.32982	0.0786286	0.353	1	methyl-accepting chemotaxis protein
VC_0217	0.168854	1.12416	0.517371	0.851147	0	DNA repair protein RadC
VC_0218	0.0510717	1.03603	0.815519	0.974936	0	ribosomal protein L28
VC_0219	-0.0333058	0.977179	0.88221	0.994522	0	ribosomal protein L33
VC_0220	0.185	1.13682	0.427477	0.795606	0	hypothetical protein
VC_0221	-0.125287	0.916822	0.614793	0.901936	0	formamidopyrimidine-DNA glycosylase
VC_0222	-0.162794	0.893293	0.510588	0.846545	0	phosphopantetheine adenylyltransferase
VC_0223	-0.00694088	0.995201	0.976415	1	1	ADP-heptose--LPS heptosyltransferase II, putative
VC_0224	-0.0557571	0.962089	0.811674	0.974314	0	glycosyl transferase, group 2
VC_0225	-0.193885	0.874248	0.387632	0.761364	1	lipopolysaccharide biosynthesis protein
VC_0226	-0.0168119	0.988415	1	1	0	hypothetical protein
VC_0227	0.115389	1.08327	0.632397	0.903633	1	conserved hypothetical protein
VC_0228	0.60742	1.52353	0.0138011	0.117585	0	hypothetical protein
VC_0229	0.500346	1.41455	0.025812	0.174538	0	hypothetical protein
VC_0230	0.37865	1.30012	0.0979692	0.404321	1	hypothetical protein
VC_0231	0.300909	1.23192	0.147422	0.506012	2	hypothetical protein
VC_0232	0.17812	1.13141	0.433486	0.799415	0	hypothetical protein
VC_0233	0.158244	1.11593	0.479098	0.830032	1	3-deoxy-D-manno-octulosonic-acid transferase
VC_0234	0.266195	1.20263	0.248367	0.636161	1	conserved hypothetical protein
VC_0235	0.314756	1.2438	0.167664	0.539735	0	lipopolysaccharide biosynthesis protein, putative
VC_0236	0.0208278	1.01454	0.923864	1	1	ADP-heptose--LPS heptosyltransferase II
VC_0237	0.789799	1.72883	0.000832588	0.0144441	0	membrane protein, putative
VC_0238	0.543727	1.45773	0.0222853	0.160605	0	transferase, hexapeptide repeat family
VC_0239	0.325815	1.25337	0.121764	0.452299	1	conserved hypothetical protein
VC_0240	0.0245811	1.01718	0.907676	1	1	ADP-L-glycero-D-mannoheptose-6-epimerase
VC_0241	0.0789095	1.05622	0.725334	0.94237	0	mannose-1-phosphate guanylyltransferase
VC_0242	0.263046	1.20001	0.247491	0.635128	0	phosphomannomutase
VC_0243	0.432118	1.34921	0.0548932	0.284429	0	GDP-mannose 4,6-dehydratase
VC_0244	0.41702	1.33517	0.0615864	0.30041	0	perosamine synthase
VC_0245	0.47948	1.39424	0.0268956	0.179335	0	rfbG protein
VC_0246	0.411248	1.32984	0.0548119	0.284429	0	lipopolysaccharide/O-antigen transport protein
VC_0247	0.519671	1.43363	0.0189369	0.146085	1	lipopolysaccharide/O-antigen transport protein
VC_0248	0.57919	1.49401	0.0093135	0.0903999	0	acyl carrier protein, putative
VC_0249	0.425181	1.34274	0.0603932	0.297861	0	rfbL protein
VC_0250	0.43085	1.34803	0.0481346	0.263264	0	iron-containing alcohol dehydrogenase family protein RfbM
VC_0251	0.366551	1.28927	0.120561	0.450077	0	acyl protein synthase/acyl-CoA reductase RfbN
VC_0252	0.397045	1.31681	0.094493	0.395217	0	acetyltransferase RfbO, CysE/LacA/LpxA/NodL family
VC_0255	0.78776	1.72639	0.000464918	0.00917297	0	rfbT protein, truncation
VC_0256	0.333969	1.26048	0.154476	0.517303	0	transposase OrfAB, subunit A
VC_0257	0.320376	1.24866	0.171794	0.544344	0	transposase OrfAB, subunit B
VC_0258	0.838116	1.78771	0.000317807	0.00684534	0	rfbT protein
VC_0259	0.685339	1.60808	0.00136126	0.0210446	0	lipopolysaccharide biosynthesis protein RfbV
VC_0260	0.201893	1.15021	0.356843	0.739134	1	mannosyl-transferase
VC_0261	0.331625	1.25843	0.166318	0.538565	0	hypothetical protein
VC_0262	0.2991	1.23038	0.209136	0.588084	0	UDP-glucose 4-epimerase
VC_0263	0.192055	1.14239	0.400807	0.77182	0	capsule biosynthesis protein, putative
VC_0264	-0.24915	0.841392	0.295047	0.678183	2	conserved hypothetical protein
VC_0265	-0.127775	0.915242	0.604258	0.895048	0	conserved hypothetical protein
VC_0266	-0.0890846	0.940119	0.716483	0.940752	0	conserved hypothetical protein
VC_0267	0.243232	1.18364	0.301149	0.686448	2	D-isomer specific 2-hydroxyacid dehydrogenase family protein
VC_0268	-0.203243	0.868596	0.371448	0.748312	1	conserved hypothetical protein
VC_0269	0.182895	1.13516	0.396526	0.770499	0	mannose-6-phosphate isomerase
VC_0270	0.0231753	1.01619	0.917367	1	0	ROK family protein
VC_0271	-0.61023	0.655092	0.0141115	0.119433	0	conserved hypothetical protein
VC_0272	-0.303563	0.810249	0.225495	0.608708	0	hypothetical protein
VC_0273	-0.181424	0.881832	0.397431	0.770575	1	DNA-binding protein HU
VC_0274	0.0975918	1.06999	0.67505	0.918249	1	hypothetical protein
VC_0275	-0.17408	0.886332	0.447287	0.810061	2	phosphoribosylamine--glycine ligase
VC_0276	-0.619746	0.650786	0.0154114	0.127619	5	phosphoribosylaminoimidazolecarboxamide formyltransferase/IMP cyclohydrolase
VC_0277	0.671493	1.59272	0.00407065	0.0498622	0	transcriptional regulator, MerR family
VC_0278	-0.531446	0.691861	0.0249158	0.170889	1	transcriptional activator CadC, putative
VC_0279	1.21952	2.3287	0.0344987	0.212308	0	hypothetical protein
VC_0280	-0.461568	0.726197	0.0762786	0.34586	3	cadaverine/lysine antiporter CadB, putative
VC_0281	-0.138345	0.908561	0.56962	0.877853	2	lysine decarboxylase, inducible
VC_0282	-0.256668	0.837019	0.285512	0.674847	0	methyl-accepting chemotaxis protein
VC_0283	0.648855	1.56792	0.0399581	0.233205	0	hypothetical protein
VC_0285	-0.234949	0.849715	0.314292	0.699625	1	4-hydroxy-2-oxoglutarate aldolase/2-dehydro-3-deoxyphosphogluconate aldolase
VC_0286	-0.184562	0.879916	0.480957	0.830252	7	gluconate permease, putative
VC_0287	-0.449971	0.732057	0.114196	0.43578	3	thermoresistant gluconokinase
VC_0288	-0.285726	0.820329	0.290558	0.676887	4	phosphogluconate dehydratase
VC_0289	0.0694447	1.04931	0.775856	0.960655	1	gluconate utilization system gnt-I transcriptional repressor
VC_0290	-0.0961743	0.93551	0.658403	0.913142	0	factor-for-inversion stimulation protein
VC_0291	-0.346494	0.786493	0.11689	0.443428	1	NifR3/Smm1 family protein
VC_0292	-0.0217677	0.985025	0.9336	1	0	hypothetical protein
VC_0293	0.0341648	1.02396	0.882667	0.994522	1	ribosomal protein L11 methyltransferase
VC_0294	0.248447	1.18793	0.301711	0.687293	0	hypothetical protein
VC_0295	-0.0969161	0.93503	0.661744	0.913751	0	acetyl-CoA carboxylase, biotin carboxylase
VC_0296	-0.208496	0.865439	0.336763	0.721008	1	acetyl-CoA carboxylase, biotin carboxyl carrier protein
VC_0297	0.0462935	1.03261	0.832196	0.979926	0	3-dehydroquinate dehydratase
VC_0298	-0.308863	0.807278	0.1811	0.556089	4	acetyl-CoA synthase
VC_0299	-0.316923	0.80278	0.200838	0.579629	0	DNA polymerase III, epsilon subunit, putative
VC_0300	0.133265	1.09677	0.582009	0.884783	1	conserved hypothetical protein
VC_0301	0.485637	1.4002	0.135578	0.481362	1	hypothetical protein
VC_0302	-1.17401	0.443189	4.4e-05	0.00133886	0	conserved hypothetical protein
VC_0303	-0.363612	0.777217	0.12264	0.453426	0	sensor histidine kinase
VC_0304	0.236284	1.17795	0.261589	0.648728	2	guanosine-5-triphosphate,3-diphosphate pyrophosphatase
VC_0305	0.432921	1.34996	0.0403599	0.234453	4	ATP-dependent RNA helicase RhlB
VC_0306	-0.205667	0.867138	0.344886	0.729743	0	thioredoxin
VC_0307	-0.259676	0.835275	0.245949	0.63259	2	transcription termination factor Rho
VC_0308	0.680205	1.60237	0.00425331	0.0514989	0	hypothetical protein
VC_0309	0.571187	1.48575	0.0135689	0.116883	0	conserved hypothetical protein
VC_0311	0.389366	1.30982	0.107318	0.422527	0	ferredoxin
VC_0312	0.322547	1.25054	0.158562	0.526671	1	NAD(P)H-flavin reductase
VC_0313	1.09109	2.13035	0.000279713	0.00630835	0	hypothetical protein
VC_0314	-0.60824	0.655996	0.132185	0.473497	0	hypothetical protein
VC_0315	-0.01433	0.990116	0.949722	1	1	CDP-diacylglycerol--serine O-phosphatidyltransferase
VC_0316	0.732674	1.66172	0.00869802	0.0863943	0	hypothetical protein
VC_0317	0.651468	1.57077	0.0102609	0.0966593	0	hypothetical protein
VC_0318	0.115526	1.08337	0.59707	0.893678	1	UDP-N-acetylenolpyruvoylglucosamine reductase
VC_0319	0.203681	1.15163	0.387236	0.761207	1	birA bifunctional protein
VC_0320	0.24647	1.1863	0.316293	0.700964	0	pantothenate kinase
VC_0321	0.0494899	1.0349	0.819164	0.975668	1	elongation factor Tu
VC_0322	0.016774	1.01169	0.939546	1	0	preprotein translocase, SecE subunit
VC_0323	-0.0877634	0.94098	0.685474	0.924173	0	transcription antitermination protein NusG
VC_0324	0.348648	1.27337	0.109133	0.426505	0	ribosomal protein L11
VC_0325	0.228396	1.17153	0.290032	0.676887	0	ribosomal protein L1
VC_0326	0.316415	1.24523	0.143894	0.497778	0	ribosomal protein L10
VC_0327	0.283953	1.21753	0.194096	0.573669	1	ribosomal protein L7/L12
VC_0328	0.314798	1.24384	0.146628	0.50374	5	DNA-directed RNA polymerase, beta subunit
VC_0329	0.119966	1.08671	0.579419	0.884704	4	DNA-directed RNA polymerase, beta subunit
VC_0330	0.345489	1.27058	0.159929	0.528852	1	regulator of sigma D
VC_0331	-0.214505	0.861842	0.362931	0.742517	2	MutT/nudix family protein
VC_0332	-0.108863	0.927318	0.615245	0.901936	3	uroporphyrinogen decarboxylase
VC_0333	0.158927	1.11646	0.50337	0.842235	1	transcriptional reguator, TetR family
VC_0334	-0.168647	0.889677	0.497364	0.839813	1	hypothetical protein
VC_0335	-0.0485293	0.966921	0.845665	0.986094	0	peptidase family protein
VC_0336	0.161877	1.11874	0.461615	0.817017	0	phosphoglycerate mutase, 2,3-bisphosphoglycerate-independent
VC_0337	0.115375	1.08326	0.633061	0.903633	1	conserved hypothetical protein
VC_0338	-0.0732442	0.950498	0.762831	0.957974	1	transporter, putative
VC_0339	-0.331414	0.794757	0.138802	0.490025	0	phosphatidylserine decarboxylase
VC_0340	0.375145	1.29697	0.0751587	0.343455	1	ribosome small subunit-dependent GTPase A
VC_0341	0.315366	1.24433	0.202315	0.581467	0	oligoribonuclease
VC_0342	-0.0721587	0.951214	0.753485	0.955191	0	iron-sulfur cluster-binding protein
VC_0343	0.0659544	1.04678	0.790997	0.967416	0	conserved hypothetical protein
VC_0344	0.0211538	1.01477	0.922483	1	2	N-acetylmuramoyl-L-alanine amidase
VC_0345	-0.0792211	0.946569	0.703008	0.93084	1	DNA mismatch repair protein MutL
VC_0346	0.103274	1.07421	0.62888	0.903633	0	tRNA delta(2)-isopentenylpyrophosphate transferase
VC_0347	0.132935	1.09652	0.531195	0.860778	1	host factor-I, putative
VC_0348	0.262822	1.19982	0.234226	0.618473	3	GTP-binding protein HflX
VC_0349	0.0221567	1.01548	0.920476	1	0	hflK protein
VC_0350	-0.0817298	0.944924	0.712602	0.939014	1	hflC protein
VC_0351	0.317247	1.24595	0.195939	0.57452	0	conserved hypothetical protein
VC_0352	0.375023	1.29686	0.129249	0.468358	0	slyX protein
VC_0353	0.151098	1.11041	0.527247	0.858235	0	conserved hypothetical protein
VC_0354	0.0126048	1.00878	0.954788	1	0	peptidyl-prolyl cis-trans isomerase, FKBP-type
VC_0355	0.00936633	1.00651	0.964547	1	0	conserved hypothetical protein
VC_0356	0.00976928	1.00679	0.966416	1	0	conserved hypothetical protein
VC_0357	0.1993	1.14814	0.379582	0.753744	0	conserved hypothetical protein
VC_0358	0.200268	1.14891	0.400486	0.77182	0	conserved hypothetical protein
VC_0359	0.42734	1.34475	0.0521091	0.276329	0	ribosomal protein S12
VC_0360	0.445895	1.36216	0.0422671	0.241971	0	ribosomal protein S7
VC_0361	0.0971335	1.06965	0.655786	0.910642	1	elongation factor G
VC_0362	0.280272	1.21442	0.195716	0.57452	1	elongation factor TU
VC_0363	0.909164	1.87796	0.000622841	0.0115361	0	hypothetical protein
VC_0364	1.15735	2.23048	1.55e-05	0.000589273	0	bacterioferritin-associated ferredoxin
VC_0365	1.2629	2.39978	3.47e-07	2.18e-05	0	bacterioferritin
VC_0366	0.429287	1.34657	0.0517003	0.275143	0	ribosomal protein S6
VC_0367	0.465099	1.38041	0.0337101	0.208795	0	primosomal replication protein N
VC_0368	0.474376	1.38932	0.0295001	0.192026	0	ribosomal protein S18
VC_0369	0.39531	1.31523	0.0712945	0.334319	0	ribosomal protein L9
VC_0370	0.0160425	1.01118	0.952543	1	0	conserved hypothetical protein
VC_0371	0.0233655	1.01633	0.911814	1	2	replicative DNA helicase
VC_0372	-0.0619593	0.957962	0.783939	0.96365	0	alanine racemase, biosynthetic
VC_1312	-0.0648085	0.956072	0.77682	0.960655	1	alanine racemase, putative
VC_0373	0.171109	1.12592	0.454573	0.814028	0	conserved hypothetical protein
VC_0374	-0.0310197	0.978728	0.883427	0.994522	1	glucose-6-phosphate isomerase
VC_0375	-0.103266	0.930923	0.788815	0.965926	0	hypothetical protein
VC_0376	0.152206	1.11127	0.518497	0.851147	0	conserved hypothetical protein
VC_0377	0.441693	1.3582	0.035894	0.218788	0	conserved hypothetical protein
VC_0378	0.586444	1.50154	0.00615045	0.0672113	0	zinc uptake regulation protein, putative
VC_0379	-0.140821	0.907003	0.529314	0.858235	0	TIM-barrel protein, yjbN family
VC_0380	0.366853	1.28954	0.152753	0.514634	0	hypothetical protein
VC_0381	0.456391	1.37211	0.0598256	0.295963	0	hypothetical protein
VC_0382	0.21939	1.16424	0.346576	0.731299	0	hypothetical protein
VC_0383	0.118898	1.08591	0.657269	0.912372	0	hypothetical protein
VC_0384	0.0737083	1.05242	0.776156	0.960655	1	sulfite reductase (NADPH) flavoprotein alpha-component
VC_0385	0.709328	1.63504	0.00187444	0.0271193	1	sulfite reductase (NADPH) hemoprotein beta-component
VC_0386	1.14254	2.20769	4.89e-06	0.000225971	1	phosphoadenosine phosphosulfate reductase
VC_0387	1.14139	2.20593	2.55e-05	0.000856373	0	hypothetical protein
VC_0388	-0.597222	0.661026	0.224363	0.607492	0	hypothetical protein
VC_0389	-0.313103	0.804909	0.170856	0.542829	0	Na+/H+ antiporter, putative
VC_0390	-0.178144	0.88384	0.396673	0.770499	1	5-methyltetrahydrofolate--homocysteine methyltransferase
VC_0391	0.0155798	1.01086	0.949957	1	0	aspartokinase III, lysine-sensitive
VC_0392	-0.253289	0.838982	0.31807	0.703276	1	aminotransferase, class V
VC_0393	0.261944	1.19909	0.286682	0.675147	0	membrane protein, putative
VC_0394	0.124344	1.09001	0.554336	0.872041	3	excinuclease ABC, subunit A
VC_0395	-0.47994	0.717007	0.0240378	0.168177	0	UTP--glucose-1-phosphate uridylyltransferase
VC_0396	0.188723	1.13975	0.484399	0.832268	0	transcriptional regulator, LuxR family
VC_0397	0.179873	1.13278	0.407754	0.777841	1	single-strand binding protein
VC_0398	0.117293	1.0847	0.606137	0.895498	0	MSHA biogenesis protein MshH
VC_0399	0.0519384	1.03666	0.820542	0.975934	0	MSHA biogenesis protein MshI
VC_0400	-0.082408	0.94448	0.725248	0.94237	0	MSHA biogenesis protein MshJ
VC_0401	-0.0258282	0.982257	0.919421	1	0	MSHA biogenesis protein MshK
VC_0402	-0.112912	0.92472	0.600241	0.89476	0	MSHA biogenesis protein MshL
VC_0403	-0.239773	0.846879	0.28636	0.67495	0	MSHA biogenesis protein MshM
VC_0404	-0.129638	0.914061	0.547563	0.867821	3	MSHA biogenesis protein MshN
VC_0405	0.0293828	1.02058	0.893352	0.997519	3	MSHA biogenesis protein MshE
VC_0406	0.0508362	1.03587	0.825196	0.978272	1	MSHA biogenesis protein MshG
VC_0407	0.203241	1.15128	0.40989	0.780297	0	MSHA biogenesis protein MshF
VC_0408	0.518103	1.43207	0.0301935	0.194885	0	MSHA pilin protein MshB
VC_0409	0.461179	1.37667	0.0425933	0.242649	0	MSHA pilin protein MshA
VC_0410	0.194892	1.14464	0.436454	0.802071	0	MSHA pilin protein MshC
VC_0411	0.216603	1.16199	0.379236	0.753744	0	MSHA pilin protein MshD
VC_0412	0.205503	1.15309	0.407931	0.777841	0	hypothetical protein
VC_0413	0.502381	1.41655	0.0305949	0.196484	0	hypothetical protein
VC_0414	0.521881	1.43583	0.0248443	0.170889	3	hypothetical protein
VC_0415	-0.115436	0.923103	0.586823	0.887462	1	rod shape-determining protein MreB
VC_0416	0.026263	1.01837	0.90106	0.999035	0	rod shape-determining protein MreC
VC_0417	0.0248442	1.01737	0.910887	1	0	rod shape-determining protein MreD
VC_0418	-0.00136454	0.999055	0.995644	1	0	maf protein
VC_2027	0.401131	1.32054	0.0864259	0.374452	0	Maf/YceF/YhdE family protein
VC_0419	0.113909	1.08216	0.58474	0.886123	1	cytoplasmic axial filament protein
VC_0420	0.0394226	1.0277	0.850102	0.986828	4	conserved hypothetical protein
VC_0421	0.055169	1.03898	0.806672	0.972878	0	conserved hypothetical protein
VC_0422	0.0241839	1.0169	0.90877	1	2	tldD protein
VC_0423	0.263209	1.20015	0.277177	0.667721	1	arginine deiminase
VC_0424	-0.333982	0.793344	0.153623	0.516658	0	conserved hypothetical protein
VC_0425	0.0277739	1.01944	0.912188	1	1	hypothetical protein
VC_0426	0.298357	1.22974	0.199196	0.579012	0	hypothetical protein
VC_0427	1.15342	2.2244	0.000339143	0.00722374	0	hypothetical protein
VC_0428	0.665995	1.58666	0.00719906	0.0758275	0	conserved hypothetical protein
VC_0429	-0.843138	0.55743	0.00126746	0.020125	2	conserved hypothetical protein
VC_0430	-0.460971	0.726497	0.05207	0.276329	2	immunogenic protein
VC_0431	0.0817001	1.05826	0.71921	0.941264	1	arginine repressor
VC_0432	-0.547222	0.684337	0.0234591	0.165335	1	malate dehydrogenase
VC_0433	0.0532954	1.03763	0.82972	0.978272	0	arginine/ornithine antiporter
VC_0434	0.00216152	1.0015	0.992127	1	1	octaprenyl-diphosphate synthase
VC_0435	-0.10758	0.928144	0.623341	0.902837	0	ribosomal protein L21
VC_0436	-0.253384	0.838926	0.255124	0.643179	0	ribosomal protein L27
VC_0437	0.143294	1.10442	0.501298	0.842235	1	GTP-binding protein, GTP1/Obg family
VC_0438	0.157565	1.1154	0.524564	0.85599	0	conserved hypothetical protein
VC_0439	0.185463	1.13718	0.420506	0.789542	1	conserved hypothetical protein
VC_0440	0.0782139	1.05571	0.747886	0.953891	1	dihydrofolate reductase
VC_0441	0.00532304	1.0037	0.983359	1	0	bis(5`-nucleosyl)-tetraphosphatase
VC_0442	0.206575	1.15395	0.405604	0.776823	0	apaG protein
VC_0443	0.045541	1.03207	0.828403	0.978272	1	dimethyladenosine transferase
VC_0444	0.146471	1.10686	0.483643	0.832268	3	pyridoxal phosphate biosynthetic protein PdxA
VC_0445	0.0388397	1.02729	0.85781	0.991768	1	survival protein SurA
VC_0446	-0.166917	0.890744	0.431568	0.798711	0	organic solvent tolerance protein
VC_0447	-0.130444	0.91355	0.565702	0.87597	0	DnaJ family protein
VC_0448	0.551352	1.46546	0.0597268	0.295963	0	hypothetical protein
VC_0449	0.167839	1.12337	0.462694	0.817017	1	methyl-accepting chemotaxis protein
VC_0450	0.259623	1.19717	0.293414	0.677715	0	membrane-bound lytic murein transglycosylase C
VC_0451	0.291138	1.22361	0.243842	0.630404	0	conserved hypothetical protein
VC_0452	0.633863	1.55171	0.0251287	0.171735	0	A/G-specific adenine glycosylase
VC_0453	-0.0622967	0.957738	0.779341	0.960662	0	tRNA (guanine-N(7)-)-methyltransferase
VC_0454	-0.162745	0.893324	0.489035	0.835172	1	glutaminase family protein
VC_0455	-0.415383	0.74982	0.0698775	0.330207	1	oxygen-independent coproporphyrinogen III oxidase, putative
VC_0456	-0.414228	0.750421	0.092	0.389755	2	HAM1 family protein
VC_0457	-0.106809	0.92864	0.651177	0.90831	2	hypothetical protein
VC_0458	-0.400415	0.75764	0.0908667	0.386389	0	conserved hypothetical protein
VC_0459	-0.11422	0.923882	0.634447	0.904575	0	conserved hypothetical protein
VC_0460	-0.39904	0.758363	0.102909	0.414293	0	pyrroline-5-carboxylate reductase
VC_0461	-0.14079	0.907023	0.542067	0.866696	0	conserved hypothetical protein
VC_0462	0.0856102	1.06114	0.722136	0.942244	3	twitching motility protein PilT
VC_0463	-0.190767	0.87614	0.420512	0.789542	1	twitching motility protein PilU
VC_0464	0.0540805	1.0382	0.81677	0.974936	1	transcriptional regulator, LuxR family
VC_0465	-0.0273767	0.981203	0.931923	1	0	tyrosyl-tRNA synthetase
VC_0466	-0.538345	0.68856	0.0341791	0.211359	0	conserved hypothetical protein
VC_0467	-0.736262	0.600292	0.0050095	0.0578506	1	conserved hypothetical protein
VC_0468	-0.546817	0.684529	0.0206662	0.153258	0	glutathione synthetase
VC_0469	-0.0218502	0.984969	0.933405	1	0	conserved hypothetical protein
VC_0470	0.0503513	1.03552	0.840624	0.985559	1	extracellular deoxyribonuclease
VC_0471	-0.00374255	0.997409	1	1	1	sprT protein, putative
VC_0472	-0.329046	0.796063	0.136078	0.482182	2	S-adenosylmethionine synthase
VC_0473	-0.00298305	0.997934	0.989323	1	0	transketolase 1
VC_0474	1.90779	3.75235	8.45e-09	8.75e-07	0	iron-regulated virulence regulatory protein IrgB
VC_0475	2.89413	7.43396	2.47e-14	1.89e-11	2	enterobactin receptor
VC_0476	0.63396	1.55182	0.00723199	0.0759656	0	D-erythrose-4-phosphate dehydrogenase
VC_0477	-0.00268628	0.99814	0.99027	1	0	phosphoglycerate kinase
VC_0478	-0.0485424	0.966913	0.820915	0.975934	1	fructose-bisphosphate aldolase, class II
VC_0479	0.245566	1.18556	0.283681	0.674847	0	hypothetical protein
VC_0480	-0.0201475	0.986132	0.929293	1	2	conserved hypothetical protein
VC_0481	0.252932	1.19163	0.28281	0.674072	0	LysE family protein
VC_0482	0.294101	1.22612	0.235846	0.620614	1	chromosome initiation inhibitor
VC_0483	-0.274866	0.826527	0.228796	0.613722	1	conserved hypothetical protein
VC_0484	-0.228955	0.853253	0.503961	0.842235	0	hypothetical protein
VC_0485	0.00198411	1.00138	0.99303	1	1	pyruvate kinase I
VC_0486	-0.263911	0.832827	0.275356	0.665832	0	transcriptional regulator, DeoR family
VC_0487	-0.663952	0.631147	0.00337799	0.0431707	0	glucosamine--fructose-6-phosphate aminotransferase (isomerizing)
VC_0488	-0.254899	0.838046	0.284091	0.674847	0	extracellular solute-binding protein, putative
VC_0489	0.361659	1.2849	0.148745	0.508279	0	conserved hypothetical protein/hemolysin, putative
VC_0490	-0.314416	0.804176	1	1	0	conserved hypothetical protein
VC_0491	3.74493	13.4072	0.502717	0.842235	0	hypothetical protein
VC_0492	0.0660901	1.04688	1	1	0	hypothetical protein
VC_0493	-2.78489	0.145099	1	1	0	hypothetical protein
VC_0494	0	1	1	1	0	conserved hypothetical protein
VC_0495	0	1	1	1	0	conserved hypothetical protein
VC_0496	0	1	1	1	0	hypothetical protein
VC_0497	0	1	1	1	0	transcriptional regulator
VC_0498	0	1	1	1	0	ribonuclease HI, putative
VC_0502	-3.29662	0.10177	0.503041	0.842235	0	type IV pilin, putative
VC_0503	0	1	1	1	4	conserved hypothetical protein
VC_0504	2.86052	7.26278	0.502753	0.842235	0	hypothetical protein
VC_0505	1.52432	2.87651	0.382467	0.755634	0	hypothetical protein
VC_0506	3.75383	13.4901	0.254022	0.64158	0	hypothetical protein
VC_0507	0	1	1	1	0	hypothetical protein
VC_0508	0	1	1	1	0	hypothetical protein
VC_0509	0	1	1	1	0	hypothetical protein
VC_0510	0	1	1	1	0	DNA repair protein RadC family protein
VC_0511	0	1	1	1	0	hypothetical protein
VC_0512	2.85189	7.21944	1	1	1	methyl-accepting chemotaxis protein
VC_0513	0	1	1	1	0	transcriptional regulator, AraC/XylS family
VC_0514	0	1	1	1	0	methyl-accepting chemotaxis protein
VC_0515	0	1	1	1	0	conserved hypothetical protein
VC_0516	0	1	1	1	0	phage integrase
VC_0517	-0.185709	0.879217	0.391868	0.765442	0	RNA polymerase sigma factor RpoD
VC_0518	0.142484	1.1038	0.495933	0.839813	0	DNA primase, authentic frameshift
VC_0519	-0.0256466	0.98238	0.906659	1	0	conserved hypothetical protein
VC_0520	0.0640709	1.04541	0.769943	0.960083	0	ribosomal protein S21
VC_0521	-0.0102697	0.992907	0.966508	1	1	O-sialoglycoprotein endopeptidase, authentic frameshift
VC_0522	0.0433077	1.03047	0.854851	0.99048	0	beta-ketoadipate enol-lactone hydrolase, putative
VC_0523	0.0986082	1.07074	0.663615	0.913751	0	conserved hypothetical protein
VC_0524	-0.181069	0.882049	0.463854	0.817759	0	dihydroneopterin aldolase FolB, putative
VC_0525	-0.0567422	0.961433	0.805432	0.972431	0	2-amino-4-hydroxy-6-hydroxymethyldihydropteridine pyrophosphokinase
VC_0526	-0.0220725	0.984817	0.924204	1	0	undecaprenol kinase, putative
VC_0527	-0.0585878	0.960204	0.811007	0.974278	0	conserved hypothetical protein
VC_0528	-0.158005	0.896264	0.494319	0.839335	0	4-diphosphocytidyl-2C-methyl-D-erythritol synthase
VC_0529	0.107993	1.07773	0.635845	0.904575	0	2C-methyl-D-erythritol 2,4-cyclodiphosphate synthase
VC_0530	0.0650336	1.04611	0.769743	0.960083	0	conserved hypothetical protein
VC_0531	0.0959449	1.06877	0.672576	0.917651	2	survival protein SurE
VC_0532	0.0551356	1.03896	0.814956	0.974936	1	protein-L-isoaspartate O-methyltransferase
VC_0533	0.0254817	1.01782	0.913729	1	0	lipoprotein NlpD
VC_0534	0.0972261	1.06971	0.689645	0.925504	0	RNA polymerase sigma factor RpoS
VC_0535	-0.0240784	0.983449	0.914687	1	1	DNA mismatch repair protein MutS
VC_0536	0.98025	1.97281	0.000498514	0.00969391	0	hypothetical protein
VC_0537	0.0959788	1.06879	0.702197	0.9306	2	cysteine synthase B
VC_0538	-0.18235	0.881266	0.507208	0.843578	1	thiosulfate ABC transporter, periplasmic thiosulfate-binding protein
VC_0539	0.197692	1.14686	0.396994	0.770499	1	sulfate ABC transporter, permease protein
VC_0540	-0.122002	0.918912	0.608527	0.897343	0	sulfate ABC transporter, permease protein
VC_0541	-0.231955	0.85148	0.323931	0.710498	1	sulfate ABC transporter, ATP-binding protein
VC_0542	-0.318414	0.801951	0.179514	0.555045	1	CinA family protein
VC_0543	-0.0265743	0.981749	0.902668	0.999662	2	recA protein
VC_0544	0.00389266	1.0027	0.989129	1	0	regulatory protein RecX
VC_0545	-0.116781	0.922243	0.604235	0.895048	1	alanyl-tRNA synthetase
VC_0546	0.453999	1.36983	0.0685835	0.327051	0	hypothetical protein
VC_0547	0.346613	1.27157	0.100123	0.410118	0	aspartokinase, alpha and beta subunits
VC_0548	-0.104431	0.930171	0.623995	0.902837	0	carbon storage regulator
VC_0549	0.0342151	1.024	0.899343	0.998387	0	oxaloacetate decarboxylase, gamma subunit putative
VC_0550	-0.291753	0.816909	0.242926	0.629256	1	oxaloacetate decarboxylase, alpha subunit
VC_0551	-0.541565	0.687025	0.023024	0.163434	0	oxaloacetate decarboxylase, beta subunit
VC_0552	-0.015299	0.989452	0.949601	1	0	quinone oxidoreductase
VC_0553	0.211657	1.15802	0.378953	0.753582	0	conserved hypothetical protein
VC_0554	0.0563652	1.03984	0.81249	0.974683	0	protease, insulinase family/protease, insulinase family
VC_0555	-0.0268841	0.981538	0.91133	1	0	hypothetical protein
VC_0556	-0.527827	0.693599	0.0168814	0.135965	1	glutamate--cysteine ligase
VC_0557	-0.29152	0.817041	0.210968	0.589217	1	autoinducer-2 production protein
VC_0558	0.269812	1.20565	0.234886	0.619415	1	conserved hypothetical protein
VC_0559	-0.140707	0.907075	0.552988	0.871416	0	conserved hypothetical protein
VC_0560	-0.0281134	0.980702	0.894049	0.997519	1	signal recognition particle protein
VC_0561	0.393117	1.31323	0.0713283	0.334319	0	ribosomal protein S16
VC_0562	0.2473	1.18698	0.258405	0.646687	0	16S rRNA processing protein RimM
VC_0563	0.241481	1.18221	0.2695	0.656874	0	tRNA (guanine-N1)-methyltransferase
VC_0564	0.313685	1.24288	0.151439	0.513367	0	ribosomal protein L19
VC_0565	0.263175	1.20012	0.259686	0.648412	0	protease DegS
VC_0566	0.24834	1.18784	0.241785	0.628052	0	protease DO
VC_0567	0.0349639	1.02453	0.86883	0.993022	0	conserved hypothetical protein
VC_0568	0.133359	1.09684	0.564239	0.875404	0	conserved hypothetical protein
VC_0569	0.400877	1.32031	0.0907543	0.386389	0	hypothetical protein
VC_0570	0.109147	1.07859	0.616437	0.902293	0	ribosomal protein L13
VC_0571	0.0787404	1.0561	0.718136	0.941264	0	ribosomal protein S9
VC_0572	0.275931	1.21077	0.232328	0.617287	0	hypothetical protein
VC_0573	-0.903552	0.534569	0.000176224	0.00435898	1	ubiquinol--cytochrome c reductase, iron-sulfur subunit
VC_0574	-0.98549	0.505054	1.45e-05	0.000555912	1	ubiquinol--cytochrome c reductase, cytochrome B
VC_0575	-1.01685	0.494194	9.11e-06	0.000375403	0	ubiquinol--cytochrome c reductase, cytochrome c1
VC_0576	-0.0694639	0.952992	0.743257	0.950813	0	stringent starvation protein A
VC_0577	-0.194831	0.873675	0.351761	0.733875	0	stringent starvation protein B
VC_0578	0.0752448	1.05354	0.749087	0.954787	0	lipoprotein, putative
VC_0579	0.162666	1.11935	0.512608	0.847567	0	phosphoheptose isomerase
VC_0580	0.430093	1.34732	0.0864255	0.374452	0	conserved hypothetical protein
VC_0581	-0.100055	0.932997	0.64446	0.90807	0	lipoprotein, putative
VC_0582	0.263049	1.20001	0.252713	0.640483	1	conserved hypothetical protein
VC_0584	-0.0353093	0.975823	0.881601	0.994522	0	hypothetical protein
VC_0585	-0.0752337	0.949188	0.740384	0.950011	0	hypoxanthine phosphoribosyltransferase
VC_0586	0.0628586	1.04453	0.779755	0.960662	0	carbonic anhydrase, putative
VC_0587	-0.261345	0.83431	0.288471	0.676887	2	sulfate permease family protein
VC_0588	0.988508	1.98413	0.00466041	0.0550372	0	hypothetical protein
VC_0589	-0.760452	0.590312	0.00369376	0.0461299	3	ABC transporter, ATP-binding protein
VC_0590	-0.692978	0.618576	0.00615314	0.0672113	1	permease, putative
VC_0591	0.0239272	1.01672	0.910045	1	0	pantoate--beta-alanine ligase
VC_0592	0.114029	1.08225	0.586708	0.887462	1	3-methyl-2-oxobutanoate hydroxymethyltransferase
VC_0593	0.221562	1.166	0.318772	0.703611	0	2-amino-4-hydroxy-6-hydroxymethyldihydropteridine pyrophosphokinase
VC_0594	-0.146565	0.903399	0.480556	0.830089	1	polyA polymerase
VC_0595	-0.0843224	0.943227	0.736324	0.947974	1	tRNA synthetases class I family protein
VC_0596	-0.160613	0.894645	0.443612	0.807601	0	dnaK suppressor protein
VC_0597	0.0307294	1.02153	0.897598	0.998287	0	sugar fermentation stimulation protein
VC_0598	-0.756329	0.592001	0.0880344	0.379928	0	hypothetical protein
VC_0599	-0.594149	0.662435	0.431876	0.798711	0	hypothetical protein
VC_0600	-0.575382	0.671108	0.0194747	0.148442	0	hypothetical protein
VC_0601	-0.127998	0.915101	0.565287	0.875682	4	ATP-dependent helicase HrpB
VC_0602	-0.0867328	0.941653	0.697542	0.928602	1	penicillin-binding protein 1B
VC_0603	-0.0778044	0.947499	0.731233	0.944909	2	conserved hypothetical protein
VC_0604	-0.858658	0.551465	0.000171537	0.00427059	2	aconitate hydratase 2
VC_0605	-0.0917538	0.938381	0.690421	0.925504	0	conserved hypothetical protein
VC_0606	0.898582	1.86423	0.00893743	0.0878618	0	nitrogen regulatory protein P-II
VC_0608	0.55983	1.4741	0.0358031	0.218581	0	iron(III) ABC transporter, periplasmic iron-compound-binding protein
VC_0609	0.194991	1.14472	0.432234	0.798711	1	iron(III) ABC transporter, permease protein
VC_0610	-0.118968	0.920846	0.600683	0.895048	1	iron(III) ABC transporter, ATP-binding protein
VC_0611	-0.105395	0.92955	0.652621	0.908551	1	phosphoglucomutase/phosphomannomutase, putative
VC_0612	-0.188337	0.877617	0.43372	0.799462	4	cellulose degradation product phosphorylase
VC_0613	-0.186789	0.878559	0.438799	0.804151	3	beta-N-acetylhexosaminidase
VC_0614	-0.101286	0.932202	0.699291	0.929501	2	conserved hypothetical protein
VC_0615	-0.616389	0.652302	0.013717	0.11739	0	endoglucanase-related protein
VC_0616	-0.195228	0.873435	0.471088	0.824726	0	peptide ABC transporter, ATP-binding protein
VC_0617	-0.437902	0.738207	0.0781732	0.352553	0	peptide ABC transporter, ATP-binding protein
VC_0618	-0.291977	0.816782	0.333057	0.719795	0	peptide ABC transporter, permease protein
VC_0619	-0.402817	0.75638	0.139476	0.49195	0	peptide ABC transporter, permease protein
VC_0620	-0.0527031	0.964128	0.832908	0.980232	0	peptide ABC transporter, periplasmic peptide-binding protein
VC_0621	0.383939	1.3049	0.141999	0.49538	0	hypothetical protein
VC_0622	-0.0968922	0.935045	0.672587	0.917651	1	sensory box sensor histidine kinase/response regulator
VC_0623	0.0393764	1.02767	0.870569	0.993448	1	conserved hypothetical protein
VC_0624	0.268711	1.20473	0.229554	0.613745	1	conserved hypothetical protein
VC_0625	0.0846267	1.06041	0.754597	0.955593	0	hypothetical protein
VC_0626	-0.377555	0.769741	0.0694104	0.328949	0	glutamate-1-semialdehyde 2,1-aminomutase
VC_0627	0.338511	1.26445	0.242344	0.628769	0	HesB/YadR/YfhF family protein
VC_0628	0.0906162	1.06482	0.701752	0.9306	0	conserved hypothetical protein
VC_0629	0.149425	1.10913	0.528422	0.858235	2	multidrug resistance protein, putative
VC_0630	-0.0537122	0.963454	0.829842	0.978272	1	conserved hypothetical protein
VC_0631	-0.0376663	0.97423	0.863314	0.992785	0	tyrosyl-tRNA synthetase
VC_0632	-0.0803062	0.945857	0.744789	0.951524	0	D-alanyl-D-alanine carboxypeptidase/D-alanyl-D-alanine-endopeptidase
VC_0633	0.450737	1.36674	0.0366037	0.220312	0	outer membrane protein OmpU
VC_0634	0.130291	1.09451	0.559776	0.873852	0	transcription elongation factor GreA
VC_0635	0.542873	1.45687	0.0125152	0.111133	0	conserved hypothetical protein
VC_0636	-0.0352426	0.975868	0.876084	0.994108	0	cell division protein FtsJ
VC_0637	-0.0747276	0.949521	0.735402	0.947974	1	cell division protein FtsH
VC_0638	0.362709	1.28584	0.119763	0.448846	0	dihydropteroate synthase
VC_0639	0.102265	1.07346	0.629683	0.903633	0	phosphoglucosamine mutase
VC_0640	0.0840336	1.05998	0.691845	0.925504	0	preprotein translocase, SecG subunit
VC_0641	0.0381047	1.02676	0.85872	0.991768	0	conserved hypothetical protein
VC_0642	0.0271204	1.01898	0.904871	1	1	N utilization substance protein A
VC_0643	0.213661	1.15963	0.341937	0.725505	2	initiation factor IF-2
VC_0644	0.0692337	1.04916	0.750184	0.955004	0	ribosome-binding factor A
VC_0645	0.101162	1.07264	0.635301	0.904575	0	tRNA pseudouridine 55 synthase
VC_0646	0.245489	1.18549	0.261572	0.648728	0	ribosomal protein S15
VC_0647	0.200643	1.14921	0.360504	0.742326	1	polyribonucleotide nucleotidyltransferase
VC_0648	0.46146	1.37693	0.0399624	0.233205	0	lipoprotein, putative
VC_0649	0.703369	1.6283	0.00573493	0.0639178	0	transcriptional regulator, MarR family
VC_0650	0.229588	1.1725	0.352965	0.735072	1	conserved hypothetical protein
VC_0651	0.214383	1.16021	0.372736	0.748596	1	conserved hypothetical protein
VC_0652	0.165487	1.12154	0.471988	0.82488	2	protease, putative
VC_0653	0.247719	1.18733	0.237358	0.621604	2	PAS domain S-box/GGDEF domain protein
VC_0654	-0.19821	0.871631	0.43828	0.804151	0	conserved hypothetical protein
VC_0655	-0.0502017	0.965801	0.841644	0.985559	0	acetyltransferase, putative
VC_0656	-0.0418614	0.971401	0.861056	0.992212	0	DNA polymerase III, psi subunit
VC_0657	-0.162703	0.89335	0.478228	0.829275	0	ribosomal-protein-alanine acetyltransferase
VC_0658	0.463526	1.37891	0.0540034	0.283629	0	GGDEF domain protein
VC_0659	-0.24223	0.845438	0.258687	0.64697	1	peptide chain release factor 3
VC_0660	-0.0555039	0.962258	0.790838	0.967416	1	ATP-dependent RNA helicase SrmB
VC_0661	0.299945	1.2311	0.209219	0.588084	0	conserved hypothetical protein
VC_0662	-0.015513	0.989305	0.946611	1	0	branched chain amino acid transport system II carrier protein
VC_0663	-0.0411797	0.97186	0.85066	0.986828	3	peptide chain release factor 2, programmed frameshift
VC_0664	0.0367852	1.02583	0.866989	0.992938	0	lysyl-tRNA synthetase, heat inducible
VC_0665	0.00345851	1.0024	0.996039	1	1	sigma-54 dependent transcriptional regulator
VC_0666	0.185024	1.13684	0.448195	0.81023	0	hypothetical protein
VC_0667	0.147051	1.1073	0.528592	0.858235	0	oxidoreductase Tas, aldo/keto reductase family
VC_0668	-0.199277	0.870987	0.372241	0.748312	0	DNA mismatch repair protein MutH
VC_0669	-0.288991	0.818474	0.658974	0.913142	0	hypothetical protein
VC_0670	0.102526	1.07365	0.787064	0.96568	1	hypothetical protein
VC_0671	0.0978527	1.07018	0.65048	0.90831	1	MutT/nudix family protein
VC_0672	-0.0306488	0.97898	0.883577	0.994522	2	phosphoenolpyruvate-protein phosphotransferase
VC_0673	0.275302	1.21025	0.268329	0.655705	1	conserved hypothetical protein
VC_0674	0.142212	1.1036	0.569895	0.877853	1	prolipoprotein diacylglyceryl transferase
VC_0675	0.109853	1.07912	0.632406	0.903633	0	thymidylate synthase
VC_0676	0.153884	1.11256	0.527779	0.858235	3	nptA protein
VC_0677	0.446534	1.36276	0.0713054	0.334319	0	transcriptional activator protein NhaR
VC_0678	0.291798	1.22416	0.213786	0.591809	2	transcriptional activator HlyU
VC_0679	0.132354	1.09608	0.540788	0.865712	2	ribosomal protein S20
VC_0680	0.142378	1.10372	0.556679	0.872041	1	MviN protein
VC_0681	-0.0602581	0.959093	0.774369	0.960655	0	riboflavin kinase/FMN adenylyltransferase
VC_0682	-0.0275876	0.981059	0.899954	0.998387	2	isoleucyl-tRNA synthetase
VC_0683	-0.019261	0.986738	0.932686	1	1	signal peptidase II
VC_0684	0.104444	1.07508	0.680922	0.921517	2	peptidyl-prolyl cis-trans isomerase, FKBP-type
VC_0685	-0.25475	0.838132	0.256218	0.644157	0	hydroxymethylbutenyl pyrophosphate reductase
VC_0686	-0.238148	0.847833	0.389308	0.762967	0	hypothetical protein
VC_0687	-0.0479444	0.967314	0.842495	0.9859	2	carbon starvation protein A, putative
VC_0688	0.281004	1.21504	0.276657	0.667195	1	lipoprotein, putative
VC_0689	-0.0575374	0.960903	0.809428	0.974272	1	conserved hypothetical protein
VC_0690	-0.251401	0.84008	0.287901	0.676355	1	glucokinase regulator-related protein
VC_0691	-0.301447	0.811438	0.229065	0.613722	2	conserved hypothetical protein
VC_0692	-0.281296	0.822852	0.260697	0.64848	2	beta-N-acetylhexosaminidase
VC_0693	-0.080762	0.945558	0.743842	0.950947	1	response regulator
VC_0694	-0.254994	0.837991	0.275131	0.665832	1	conserved hypothetical protein
VC_0695	0.44847	1.36459	0.0517418	0.275143	0	phospho-2-dehydro-3-deoxyheptonate aldolase, tyr-sensitive
VC_0696	0.227839	1.17108	0.315679	0.700964	0	chorismate mutase/prephenate dehydrogenase
VC_0697	0.34937	1.274	0.162126	0.531728	0	hypothetical protein
VC_0698	0.16576	1.12176	0.442623	0.806567	1	ABC transporter, ATP-binding protein
VC_0699	0.761968	1.6958	0.0372052	0.222692	0	hypothetical protein
VC_0700	-0.176672	0.884741	0.47933	0.830059	2	soluble lytic murein transglycosylase
VC_0701	-0.0404471	0.972354	0.868917	0.993022	1	trp operon repressor, putative
VC_0702	0.27486	1.20988	0.265816	0.652132	0	conserved hypothetical protein
VC_0703	0.433744	1.35073	0.0774284	0.349985	1	signal protein domain/GGDEF domain protein
VC_0704	0.318892	1.24737	0.174373	0.546197	2	spermidine/putrescine ABC transporter, periplasmic spermidine/putrescine-binding protein, putative
VC_0705	0.589384	1.5046	0.00962033	0.092442	0	chorismate mutase/prephenate dehydratase
VC_0706	1.2014	2.29963	1.81e-08	1.69e-06	0	sigma-54 modulation protein, putative
VC_0707	1.12311	2.17816	0.00020472	0.00496769	0	hypothetical protein
VC_0708	0.291236	1.22369	0.203416	0.583755	0	conserved hypothetical protein
VC_0709	0.0370709	1.02603	0.86132	0.992212	1	ribosomal large subunit pseudouridine synthase D
VC_0710	-0.0115947	0.991995	0.95978	1	2	conserved hypothetical protein
VC_0711	-0.900625	0.535655	0.000147221	0.00378823	1	clpB protein
VC_0712	0.326709	1.25415	0.287033	0.675509	0	hypothetical protein
VC_0713	-1.36619	0.387914	0.0108952	0.101143	0	hypothetical protein
VC_0714	0.862275	1.8179	0.00135308	0.0210345	0	hypothetical protein
VC_0715	0.484617	1.39921	0.0404208	0.234453	0	NADPH-flavin oxidoreductase
VC_0716	-0.378999	0.768971	0.114216	0.43578	0	ferredoxin
VC_0717	-0.44769	0.733216	0.0351936	0.215891	4	protease, putative
VC_0718	-0.115322	0.923176	0.59765	0.893678	1	conserved hypothetical protein
VC_0719	0.039459	1.02773	0.866331	0.992938	0	DNA-binding response regulator PhoB
VC_0720	-0.103482	0.930784	0.662413	0.913751	0	histidine protein kinase PhoR
VC_0721	-0.275241	0.826312	0.240256	0.626086	0	phosphate ABC transporter, periplasmic phosphate-binding protein, putative
VC_0722	0.168756	1.12409	0.457637	0.815325	0	exopolyphosphatase
VC_0723	-0.0193702	0.986663	0.938039	1	1	polyphosphate kinase
VC_0724	0.158914	1.11645	0.518993	0.851147	0	phosphate ABC transporter, permease protein
VC_0725	0.223331	1.16743	0.338695	0.723154	2	phosphate ABC transporter, permease protein
VC_0726	0.100164	1.0719	0.686086	0.924173	0	phosphate ABC transporter, ATP-binding protein
VC_0727	-0.280118	0.823524	0.253627	0.641006	1	phosphate transport system regulatory protein PhoU
VC_0728	-0.113379	0.924421	0.671512	0.917448	1	conserved hypothetical protein
VC_0729	-1.18244	0.440606	0.00209377	0.0296219	0	hypothetical protein
VC_0730	-1.26957	0.414783	0.000361661	0.00761872	0	copper homeostasis protein
VC_0731	-0.360958	0.778647	0.109766	0.426819	0	antioxidant, AhpC/Tsa family
VC_0732	0.112682	1.08124	0.640631	0.905965	0	transcriptional regulator, LysR family
VC_0733	0.659045	1.57904	0.339886	0.723154	0	hypothetical protein
VC_0734	0.118801	1.08583	0.63717	0.905116	0	malate synthase A
VC_0735	-0.0885155	0.94049	0.920881	1	0	hypothetical protein
VC_0736	0.327561	1.25489	0.158047	0.525543	3	isocitrate lyase
VC_0737	0.598584	1.51423	0.0126089	0.111133	0	conserved hypothetical protein
VC_0738	0.0450705	1.03173	1	1	0	hypothetical protein
VC_0739	0.0125468	1.00873	0.954936	1	0	S-adenosylmethionine:tRNA ribosyltransferase-isomerase
VC_0740	0.098813	1.07089	0.689982	0.925504	0	hypothetical protein
VC_0741	0.191089	1.14162	0.360934	0.742517	1	queuine tRNA-ribosyltransferase
VC_0742	-0.0201565	0.986126	0.927076	1	0	conserved hypothetical protein
VC_0743	-0.350641	0.784236	0.0946903	0.395217	2	protein-export membrane protein SecD
VC_0744	-0.343904	0.787907	0.10608	0.421027	1	protein-export membrane protein SecF
VC_0745	-0.170168	0.888739	0.43227	0.798711	0	inositol monophosphate family protein
VC_0746	-0.1404	0.907268	0.503919	0.842235	0	RNA methyltransferase, TrmH family
VC_0747	0.364861	1.28776	0.0962321	0.399301	0	conserved hypothetical protein
VC_0748	0.444356	1.36071	0.0841102	0.368126	0	aminotransferase NifS, class V
VC_0749	0.600594	1.51634	0.0125918	0.111133	1	NifU family protein
VC_0750	0.589907	1.50515	0.00759141	0.0784514	0	HesB/YadR/YfhF family protein
VC_0751	0.422708	1.34044	0.0614348	0.30041	0	chaperone protein HscB
VC_0752	0.234901	1.17683	0.293097	0.677715	4	chaperone protein HscA
VC_0753	0.296161	1.22787	0.184412	0.55804	0	ferredoxin
VC_0754	0.412261	1.33077	0.0763165	0.34586	0	conserved hypothetical protein
VC_0755	-0.214699	0.861726	0.309015	0.696919	1	peptidase B
VC_0756	-0.239139	0.847251	0.311422	0.697425	1	nucleoside diphosphate kinase
VC_0757	-0.141802	0.906387	0.504541	0.842235	0	conserved hypothetical protein
VC_0758	0.0532526	1.0376	0.800356	0.971518	0	conserved hypothetical protein
VC_0759	-0.0756566	0.94891	0.7218	0.942244	0	gcpE protein
VC_0760	-0.017796	0.987741	0.934185	1	0	histidyl-tRNA synthetase
VC_0761	-0.0223335	0.984639	0.916887	1	0	conserved hypothetical protein
VC_0762	-0.110082	0.926535	0.611252	0.899327	1	lipoprotein, putative
VC_0763	0.283647	1.21727	0.181868	0.556089	1	GTP-binding protein
VC_0764	0.784013	1.72191	0.00098912	0.01678	0	hypothetical protein
VC_0765	0.0674898	1.04789	0.77002	0.960083	0	conserved hypothetical protein
VC_0766	-0.418766	0.748064	0.0544193	0.284339	0	exodeoxyribonuclease VII, large subunit
VC_0767	-0.447414	0.733356	0.0390779	0.230146	0	inosine-5`-monophosphate dehydrogenase
VC_0768	-0.234844	0.849777	0.282178	0.673644	1	GMP synthase
VC_0769	0.106228	1.07641	0.651265	0.90831	1	chitinase, putative
VC_0770	-1.49804	0.354033	1.91e-09	2.52e-07	0	conserved hypothetical protein
VC_0771	2.6565	6.30503	4.22e-08	3.3e-06	0	vibriobactin-specific isochorismatase
VC_0772	2.07088	4.20143	1.58e-08	1.51e-06	1	vibriobactin-specific 2,3-dihydroxybenzoate-AMP ligase
VC_0773	2.90618	7.4963	1.95e-12	9.35e-10	0	vibriobactin-specific isochorismate synthase
VC_0774	2.73471	6.65626	6.83e-10	1.26e-07	0	hypothetical protein
VC_0775	2.1593	4.46699	3.02e-07	1.96e-05	0	vibriobactin synthetase, amide synthase subunit VibH
VC_0776	1.65199	3.14268	2.89e-05	0.000946415	0	vibriobactin and enterobactin ABC transporter, periplasmic ferric vibriobactin/enterobactin-binding protein
VC_0777	1.48516	2.79948	0.000398918	0.00813538	0	vibriobactin and enterobactin ABC transporter, permease protein
VC_0778	1.89281	3.71359	1.26e-06	6.51e-05	0	vibriobactin and enterobactin ABC transporter, permease protein
VC_0779	0.798278	1.73902	0.00757223	0.0784514	0	vibriobactin and enterobactin ABC transporter, ATP-binding protein
VC_0780	1.10158	2.14589	0.000713101	0.0127164	0	vibriobactin synthase component D
VC_0781	0.284827	1.21826	0.249336	0.636734	1	transcriptional regulator, LysR family
VC_0782	0.784898	1.72297	0.00958027	0.0922883	0	hypothetical protein
VC_0783	0.387324	1.30797	0.125978	0.463532	0	conserved hypothetical protein
VC_0784	-1.12041	0.459962	6.07e-05	0.00174933	4	sodium/alanine symporter
VC_0785	-0.407063	0.754157	0.249501	0.636734	0	hypothetical protein
VC_0786	-0.316295	0.80313	0.194025	0.573669	1	D-amino acid dehydrogenase, small subunit
VC_0787	-0.719864	0.607155	0.00382683	0.0474824	0	transcriptional regulator, LysR family
VC_0788	-0.502896	0.705689	0.0547143	0.284429	0	hypothetical protein
VC_0789	-0.412982	0.751069	0.098356	0.405045	0	hypothetical protein
VC_0790	0.114944	1.08293	0.659403	0.913142	0	transcriptional regulator CitB
VC_0791	0.140795	1.10251	0.57018	0.877939	1	sensor kinase citA
VC_0792	-0.0155436	0.989284	1	1	1	oxaloacetate decarboxylase, beta subunit
VC_0793	0.17542	1.12929	0.63379	0.904336	3	oxaloacetate decarboxylase, alpha subunit, authentic frameshift
VC_0794	-0.17503	0.885749	0.625729	0.902837	0	oxaloacetate decarboxylase, gamma subunit, putative
VC_0795	0.417216	1.33535	0.284452	0.674847	3	citrate/sodium symporter
VC_0796	0.557112	1.47132	0.27381	0.664002	0	citrate (pro-3S)-lyase ligase
VC_0797	0.0276456	1.01935	1	1	0	citrate lyase, gamma subunit
VC_0798	-0.277517	0.82501	0.302946	0.689315	0	citrate lyase, beta subunit
VC_0799	-0.404071	0.755723	0.130733	0.470637	1	citrate lyase, alpha subunit
VC_0800	-0.0364175	0.975073	0.897313	0.998287	0	apo-citrate lyase phosphoribosyl-dephospho-CoA transferase
VC_0801	-0.0492681	0.966426	0.882297	0.994522	1	2-(5-triphosphoribosyl)-3-dephosphocoenzyme-A synthase
VC_0802	0.515255	1.42925	0.0334211	0.207676	1	hypothetical protein
VC_0803	-0.544506	0.685626	0.0236095	0.165786	2	RNA methyltransferase, TrmH family
VC_0804	-0.0732665	0.950484	0.76835	0.960083	1	ferredoxin
VC_0805	-0.565233	0.675846	0.168835	0.540877	0	hypothetical protein
VC_0806	-0.144425	0.90474	0.517527	0.851147	3	conserved hypothetical protein
VC_0807	-0.238971	0.847349	0.31135	0.697425	2	hypothetical protein
VC_0808	0.280433	1.21456	0.313248	0.699065	0	hypothetical protein
VC_0809	-0.138012	0.908771	0.575287	0.880778	0	hypothetical protein
VC_0810	0.414501	1.33284	0.098548	0.4054	0	hypothetical protein
VC_0811	0.731445	1.6603	0.00254863	0.0347738	0	hypothetical protein
VC_0812	-0.124259	0.917475	0.564861	0.875404	1	ATP-dependent RNA helicase, DEAD/DEAH box family
VC_0813	-0.330892	0.795045	0.183871	0.557529	0	tellurite resistance protein-related protein
VC_0814	0.0231892	1.0162	0.933586	1	1	transcriptional regulator, putative
VC_0815	0.169547	1.12471	0.474177	0.825068	1	hypothetical protein
VC_0816	1.24984	2.37815	0.000336011	0.00719701	0	hypothetical protein
VC_0817	2.79678	6.94887	1.13e-13	6.21e-11	0	transposase, putative
VC_0819	0.411512	1.33008	0.105867	0.421027	1	aldehyde dehydrogenase
VC_0820	1.06536	2.09269	0.000405196	0.00821969	0	ToxR-activated gene A protein
VC_0821	1.27478	2.41963	8.82e-06	0.000367637	0	hypothetical protein
VC_0822	1.15065	2.22014	1.64e-05	0.00060932	1	inner membrane protein, putative
VC_0823	0.739076	1.66911	0.00283095	0.037687	0	hypothetical protein
VC_0824	0.550788	1.46489	0.0157725	0.129484	0	tagD protein
VC_0825	0.284646	1.21811	0.2415	0.627735	0	toxin co-regulated pilus biosynthesis protein I
VC_0826	0.177721	1.1311	0.41721	0.787972	1	toxin co-regulated pilus biosynthesis protein P
VC_0827	0.0939106	1.06726	0.719328	0.941264	0	toxin co-regulated pilus biosynthesis protein H
VC_0828	-0.344217	0.787735	0.314411	0.699625	1	toxin co-regulated pilin
VC_0829	-0.19893	0.871196	0.375776	0.751552	0	toxin co-regulated pilus biosynthesis protein B
VC_0830	0.236353	1.17801	0.330996	0.719711	0	toxin co-regulated pilus biosynthesis protein Q
VC_0831	0.201527	1.14992	0.429503	0.797461	0	toxin co-regulated pilus biosynthesis outer membrane protein C
VC_0832	0.428811	1.34612	0.156994	0.523859	0	toxin co-regulated pilus biosynthesis protein R
VC_0833	0.448952	1.36505	0.115501	0.43918	0	toxin co-regulated pilus biosynthesis protein D
VC_0834	0.203814	1.15174	0.442612	0.806567	0	toxin co-regulated pilus biosynthesis protein S
VC_0835	0.0769422	1.05478	0.746067	0.952521	0	toxin co-regulated pilus biosynthesis protein T
VC_0836	0.160151	1.1174	0.504594	0.842235	1	toxin co-regulated pilus biosynthesis protein E
VC_0837	0.273846	1.20903	0.216065	0.595748	0	toxin co-regulated pilus biosynthesis protein F
VC_0838	0.69241	1.61598	0.00967074	0.092694	1	TCP pilus virulence regulatory protein
VC_0839	0.638647	1.55687	0.00643591	0.0701002	0	leader peptidase TcpJ
VC_0840	0.540493	1.45447	0.0288653	0.189178	1	accessory colonization factor AcfB
VC_0841	0.202987	1.15108	0.368925	0.747038	0	accessory colonization factor AcfC
VC_0842	0.442152	1.35863	0.104684	0.417648	0	conserved hypothetical protein
VC_0843	0.240951	1.18177	0.339149	0.723154	0	tagE protein
VC_0844	0.398021	1.3177	0.118373	0.447923	0	accessory colonization factor AcfA
VC_0845	0.100906	1.07245	0.649293	0.90831	1	lipoprotein, putative
VC_0847	0.327949	1.25523	0.176557	0.547555	1	integrase, phage family
VC_0848	-0.0876583	0.941049	0.690644	0.925504	1	small protein B
VC_0849	-0.23148	0.851761	0.31617	0.700964	0	conserved hypothetical protein
VC_0850	-0.355934	0.781364	0.159435	0.528325	0	conserved hypothetical protein
VC_0851	0.0521966	1.03684	0.822323	0.977229	0	small protein A
VC_0852	0.00161214	1.00112	0.994606	1	1	DNA repair protein RecN
VC_0853	0.277201	1.21184	0.227272	0.612342	1	conserved hypothetical protein
VC_0854	-0.579952	0.668986	0.0111876	0.102862	0	heat shock protein GrpE
VC_0855	-0.94397	0.519801	0.000220912	0.00526073	1	dnaK protein
VC_0856	-1.10013	0.466475	8.09e-06	0.000344549	1	dnaJ protein
VC_0857	-0.441321	0.73646	0.14331	0.496919	0	pilin, putative
VC_0858	-0.124327	0.917432	0.843183	0.985901	0	type IV pilin, putative
VC_0859	-0.235644	0.849306	0.594078	0.892642	0	hypothetical protein
VC_0860	0.66777	1.58862	0.0470816	0.259728	0	hypothetical protein
VC_0861	0.136692	1.09938	0.723026	0.942244	0	type IV pilin, putative
VC_0862	0.405541	1.32459	0.089801	0.385551	0	hypothetical protein
VC_0863	0.0781039	1.05563	0.728928	0.943252	2	conserved hypothetical protein
VC_0864	-0.0851043	0.942716	0.718605	0.941264	0	zinc-binding domain protein
VC_0865	-0.265328	0.832009	0.257169	0.645329	0	hypothetical protein
VC_0866	-0.0611807	0.958479	0.788259	0.96568	0	transglycosylase, Slt family
VC_0867	0.0963081	1.06903	0.855786	0.990909	0	hypothetical protein
VC_0868	0.0631596	1.04475	0.874428	0.993815	1	hypothetical protein
VC_0869	-0.439741	0.737267	0.0597105	0.295963	7	phosphoribosylformylglycinamidine synthase
VC_0870	0.15575	1.114	0.517558	0.851147	0	IS1004 transposase
VC_0871	0.382785	1.30386	0.0947326	0.395217	0	hypothetical protein
VC_0872	0.175885	1.12966	0.474527	0.825068	0	conserved hypothetical protein
VC_0873	-0.0133435	0.990794	0.959423	1	0	conserved hypothetical protein
VC_0874	0.580275	1.49513	0.0301393	0.194885	0	hypothetical protein
VC_0875	-0.0695901	0.952909	0.753889	0.955191	3	prolyl-tRNA synthetase
VC_0876	0.657427	1.57727	0.00339401	0.0432313	0	conserved hypothetical protein
VC_0877	0.850095	1.80262	0.000196684	0.00480311	0	hypothetical protein
VC_0878	0.738308	1.66822	0.00273872	0.0368429	1	ribosomal protein, L31P family
VC_0880	-1.25006	0.42043	1.05e-06	5.73e-05	3	conserved hypothetical protein
VC_0881	0.0216439	1.01512	0.928304	1	2	conserved hypothetical protein
VC_0882	0.154794	1.11326	0.519365	0.851147	0	conserved hypothetical protein
VC_0883	0.344905	1.27007	0.196171	0.57452	0	hypothetical protein
VC_0884	-0.288479	0.818765	0.294958	0.678183	0	acetyltransferase-related protein
VC_0885	-1.05242	0.482158	0.000106416	0.00280625	0	hypothetical protein
VC_0886	-1.04053	0.48615	8.03e-05	0.00221446	0	hypothetical protein
VC_0887	-0.0943258	0.93671	0.690227	0.925504	1	conserved hypothetical protein
VC_0888	-0.0642404	0.956449	0.787597	0.96568	1	pseudouridine synthase Rlu family protein
VC_0889	-0.132317	0.912365	0.532498	0.861422	5	1-deoxyxylulose-5-phosphate synthase
VC_0890	-0.0835788	0.943714	0.708933	0.93629	2	geranyltranstransferase
VC_0891	-0.282192	0.822341	0.255493	0.643179	0	exodeoxyribonuclease VII, small subunit
VC_0892	-0.00291243	0.997983	0.993687	1	0	chemotaxis protein PomA
VC_0893	-0.132899	0.911997	0.56488	0.875404	0	chemotaxis protein PomB
VC_0894	-0.213099	0.862682	0.310972	0.697425	1	thiamin biosynthesis protein ThiI
VC_0895	-0.663043	0.631545	0.0127821	0.112115	0	hypothetical protein
VC_0896	-0.0491983	0.966473	0.839243	0.984595	0	transcriptional regulator, LysR family
VC_0897	0.21642	1.16185	0.364484	0.742919	0	conserved hypothetical protein
VC_0898	-0.171238	0.88808	0.459803	0.816377	2	exodeoxyribonuclease IX
VC_0899	0.437118	1.3539	0.0719812	0.334922	1	conserved hypothetical protein
VC_0900	0.129085	1.0936	0.538373	0.864181	0	GGDEF family protein
VC_0901	0.138646	1.10087	0.575469	0.880778	4	hypothetical protein
VC_0902	-0.30572	0.809038	0.23178	0.616771	1	conserved hypothetical protein
VC_0903	-0.216878	0.860425	0.355704	0.738762	1	syd protein
VC_0904	-0.228828	0.853328	0.339561	0.723154	0	conserved hypothetical protein
VC_0905	0.09126	1.0653	0.712865	0.939014	1	lipoprotein YaeC
VC_0906	0.0117074	1.00815	0.962093	1	3	ABC transporter, permease protein
VC_0907	-0.0134785	0.990701	0.954055	1	3	ABC transporter, ATP-binding protein
VC_0908	0.0246788	1.01725	0.914915	1	1	histidinol phosphatase-related protein
VC_0909	0.139584	1.10159	0.561974	0.874509	0	trehalose operon repressor
VC_0910	0.113129	1.08157	0.639556	0.905965	3	PTS system, trehalose-specific IIBC component
VC_0911	0.201832	1.15016	0.396289	0.770499	2	trehalose-6-phosphate hydrolase
VC_0912	0.42977	1.34702	0.0823353	0.361708	1	hypothetical protein
VC_0913	0.0255506	1.01787	0.91624	1	0	conserved hypothetical protein
VC_0914	0.178719	1.13188	0.438725	0.804151	5	multidrug resistance protein, putative
VC_0915	0.843458	1.79435	0.0634362	0.306315	0	hypothetical protein
VC_0916	1.05348	2.07553	0.0230614	0.163434	0	phosphotyrosine protein phosphatase
VC_0917	0.0712344	1.05062	0.847379	0.986594	1	UDP-N-acetylglucosamine 2-epimerase
VC_0918	-0.117976	0.92148	0.639549	0.905965	0	UDP-N-acetyl-D-mannosaminuronic acid dehydrogenase
VC_0919	0.191027	1.14158	0.492624	0.837571	0	bacterial transferase hexapeptide domain protein
VC_0920	0.250362	1.18951	0.369427	0.747038	0	exopolysaccharide biosynthesis protein EpsF, putative
VC_0921	0.395769	1.31564	0.18083	0.556089	1	polysaccharide export protein, putative
VC_0922	0.0356317	1.02501	0.918669	1	0	hypothetical protein
VC_0923	0.00334718	1.00232	0.986543	1	0	bacterial transferase hexapeptide domain protein
VC_0924	-0.17673	0.884706	0.449144	0.810361	1	capK protein, putative
VC_0925	-0.0420417	0.971279	0.86252	0.992341	1	polysaccharide biosynthesis protein, putative
VC_0926	-0.247572	0.842313	0.283916	0.674847	0	hypothetical protein
VC_0927	-0.118519	0.921133	0.648006	0.90831	0	UDP-N-acetyl-D-mannosamine transferase
VC_0928	0.127414	1.09233	0.603895	0.895048	1	hypothetical protein
VC_0929	1.06512	2.09234	0.000102019	0.00273526	0	hypothetical protein
VC_0930	-0.384044	0.766287	0.121377	0.451805	1	hypothetical protein
VC_0931	0.253995	1.1925	0.349381	0.733183	2	conserved hypothetical protein
VC_0932	0.158689	1.11627	0.694614	0.926578	1	hypothetical protein
VC_0933	-0.256666	0.83702	0.484732	0.832268	0	hypothetical protein
VC_0934	0.355415	1.27935	0.29006	0.676887	0	capsular polysaccharide biosynthesis glycosyltransferase, putative
VC_0935	0.0194265	1.01356	0.95465	1	0	hypothetical protein
VC_0936	0.0349792	1.02454	1	1	0	hypothetical protein
VC_0937	-0.0911211	0.938793	0.693975	0.926428	1	exopolysaccharide biosynthesis protein, putative
VC_0938	-0.351584	0.783723	0.168339	0.540255	1	hypothetical protein
VC_0939	0.18828	1.1394	0.42214	0.791715	0	hypothetical protein
VC_0940	0.225906	1.16951	0.334759	0.720558	0	conserved hypothetical protein
VC_0941	-0.379645	0.768627	0.0717928	0.334479	2	serine hydroxymethyltransferase
VC_0942	0.428013	1.34538	0.0764866	0.346221	0	lipoprotein, putative
VC_0943	0.0835567	1.05963	0.725983	0.94237	1	lipoic acid synthetase
VC_0944	-0.000963553	0.999332	0.996314	1	1	lipoate-protein ligase B
VC_0945	-0.374681	0.771276	0.128373	0.467736	0	conserved hypothetical protein
VC_0946	0.311853	1.2413	0.175121	0.546821	0	hypothetical protein
VC_0947	0.114214	1.08239	0.594196	0.892642	0	D-alanyl-D-alanine carboxypeptidase
VC_0948	0.396683	1.31648	0.0828698	0.363112	1	rare lipoprotein A, putative
VC_0949	0.187609	1.13887	0.420955	0.789985	1	rod shape-determining protein RodA
VC_0950	0.0639853	1.04535	0.777243	0.960655	0	penicillin-binding protein 2
VC_0951	0.0346001	1.02427	0.877545	0.994108	1	conserved hypothetical protein
VC_0952	0.177493	1.13092	0.43899	0.804151	0	conserved hypothetical protein
VC_0953	-0.196402	0.872724	0.387354	0.761207	0	DNA polymerase III, delta subunit
VC_0954	-0.0594129	0.959655	0.811222	0.974278	0	rare lipoprotein B
VC_0955	1.42303	2.68148	0.000235243	0.00546618	0	hypothetical protein
VC_0956	-0.0462465	0.968453	0.833389	0.980232	1	leucyl-tRNA synthetase
VC_0957	0.211187	1.15764	0.364766	0.743063	0	conserved hypothetical protein
VC_0958	-0.0129486	0.991065	0.954072	1	1	apolipoprotein N-acyltransferase
VC_0959	-0.110593	0.926207	0.609414	0.897961	0	hemolysin, putative
VC_0960	-0.182106	0.881415	0.406587	0.777484	0	conserved hypothetical protein
VC_0961	-0.00982373	0.993214	0.963142	1	1	phoH family protein
VC_0962	-0.0889424	0.940212	0.675898	0.918554	0	conserved hypothetical protein
VC_0963	-0.18979	0.876733	0.431858	0.798711	0	visC protein, putative
VC_0964	0.0450357	1.03171	0.840459	0.985559	0	PTS system, glucose-specific IIA component
VC_0965	0.539457	1.45343	0.0423625	0.242054	0	phosphoenolpyruvate-protein phosphotransferase
VC_0966	0.463567	1.37895	0.0556858	0.286544	0	phosphocarrier protein HPr
VC_0967	0.667801	1.58865	0.00477229	0.055954	0	hypothetical protein
VC_0968	-0.359191	0.779602	0.160007	0.528852	3	cysteine synthase A
VC_0969	0.0341262	1.02394	0.888257	0.995783	0	cysZ protein
VC_0970	-0.187106	0.878366	0.371267	0.748312	0	cell division protein ZipA
VC_0971	-0.0355174	0.975682	0.877151	0.994108	2	DNA ligase
VC_0972	0.016502	1.0115	0.943176	1	2	porin, putative
VC_0973	0.127022	1.09204	0.603505	0.895048	2	lipoprotein, putative
VC_0974	0.479482	1.39424	0.038387	0.226953	1	transcriptional regulator, MerR family
VC_0975	0.0285502	1.01999	0.910265	1	0	conserved hypothetical protein
VC_0976	0.0798475	1.05691	0.729938	0.943872	0	conserved hypothetical protein
VC_0977	-0.710144	0.611259	0.00727169	0.076174	1	conserved hypothetical protein
VC_0978	0.122507	1.08862	0.828977	0.978272	0	hypothetical protein
VC_0979	-0.00957881	0.993382	0.975376	1	0	oxidoreductase, short-chain dehydrogenase/reductase family
VC_0981	-0.0734279	0.950377	0.767071	0.960083	0	conserved hypothetical protein
VC_0982	-0.15786	0.896354	0.497735	0.839813	0	hypothetical protein
VC_0983	-0.0572795	0.961075	0.803447	0.971821	0	regulatory protein ToxS
VC_0984	-0.083231	0.943941	0.715858	0.940254	0	cholera toxin transcriptional activator
VC_0985	-0.311056	0.806051	0.176484	0.547555	1	heat shock protein HtpG
VC_0986	0.023147	1.01617	0.91318	1	0	adenylate kinase
VC_0987	0.0873578	1.06242	0.718068	0.941264	0	ferrochelatase
VC_0987	-0.0196933	0.986442	0.938798	1	0	ferrochelatase
VC_0988	0.484158	1.39877	0.0328883	0.205365	2	proton/peptide symporter family protein
VC_0989	0.526329	1.44026	0.103195	0.414293	0	hypothetical protein
VC_0990	0.159952	1.11725	0.511974	0.847567	0	transcriptional activator RfaH, putative
VC_0991	0.8304	1.77818	0.000774389	0.0137454	0	asparagine synthetase B, glutamine-hydrolyzing
VC_0992	-0.042314	0.971096	0.858007	0.991768	2	glutathione-regulated potassium-efflux system protein KefB, putative
VC_0993	-0.441244	0.736499	0.0365782	0.220312	0	N-acetylglucosamine repressor
VC_0994	-0.145797	0.90388	0.504846	0.842289	0	N-acetylglucosamine-6-phosphate deacetylase
VC_0995	0.142969	1.10417	0.497475	0.839813	0	PTS system, N-acetylglucosamine-specific IIABC component
VC_0996	0.801815	1.74329	0.0272939	0.180734	0	hypothetical protein
VC_0997	-0.220949	0.858001	0.321694	0.707616	0	glutaminyl-tRNA synthetase
VC_0998	-0.123767	0.917788	0.561721	0.874509	0	conserved hypothetical protein
VC_0999	-0.148966	0.901896	0.550356	0.869412	0	tRNA pseudouridine synthase A
VC_1000	-0.508041	0.703177	0.0179152	0.141041	0	acetyl-CoA carboxylase, carboxyl transferase beta subunit
VC_1001	0.0292444	1.02048	0.894195	0.997519	0	folylpolyglutamate synthase/dihydrofolate synthase
VC_1002	0.351726	1.27609	0.131369	0.471753	3	dedD protein
VC_1003	0.105234	1.07567	0.670385	0.917448	0	bacteriocin production protein
VC_1004	-0.342353	0.788754	0.164056	0.535224	0	amidophosphoribosyltransferase
VC_1005	0.30019	1.23131	0.196065	0.57452	0	conserved hypothetical protein
VC_1006	0.142776	1.10403	0.562409	0.874509	0	ribonuclease T
VC_1007	0.4624	1.37783	0.336128	0.720558	0	hypothetical protein
VC_1008	0.355286	1.27924	0.150784	0.512505	0	sodium-type flagellar protein MotY
VC_1009	0.849621	1.80203	0.00280844	0.0375176	0	conserved hypothetical protein
VC_1010	0.169815	1.12491	0.451862	0.811447	0	lactoylglutathione lyase
VC_1011	0.30035	1.23144	0.195314	0.57452	0	endonuclease III
VC_1012	0.298955	1.23025	0.234069	0.618473	0	RnfE-related protein
VC_1013	0.446385	1.36262	0.0726978	0.337053	0	RnfG-related protein
VC_1014	0.173769	1.128	0.480646	0.830089	0	RnfD-related protein
VC_1015	0.0131579	1.00916	0.951194	1	4	RnfC-related protein
VC_1016	0.134237	1.09751	0.595795	0.893678	0	RnfB-related protein
VC_1017	0.56551	1.47991	0.0164485	0.133609	0	RnfA-related protein
VC_1018	0.0144685	1.01008	0.949253	1	2	excinuclease ABC subunit B, authentic frameshift
VC_1020	0.0700226	1.04973	0.768352	0.960083	0	hypothetical protein
VC_1021	-0.133178	0.911821	0.557478	0.872041	1	LuxO repressor protein
VC_1022	-0.320345	0.800878	0.195578	0.57452	0	phosphorelay protein
VC_1023	-0.153728	0.898925	0.518724	0.851147	1	conserved hypothetical protein
VC_1024	-0.590656	0.664041	0.0135059	0.116625	2	molybdenum cofactor biosynthesis protein A
VC_1025	-0.564801	0.676049	0.0225105	0.161318	2	molybdenum cofactor biosynthesis protein B
VC_1026	-0.692544	0.618762	0.00440238	0.0530114	1	molybdenum cofactor biosynthesis protein C
VC_1027	-0.56967	0.673771	0.0327875	0.205069	0	molybdenum cofactor biosynthesis protein D
VC_1028	-0.59239	0.663243	0.0176527	0.140416	0	molybdenum cofactor biosynthesis protein E
VC_1029	-0.261327	0.83432	0.316284	0.700964	1	GGDEF family protein
VC_1030	-0.183747	0.880413	0.572114	0.879858	0	hypothetical protein
VC_1031	-0.425733	0.744461	0.102685	0.414293	0	CBS domain protein
VC_1032	-0.507044	0.703663	0.0564543	0.287827	0	hypothetical protein
VC_1033	0.607254	1.52336	0.0077782	0.079737	0	cation transport ATPase, E1-E2 family
VC_1034	-0.237931	0.84796	0.28609	0.67495	2	uridine phosphorylase
VC_1035	0.32477	1.25246	0.183387	0.557529	0	hypothetical protein
VC_1036	-0.0884149	0.940556	0.687505	0.924801	0	methionyl-tRNA synthetase
VC_1037	0.107444	1.07732	0.682545	0.921567	1	mrp protein
VC_1038	-0.371377	0.773044	0.11327	0.434711	0	uridine kinase
VC_1039	-0.219901	0.858625	0.321191	0.70732	1	asmA protein
VC_1040	0.819218	1.76445	0.00243716	0.0336118	0	cob(I)alamin adenosyltransferase
VC_1041	-0.183765	0.880402	0.441039	0.806266	0	phosphotyrosine protein phosphatase
VC_1042	-0.0962954	0.935432	0.696738	0.927855	3	long-chain fatty acid transport protein
VC_1043	-0.231107	0.851981	0.291536	0.676978	1	long-chain fatty acid transport protein
VC_1044	-0.0333179	0.97717	0.892516	0.997519	0	hypothetical protein
VC_1045	-0.014387	0.990077	0.952158	1	0	RNA polymerase sigma-70 factor, ECF subfamily
VC_1046	-0.640823	0.641347	0.018494	0.143244	1	fatty oxidation complex, beta subunit
VC_1047	-0.590416	0.664152	0.0188093	0.145393	2	fatty oxidation complex, alpha subunit
VC_1048	0.759522	1.69293	0.00231405	0.0322621	1	conserved hypothetical protein
VC_1049	0.627616	1.54501	0.00708682	0.0748509	0	transcriptional regulator, LysR family
VC_1050	0.365791	1.28859	0.116929	0.443428	0	response regulator
VC_1051	-0.0514471	0.964968	0.827146	0.978272	0	hypothetical protein
VC_1052	-0.00632797	0.995623	0.979526	1	0	conserved hypothetical protein
VC_1053	0.00775029	1.00539	0.971495	1	1	adenine phosphoribosyltransferase
VC_1054	-0.0197138	0.986428	0.926559	1	0	DNA polymerase III, subunits gamma and tau
VC_1055	-0.0712817	0.951792	0.735902	0.947974	2	conserved hypothetical protein
VC_1056	-0.345382	0.7871	0.10464	0.417648	2	recombination protein RecR
VC_1057	0.363405	1.28646	0.183725	0.557529	1	hypothetical protein
VC_1058	0.0383553	1.02694	0.871748	0.993448	1	conserved hypothetical protein
VC_1059	-0.0998901	0.933104	0.660202	0.913142	1	oxidoreductase, short-chain dehydrogenase/reductase family
VC_1060	-0.249863	0.840976	0.274076	0.664226	1	sohB protein, peptidase U7 family
VC_1061	2.42613	5.3745	3.46e-21	6.63e-18	1	cysteine synthase/cystathionine beta-synthase family protein
VC_1062	0.546078	1.46011	0.01694	0.135965	0	transcriptional regulator, AsnC family
VC_1063	0.055349	1.03911	0.808371	0.974008	0	acyl-CoA thioesterase II
VC_1064	-0.0100825	0.993036	0.969914	1	0	lipoprotein, putative
VC_1065	0.189135	1.14008	0.448437	0.81023	1	MGMT family protein
VC_1066	0.62518	1.5424	0.0135967	0.116883	1	hypothetical protein
VC_1067	-0.170286	0.888667	0.490842	0.837139	0	conserved hypothetical protein
VC_1068	0.470257	1.38536	0.0558086	0.286544	0	transcriptional regulator, ArsR family
VC_1069	0.240756	1.18161	0.299523	0.683962	2	glyceraldehyde 3-phosphate dehydrogenase
VC_1070	-0.0989807	0.933692	0.682642	0.921567	1	phosphatase, putative
VC_1071	0.0565954	1.04001	0.815809	0.974936	0	transporter, putative
VC_1072	0.209143	1.156	0.681672	0.921555	0	hypothetical protein
VC_1073	0.115142	1.08308	0.64272	0.90681	6	chitinase, putative
VC_1074	0.100672	1.07227	0.672945	0.917651	0	hypothetical protein
VC_1075	-0.0199463	0.986269	0.949054	1	0	conserved hypothetical protein
VC_1076	0.015577	1.01086	0.971595	1	0	transcriptional regulator, AraC/XylS family
VC_1077	-0.0142014	0.990205	0.95128	1	0	hypothetical protein
VC_1078	0.186855	1.13828	0.425195	0.794165	0	hypothetical protein
VC_1079	0.00735606	1.00511	0.973639	1	0	conserved hypothetical protein
VC_1080	0.73612	1.66569	0.0022162	0.0310106	0	hypothetical protein
VC_1081	1.63498	3.10583	1.92e-10	4.91e-08	1	response regulator
VC_1082	0.637174	1.55528	0.00696352	0.073956	1	response regulator
VC_1083	0.636497	1.55455	0.00824854	0.0828853	0	hypothetical protein
VC_1084	0.346957	1.27188	0.15216	0.514288	1	sensory box sensor histidine kinase
VC_1085	-0.0498715	0.966022	0.849146	0.986828	1	sensor histidine kinase
VC_1086	0.0747987	1.05321	0.75035	0.955004	0	response regulator
VC_1087	-0.153549	0.899036	0.532218	0.861422	0	response regulator
VC_1088	0.248095	1.18764	0.311244	0.697425	0	sensor histidine kinase
VC_1089	0.180581	1.13334	0.552517	0.871391	0	conserved hypothetical protein
VC_1090	0.907125	1.8753	0.0261531	0.17625	0	hypothetical protein
VC_1091	-0.312962	0.804987	0.149436	0.509344	1	oligopeptide ABC transporter, periplasmic oligopeptide-binding protein
VC_1092	0.129555	1.09396	0.591875	0.89165	2	oligopeptide ABC transporter, permease protein
VC_1093	-0.523377	0.695741	0.0272937	0.180734	0	oligopeptide ABC transporter, permease protein
VC_1094	-0.629833	0.646251	0.0142346	0.12021	2	oligopeptide ABC transporter, ATP-binding protein
VC_1095	-0.61579	0.652573	0.0153201	0.127137	1	oligopeptide ABC transporter, ATP-binding protein
VC_1096	0.290132	1.22275	0.220769	0.601183	0	conserved hypothetical protein
VC_1097	0.364718	1.28763	0.0945182	0.395217	1	phosphate acetyltransferase
VC_1098	-0.24677	0.842781	0.25308	0.640483	0	acetate kinase
VC_1099	0.33636	1.26257	0.143984	0.497778	0	conserved hypothetical protein
VC_1100	0.542695	1.45669	0.0164981	0.133729	0	hypothetical protein
VC_1101	-0.234263	0.850119	0.339838	0.723154	0	conserved hypothetical protein
VC_1102	-0.31506	0.803817	0.182675	0.557181	1	ABC transporter, permease protein, putative
VC_1103	-0.178574	0.883576	0.442029	0.806341	0	ABC transporter, ATP-binding protein
VC_1104	0.211724	1.15807	0.364318	0.742919	0	GGDEF family protein
VC_1105	-0.0626303	0.957517	0.800074	0.971518	2	conserved hypothetical protein
VC_1106	-0.301942	0.81116	0.200456	0.579629	1	SecA, C-motif domain protein
VC_1107	0.106312	1.07647	0.663515	0.913751	0	outer membrane lipoproteins carrier protein
VC_1108	-0.0926574	0.937794	0.682195	0.921567	0	conserved hypothetical protein
VC_1109	-0.106313	0.928959	0.651875	0.90831	0	hypothetical protein
VC_1110	-0.369694	0.773947	0.0851361	0.370502	0	seryl-tRNA synthetase
VC_1111	-0.350334	0.784402	0.182314	0.556522	2	adenosylmethionine-8-amino-7-oxononanoate aminotransferase
VC_1112	-0.376153	0.770489	0.115099	0.438529	0	biotin synthase
VC_1113	-0.278674	0.824348	0.240538	0.626086	1	8-amino-7-oxononanoate synthase
VC_1114	-0.379265	0.768829	0.101576	0.412981	1	biotin synthesis protein BioC
VC_1115	-0.448722	0.732692	0.0762158	0.34586	1	dethiobiotin synthetase
VC_1116	0.540352	1.45433	0.191196	0.568081	0	hypothetical protein
VC_1117	-0.343549	0.7881	0.148593	0.508279	0	heat shock protein HtpX
VC_1118	0.751735	1.68382	0.00254533	0.0347738	1	transcriptional regulator, putative
VC_1119	0.249775	1.18902	0.303696	0.690203	1	oxidoreductase, short-chain dehydrogenase/reductase family
VC_1120	-0.409612	0.752826	0.0959086	0.39839	1	conserved hypothetical protein
VC_1121	-0.724618	0.605157	0.00328023	0.0420615	1	conserved hypothetical protein
VC_1122	-0.209054	0.865104	0.382547	0.755634	0	cyclopropane-fatty-acyl-phospholipid synthase
VC_1123	-0.492863	0.710613	0.0398711	0.233205	0	hypothetical protein
VC_1124	-0.238278	0.847756	0.320911	0.707111	0	conserved hypothetical protein
VC_1125	-0.397452	0.759198	0.0933622	0.392921	0	hypothetical protein
VC_1126	-0.0635694	0.956894	0.763905	0.958067	1	adenylosuccinate lyase
VC_1127	0.0966345	1.06928	0.655297	0.910623	1	conserved hypothetical protein
VC_1128	0.0887372	1.06344	0.673913	0.917651	1	tRNA (5-methylaminomethyl-2-thiouridylate)-methyltransferase
VC_1129	-0.0998342	0.93314	0.66601	0.914319	0	inosine-guanosine kinase
VC_1130	0.0825548	1.05889	0.706206	0.934504	0	DNA-binding protein VicH
VC_1131	-0.0717178	0.951504	0.758337	0.956403	3	membrane protein, putative
VC_1132	0.287416	1.22045	0.244359	0.630466	0	ATP phosphoribosyltransferase
VC_1133	-0.0623102	0.957729	0.797161	0.970258	0	histidinol dehydrogenase
VC_1134	-0.303383	0.81035	0.191286	0.568081	1	histidinol-phosphate aminotransferase
VC_1135	-0.374735	0.771247	0.102914	0.414293	0	imidazoleglycerol-phosphate dehydratase/histidinol-phosphatase
VC_1136	-0.295949	0.814536	0.220779	0.601183	1	amidotransferase HisH
VC_1137	-0.450872	0.731601	0.0549468	0.284429	1	phosphoribosylformimino-5-aminoimidazole carboxamide ribotide isomerase
VC_1138	-0.402442	0.756577	0.0924728	0.390464	1	hisF protein (cyclase)
VC_1139	-0.445132	0.734517	0.0573327	0.289991	0	phosphoribosyl-ATP pyrophosphatase/phosphoribosyl-AMP cyclohydrolase
VC_1140	0.00785426	1.00546	0.979862	1	2	pseudouridine synthase family 1 protein
VC_1141	-0.439754	0.73726	0.0434817	0.24516	0	isocitrate dehydrogenase, NADP-dependent, monomeric type
VC_1142	0.459421	1.37499	0.17252	0.544607	1	cold shock-like protein CspD
VC_1143	0.454138	1.36996	0.0352651	0.215985	0	ATP-dependent Clp protease adaptor protein ClpS
VC_1144	-0.106532	0.928818	0.630965	0.903633	0	ATP-dependent Clp protease, ATP-binding subunit ClpA
VC_1145	-0.307173	0.808224	0.191135	0.568081	0	conserved hypothetical protein
VC_1146	-0.0772408	0.947869	0.753146	0.955191	0	glutaredoxin 1
VC_1147	0.017502	1.01221	0.939129	1	1	iron-containing alcohol dehydrogenase
VC_1148	0.00111867	1.00078	0.99631	1	1	conserved hypothetical protein
VC_1149	-0.221631	0.857596	0.292408	0.676978	2	glutamate decarboxylase, putative
VC_1150	-0.318697	0.801794	0.200881	0.579629	0	hypothetical protein
VC_1151	0.43658	1.35339	0.0783452	0.352553	3	conserved hypothetical protein
VC_1152	-0.197609	0.871994	0.352796	0.735072	0	hypothetical protein
VC_1153	-0.152941	0.899415	0.541714	0.866696	0	conserved hypothetical protein
VC_1154	-0.205627	0.867162	0.359146	0.741331	3	hypothetical protein
VC_1155	0.151794	1.11095	0.544639	0.867364	0	response regulator
VC_1156	0.418372	1.33642	0.0804555	0.357021	1	sensor histidine kinase
VC_1157	0.468994	1.38414	0.0454688	0.251918	0	response regulator
VC_1158	0.0932258	1.06675	0.680841	0.921517	2	hypothetical protein
VC_1159	-0.22689	0.854475	0.325984	0.712214	1	phosphoserine aminotransferase
VC_1160	0.28633	1.21953	0.199564	0.579091	3	hypothetical protein
VC_1161	0.144583	1.10541	0.51979	0.851147	1	membrane protein, putative
VC_1162	0.372255	1.29437	0.133954	0.476861	0	lipoprotein, putative
VC_1163	-0.0978341	0.934435	0.691321	0.925504	0	conserved hypothetical protein
VC_1164	-0.333386	0.793672	0.168389	0.540255	0	conserved hypothetical protein
VC_1165	-0.031548	0.97837	0.899178	0.998387	1	conserved hypothetical protein
VC_1166	-0.0940589	0.936883	0.668694	0.916942	2	aspartyl-tRNA synthetase
VC_1167	0.184122	1.13613	0.433347	0.799415	0	thymidine kinase
VC_1168	-0.671759	0.627741	0.0180464	0.141212	2	proton/glutamate symporter
VC_1169	-0.405896	0.754767	0.0823807	0.361708	0	tryptophan synthase, alpha subunit
VC_1170	-0.238288	0.84775	0.312204	0.698323	0	tryptophan synthase, beta subunit
VC_1171	-0.00677208	0.995317	0.98042	1	2	indole-3-glycerol phosphate synthase/phosphoribosylanthranilate isomerase
VC_1172	-0.165311	0.891737	0.469851	0.824443	2	anthranilate phosphoribosyltransferase
VC_1173	-0.282242	0.822312	0.334221	0.720294	0	anthranilate synthase component II
VC_1174	-0.0568465	0.961363	0.818866	0.975668	1	anthranilate synthase component I
VC_1175	0.379303	1.30071	0.337185	0.721008	0	hypothetical protein
VC_1176	0.24598	1.1859	0.569615	0.877853	0	trp operon leader peptide, putative
VC_1177	-0.0664287	0.954999	0.77361	0.960655	0	conserved hypothetical protein
VC_1178	-0.196852	0.872452	0.387945	0.761589	1	conserved hypothetical protein
VC_1179	-0.539138	0.688182	0.013031	0.11329	1	pseudouridine synthase family 1 protein
VC_1180	-0.095279	0.936091	0.671933	0.917448	1	transport ATP-binding protein CydC
VC_1181	-0.121047	0.91952	0.60466	0.895048	1	transport ATP-binding protein CydD
VC_1182	-0.299996	0.812254	0.187687	0.563822	0	thioredoxin reductase
VC_1183	-0.906631	0.533429	0.000610518	0.0114161	0	hypothetical protein
VC_1184	-0.885706	0.541223	0.000264707	0.00600525	0	aminotransferase, class V
VC_1185	-0.595017	0.662037	0.0128622	0.112118	1	GGDEF family protein
VC_1186	-0.0461799	0.968497	0.844708	0.985969	0	sanA protein
VC_1187	0.139664	1.10165	0.554597	0.872041	0	hypothetical protein
VC_1188	-0.283141	0.8218	0.183773	0.557529	0	malate dehydrogenase
VC_1189	0.791	1.73027	0.00301115	0.0394019	0	hypothetical protein
VC_1191	-0.226305	0.854822	0.331135	0.719711	0	hypothetical protein
VC_1192	0.464689	1.38002	0.240323	0.626086	0	hypothetical protein
VC_1193	-0.649467	0.637516	0.0121563	0.109721	0	hypothetical protein
VC_1194	0.0335149	1.0235	0.887087	0.994762	0	conserved hypothetical protein
VC_1195	-0.154712	0.898312	0.497691	0.839813	1	lipoprotein, putative
VC_1196	0.00115296	1.0008	0.995961	1	0	hypothetical protein
VC_1197	0.00216695	1.0015	0.996012	1	0	hypothetical protein
VC_1198	-0.174432	0.886116	0.441196	0.806266	3	conserved hypothetical protein
VC_1199	0.253124	1.19179	0.304367	0.690909	0	conserved hypothetical protein
VC_1200	-0.0674186	0.954344	0.78151	0.961896	0	trypsin, putative
VC_1201	-0.338591	0.790813	0.120434	0.450077	0	hypothetical protein
VC_1202	-0.665326	0.630546	0.0051955	0.0592844	0	histidine ammonia-lyase
VC_1203	-0.776862	0.583635	0.00166117	0.0249456	3	urocanate hydratase
VC_1204	-0.457034	0.728483	0.0899679	0.385836	0	formiminoglutamase
VC_1205	-0.230879	0.852116	0.364425	0.742919	2	imidazolonepropionase
VC_1206	0.290032	1.22267	0.207536	0.586912	0	histidine utilization repressor
VC_1207	0.588974	1.50418	0.0125812	0.111133	0	hypothetical protein
VC_1208	-0.284647	0.820942	0.188589	0.565326	0	conserved hypothetical protein
VC_1209	0.201327	1.14976	0.356764	0.739134	0	elongation factor P family protein
VC_1210	-0.0274565	0.981149	0.913765	1	1	hypothetical protein
VC_1211	0.558329	1.47256	0.0213966	0.1568	3	conserved hypothetical protein
VC_1212	-0.211703	0.863517	0.377971	0.753534	1	DNA polymerase II
VC_1213	0.551873	1.46599	0.00896089	0.0878671	0	transcriptional regulator, LuxR family
VC_1214	0.136263	1.09905	0.53938	0.864181	1	excinuclease ABC, subunit C
VC_1215	-0.101322	0.932179	0.66534	0.914055	0	CDP-diacylglycerol--glycerol-3-phosphate 3-phosphatidyltransferase
VC_1216	-0.193048	0.874756	0.460703	0.816377	0	GGDEF family protein
VC_1217	-0.895018	0.53774	0.00037434	0.00771624	0	conserved hypothetical protein
VC_1218	-0.171938	0.887649	0.602788	0.895048	0	hypothetical protein
VC_1219	-0.145559	0.904029	0.534565	0.861753	0	phenylalanyl-tRNA synthetase, alpha chain
VC_1220	-0.0956522	0.935849	0.666304	0.914319	0	phenylalanyl-tRNA synthetase, beta chain
VC_1221	0.213143	1.15921	0.362781	0.742517	0	hypothetical protein
VC_1222	0.220531	1.16516	0.306023	0.693675	1	integration host factor, alpha subunit
VC_1223	0.354528	1.27857	0.156073	0.521695	1	hypothetical protein
VC_1224	0.771983	1.70762	0.00100618	0.0169197	0	hypothetical protein
VC_1225	1.12008	2.17358	0.000462628	0.00917297	0	hypothetical protein
VC_1226	-0.179222	0.883179	0.443941	0.807816	1	thiopurine methyltransferase
VC_1227	-0.348967	0.785146	0.176421	0.547555	0	hypothetical protein
VC_1228	-0.702151	0.614655	0.00556124	0.0622143	0	phosphoribosylglycinamide formyltransferase 2
VC_1229	0.0168451	1.01174	0.949847	1	0	membrane protein, putative
VC_1230	0.17152	1.12624	0.494599	0.839403	1	hypothetical protein
VC_1231	-0.0302166	0.979273	0.893986	0.997519	1	cytidine deaminase
VC_1232	-0.00187429	0.998702	0.991536	1	0	conserved hypothetical protein
VC_1233	0.185057	1.13686	0.433421	0.799415	0	conserved hypothetical protein
VC_1234	-0.0321406	0.977968	0.896652	0.998287	1	exodeoxyribonuclease I
VC_1235	-0.322078	0.799917	0.243234	0.629256	2	sodium/dicarboxylate symporter
VC_1236	0.0187122	1.01305	0.950856	1	1	PilB-related protein
VC_1237	-0.760081	0.590463	0.00287551	0.0380162	2	nicotinate-nucleotide--dimethylbenzimidazole phosphoribosyltransferase
VC_1238	-0.431851	0.74131	0.0727908	0.337053	2	cobalamin (5`-phosphate) synthase
VC_1239	-0.486587	0.713712	0.0461414	0.255276	0	cobinamide kinase/cobinamide phosphate guanylyltransferase
VC_1240	-0.325585	0.797975	0.166848	0.539122	0	alpha-ribazole-5`-phosphate phosphatase CobC, putative
VC_1241	-0.541562	0.687026	0.0244265	0.169658	0	hypothetical protein
VC_1242	-1.02383	0.491809	2.64e-05	0.000880869	0	succinylglutamate desuccinylase
VC_1243	-0.361567	0.778319	0.190652	0.568081	0	hypothetical protein
VC_1244	-0.157446	0.896611	0.544113	0.867364	0	vitamin B12 ABC transporter, permease protein BtuC, putative
VC_1245	-0.232667	0.85106	0.324163	0.710601	1	vitamin B12 ABC transporter, ATP-binding protein BtuD, putative
VC_1246	-0.143035	0.905612	0.546123	0.867364	0	hypothetical protein
VC_1247	0.47025	1.38535	0.0369869	0.222269	0	hypothetical protein
VC_1248	0.494039	1.40838	0.0844085	0.36901	0	methyl-accepting chemotaxis protein
VC_1249	0.30645	1.23666	0.20153	0.58008	1	conserved hypothetical protein
VC_1250	0.0529253	1.03737	0.822513	0.977229	1	conserved hypothetical protein
VC_1251	0.189408	1.1403	0.453024	0.812393	1	hypothetical protein
VC_1252	0.0711831	1.05058	0.763798	0.958067	2	CinA family protein
VC_1253	0.23785	1.17923	0.308873	0.696919	0	hypothetical protein
VC_1254	0.324042	1.25183	0.140076	0.493159	0	iron-sulfur cluster-binding protein, putative
VC_1255	0.365498	1.28833	0.0864345	0.374452	1	ribonucleoside-diphosphate reductase, beta subunit
VC_1256	0.365315	1.28816	0.102272	0.414293	2	ribonucleoside-diphosphate reductase, alpha subunit
VC_1257	-0.213194	0.862625	0.336223	0.720558	0	3-demethylubiquinone-9 3-methyltransferase
VC_1258	0.0544547	1.03847	0.80183	0.971663	3	DNA gyrase, subunit A
VC_1259	0.419753	1.3377	0.0978048	0.404077	0	conserved hypothetical protein
VC_1260	0.352607	1.27687	0.17362	0.546041	0	transcriptional regulator, AraC/XylS family
VC_1261	0.109397	1.07878	0.694681	0.926578	0	conserved hypothetical protein
VC_1262	-0.29991	0.812303	0.231812	0.616771	0	hypothetical protein
VC_1263	0.263585	1.20046	0.252372	0.640483	0	GTP cyclohydrolase II
VC_1264	-0.496148	0.708997	0.0789238	0.353497	2	iron-regulated protein A, putative
VC_1265	-0.344404	0.787634	0.199137	0.579012	1	hypothetical protein
VC_1266	-0.235221	0.849555	0.371919	0.748312	0	lipoprotein, putative
VC_1267	-0.0925404	0.93787	0.733925	0.947112	0	hypothetical protein
VC_1268	0.0297819	1.02086	0.907102	1	3	conserved hypothetical protein
VC_1269	-0.584814	0.666735	0.0121816	0.109721	1	lipoprotein, putative
VC_1270	-0.377842	0.769588	0.100982	0.412432	1	glyoxylase II family protein
VC_1271	0.0897518	1.06419	0.710367	0.937066	0	hypothetical protein
VC_1272	0.0855301	1.06108	0.715721	0.940254	0	hypothetical protein
VC_1273	-0.0328991	0.977454	0.949413	1	1	extracellular solute-binding protein, family 7
VC_1274	0.440541	1.35711	0.179427	0.555045	0	conserved hypothetical protein
VC_1275	0.0342179	1.024	0.886139	0.994522	1	conserved hypothetical protein
VC_1276	-0.375302	0.770944	0.118569	0.447923	0	sensor histidine kinase
VC_1277	-0.250788	0.840437	0.285353	0.674847	1	transcriptional regulator, LuxR family
VC_1278	0.106927	1.07693	0.650286	0.90831	1	transcriptional regulator, MarR family
VC_1279	0.0829651	1.05919	0.741117	0.950052	0	transporter, BCCT family
VC_1280	0.876406	1.8358	0.00135512	0.0210345	1	hypothetical protein
VC_1281	0.331158	1.25802	0.398924	0.771682	1	PTS system, cellobiose-specific IIB component
VC_1282	-0.0198106	0.986362	0.957769	1	3	PTS system, cellobiose-specific IIC component
VC_1283	0.0918195	1.06571	0.797487	0.970347	2	PTS system, cellobiose-specific IIA component
VC_1284	-0.0193071	0.986706	0.946569	1	2	6-phospho-beta-glucosidase
VC_1285	-0.0028033	0.998059	0.998741	1	0	conserved hypothetical protein
VC_1286	-0.309246	0.807064	0.18146	0.556089	1	transcriptional regulator, LacI family
VC_1287	-0.340372	0.789838	0.135024	0.480224	2	periplasmic glucans biosynthesis protein MdoH
VC_1288	-0.573794	0.671847	0.00794333	0.080568	1	periplasmic glucans biosynthesis protein MdoG
VC_1289	-0.384049	0.766284	0.073083	0.337591	1	methyl-accepting chemotaxis protein
VC_1290	0.170846	1.12572	0.45543	0.81442	0	DNA polymerase III, epsilon subunit, putative
VC_1291	0.199701	1.14846	0.375076	0.750544	0	conserved hypothetical protein
VC_1292	0.383113	1.30415	0.207551	0.586912	2	hypothetical protein
VC_1293	-0.433973	0.740221	0.056392	0.287827	2	aspartate aminotransferase
VC_1294	-0.220746	0.858122	0.506257	0.843176	0	hypothetical protein
VC_1295	-0.335868	0.792307	0.140722	0.494072	1	membrane protein, putative
VC_1296	0.214997	1.1607	0.373345	0.749034	0	phosphomethylpyrimidine kinase
VC_1298	-0.369279	0.774169	0.161591	0.531338	0	methyl-accepting chemotaxis protein
VC_1299	0.15718	1.11511	0.529402	0.858235	1	6-pyruvoyl tetrahydrobiopterin synthase, putative
VC_1300	-0.164518	0.892226	0.447876	0.81023	2	L-serine dehydratase 1
VC_1301	-0.163157	0.893069	0.4366	0.802071	0	serine transporter
VC_1302	0.26597	1.20244	0.282731	0.674072	0	MutT/nudix family protein
VC_1303	0.241443	1.18217	0.295361	0.678499	0	para-aminobenzoate synthase, component I
VC_1304	-0.391328	0.762427	0.0630615	0.305661	1	fumarate hydratase, class I, putative
VC_1305	0.146315	1.10674	0.538274	0.864181	0	hypothetical protein
VC_1306	-0.433536	0.740445	0.0621707	0.302246	0	conserved hypothetical protein
VC_1308	-0.0951995	0.936143	0.664346	0.913751	1	transcriptional regulator TyrR
VC_1309	0.177634	1.13103	0.472846	0.82488	0	ribosomal-protein-alanine acetyltransferase
VC_1310	0.12385	1.08964	0.603502	0.895048	1	hypothetical protein
VC_1311	-0.029952	0.979453	0.903547	0.999769	0	conserved hypothetical protein
VC_1313	-0.1872	0.878309	0.418859	0.788755	3	methyl-accepting chemotaxis protein
VC_1314	-0.0628919	0.957343	0.837474	0.983509	4	transporter, putative
VC_1315	-0.177189	0.884425	0.502352	0.842235	1	sensor histidine kinase
VC_1316	-0.175804	0.885274	0.458639	0.815827	0	chemotaxis protein CheY, putative
VC_1317	0.0267455	1.01871	0.899019	0.998387	0	conserved hypothetical protein
VC_1318	-0.128821	0.914579	0.556123	0.872041	0	outer membrane protein OmpV
VC_1319	0.134094	1.0974	0.555488	0.872041	1	sensor histidine kinase
VC_1320	0.216574	1.16197	0.351755	0.733875	0	DNA-binding response regulator
VC_1321	-0.218892	0.859225	0.292493	0.676978	2	hypothetical protein
VC_1322	0.0492602	1.03473	0.841864	0.985559	0	conserved hypothetical protein
VC_1323	-0.107203	0.928386	0.72681	0.94237	0	hypothetical protein
VC_1324	-2.14057	0.226789	1.38e-05	0.000536819	0	hypothetical protein
VC_1325	-2.63959	0.160474	7.28e-08	5.27e-06	1	D-galactose/D-glucose ABC transporter, periplasmic D-galactose/D-glucose-binding protein
VC_1326	-2.69237	0.15471	2.78e-07	1.87e-05	0	hypothetical protein
VC_1327	-2.72244	0.151517	9.25e-09	9.34e-07	0	D-galactose/D-glucose ABC transporter, ATP-binding protein
VC_1328	-2.27563	0.206522	6.48e-07	3.71e-05	0	D-galactose/D-glucose ABC transporter, permease protein
VC_1329	0.219929	1.16468	0.390446	0.764149	0	hypothetical protein
VC_1330	0.668418	1.58933	0.00689586	0.0734409	1	hypothetical protein
VC_1331	0.274076	1.20922	0.435382	0.800872	0	hypothetical protein
VC_1332	-0.0760525	0.94865	0.818911	0.975668	2	conserved hypothetical protein
VC_1333	0.225407	1.16911	0.581034	0.884783	0	hypothetical protein
VC_1334	-0.217576	0.860009	0.645814	0.90831	2	conserved hypothetical protein
VC_1335	-0.0308009	0.978877	0.947478	1	0	transcriptional regulator, GntR family
VC_1336	-0.715871	0.608837	0.0204675	0.152684	1	methylisocitrate lyase
VC_1337	-1.13227	0.456196	0.000613385	0.0114161	0	methylcitrate synthase
VC_1338	-0.672615	0.627368	0.0120186	0.108935	4	aconitate hydratase 1
VC_1339	-0.317778	0.802305	0.293782	0.677715	0	probable AcnD-accessory protein PrpF
VC_1340	-0.616086	0.652439	0.01511	0.125665	1	propionate--CoA ligase
VC_1341	-0.313902	0.804463	0.20824	0.587054	0	acetyltransferase, putative
VC_1342	-0.171543	0.887893	0.456902	0.815325	0	MutT/nudix family protein
VC_1343	0.369146	1.29159	0.165942	0.53806	1	peptidase, M20A family
VC_1344	-0.39047	0.762881	0.103943	0.415988	1	4-hydroxyphenylpyruvate dioxygenase
VC_1345	-0.521267	0.69676	0.0362411	0.219508	2	oxidoreductase, putative
VC_1346	-0.472035	0.720947	0.104391	0.417346	1	conserved hypothetical protein
VC_1347	-0.151941	0.900039	0.554412	0.872041	0	maleylacetoacetate isomerase
VC_1348	0.268327	1.20441	0.290799	0.676887	1	response regulator
VC_1349	0.125345	1.09077	0.595102	0.893003	4	sensory box sensor histidine kinase/response regulator
VC_1350	0.758873	1.69217	0.00587906	0.0647711	0	antioxidant, putative
VC_1351	0.398847	1.31845	0.108792	0.425621	0	hypothetical protein
VC_1352	0.520033	1.43399	0.0431307	0.243898	0	hypothetical protein
VC_1353	-0.0841287	0.943354	0.736125	0.947974	1	GGDEF family protein
VC_1354	0.0929142	1.06652	0.688783	0.925504	2	conserved hypothetical protein
VC_1355	0.514929	1.42892	0.0485151	0.264819	1	acylphosphatase
VC_1356	0.197731	1.14689	0.410401	0.780325	1	sulfite reductase, gamma subunit
VC_1357	0.239788	1.18082	0.399956	0.77182	0	hypothetical protein
VC_1358	-0.0730629	0.950618	0.747111	0.953219	0	conserved hypothetical protein
VC_1359	0.242915	1.18338	0.36656	0.744382	1	amino acid ABC transporter, ATP-binding protein
VC_1360	0.309702	1.23945	0.262824	0.650238	1	amino acid ABC transporter, permease protein
VC_1361	0.0716445	1.05091	0.769069	0.960083	0	amino acid ABC transporter, permease protein
VC_1362	0.122944	1.08895	0.654788	0.910575	0	amino acid ABC transporter, periplasmic amino acid-binding protein
VC_1363	0.239478	1.18057	0.312772	0.698817	0	siroheme synthase component enzyme
VC_1364	-0.100659	0.932607	0.659027	0.913142	0	conserved hypothetical protein
VC_1365	-0.0490824	0.966551	0.828869	0.978272	0	conserved hypothetical protein
VC_1366	-0.141145	0.906799	0.539028	0.864181	0	exsB protein
VC_1367	-0.421178	0.746814	0.0745826	0.341637	0	GGDEF family protein
VC_1368	0.393607	1.31367	0.0938284	0.393586	0	hypothetical protein
VC_1369	-0.00628113	0.995656	1	1	0	conserved hypothetical protein
VC_1370	-0.0999429	0.93307	0.773137	0.960655	1	GGDEF family protein
VC_1371	0.258261	1.19604	0.264019	0.650319	0	hypothetical protein
VC_1372	0.216435	1.16186	0.359257	0.741331	0	GGDEF family protein
VC_1373	-0.232383	0.851228	0.333304	0.719795	4	hypothetical protein
VC_1374	0.0139107	1.00969	0.95765	1	2	hypothetical protein
VC_1375	-0.12334	0.91806	0.617834	0.90251	2	hypothetical protein
VC_1376	0.236566	1.17818	0.319469	0.704744	0	GGDEF family protein
VC_1377	0.00645211	1.00448	0.983952	1	0	conserved hypothetical protein
VC_1378	0.194128	1.14403	0.45443	0.814028	0	hypothetical protein
VC_1379	0.549668	1.46375	0.0199954	0.150365	0	hypothetical protein
VC_1380	0.271265	1.20687	0.24655	0.633136	0	hypothetical protein
VC_1381	0.129733	1.09409	0.6366	0.904642	0	hypothetical protein
VC_1382	0.0994404	1.07136	0.645375	0.90831	5	ATP-dependent helicase HrpA
VC_1383	0.0154234	1.01075	0.947787	1	0	hypothetical protein
VC_1384	0.128362	1.09305	0.542374	0.866803	0	hypothetical protein
VC_1385	-0.106802	0.928644	0.769607	0.960083	1	hypothetical protein
VC_1386	-0.3726	0.772389	0.113653	0.435747	2	heat shock protein 70 family protein
VC_1387	-0.0118688	0.991807	1	1	0	hypothetical protein
VC_1388	-0.236893	0.848571	0.332814	0.719795	0	lipoate-protein ligase A
VC_1389	0.225555	1.16923	0.513315	0.847567	1	hypothetical protein
VC_1390	-0.126614	0.915979	0.628942	0.903633	1	transcriptional regulator, LysR family
VC_1391	-0.344558	0.787549	0.166913	0.539122	0	multidrug transporter, putative
VC_1392	-0.154925	0.898179	0.537271	0.86405	2	cryptochrome Cry2
VC_1393	0.715769	1.64236	0.00355605	0.0451453	1	sugE protein
VC_1394	0.467127	1.38235	0.0541751	0.283753	0	methyl-accepting chemotaxis protein
VC_1396	0.58073	1.49561	0.051278	0.274581	0	hypothetical protein
VC_1397	0.285972	1.21923	0.235057	0.619415	0	chemotaxis protein CheA
VC_1398	0.362365	1.28553	0.253164	0.640483	0	chemotaxis protein CheY
VC_1399	0.158415	1.11606	0.629481	0.903633	1	chemotaxis protein methyltransferase CheR
VC_1400	0.20614	1.1536	0.412881	0.783269	0	hypothetical protein
VC_1401	0.295188	1.22705	0.283526	0.674847	0	protein-glutamate methylesterase CheB
VC_1402	0.212647	1.15881	0.38879	0.762855	0	purine-binding chemotaxis protein CheW, putative
VC_1403	0.220865	1.16543	0.371259	0.748312	0	methyl-accepting chemotaxis protein
VC_1404	0.0823488	1.05874	1	1	0	hypothetical protein
VC_1405	0.213268	1.15931	0.347277	0.731392	1	methyl-accepting chemotaxis protein
VC_1406	0.012106	1.00843	0.95711	1	0	methyl-accepting chemotaxis protein
VC_1407	0.247178	1.18688	0.28954	0.676887	0	ATP-dependent RNA helicase RhlE
VC_1408	-0.372173	0.772618	0.120538	0.450077	0	transcriptional regulator, TetR family
VC_1409	0.181401	1.13398	0.507134	0.843578	0	multidrug resistance protein, putative
VC_1410	0.325339	1.25296	0.236244	0.620809	2	multidrug resistance protein VceA
VC_1411	0.074555	1.05304	0.771144	0.960207	0	multidrug resistance protein VceB
VC_1412	-0.0947209	0.936453	0.708675	0.936272	0	hypothetical protein
VC_1413	-0.298769	0.812946	0.207359	0.586912	0	methyl-accepting chemotaxis protein
VC_1414	-0.719302	0.607391	0.00181342	0.0263824	1	thermostable carboxypeptidase 1
VC_1415	-0.295335	0.814883	0.2844	0.674847	0	hcp protein
VC_1416	-0.450974	0.731549	0.057566	0.290698	1	vgrG protein
VC_1417	-0.149828	0.901358	0.534719	0.861753	0	hypothetical protein
VC_1418	0.274439	1.20952	0.233109	0.618473	0	hypothetical protein
VC_1419	0.206923	1.15422	0.391013	0.764479	2	hypothetical protein
VC_1420	0.454443	1.37025	0.0793195	0.354423	0	hypothetical protein
VC_1421	0.32904	1.25618	0.218542	0.598493	1	conserved hypothetical protein
VC_1422	0.522097	1.43604	0.0310673	0.19852	0	sodium/alanine symporter
VC_1423	0.329046	1.25618	0.157704	0.524938	0	hypothetical protein
VC_1424	-0.242136	0.845493	0.311003	0.697425	0	spermidine/putrescine ABC transporter, periplasmic spermidine/putrescine-binding protein
VC_1425	-0.0087239	0.993971	0.967805	1	1	spermidine/putrescine ABC transporter, periplasmic spermidine/putrescine-binding protein
VC_1426	-0.106836	0.928622	0.610725	0.899202	0	spermidine/putrescine ABC transporter, permease protein
VC_1427	-0.258154	0.836157	0.218338	0.598363	0	spermidine/putrescine ABC transporter, permease protein
VC_1428	-0.202989	0.868749	0.338819	0.723154	0	spermidine/putrescine ABC transporter, ATP-binding protein
VC_1429	0.370306	1.29263	0.128585	0.467736	0	hypothetical protein
VC_1430	0.151399	1.11065	0.520952	0.851739	0	bax protein, putative
VC_1431	-0.068019	0.953947	0.774721	0.960655	1	hypothetical protein
VC_1432	-0.0390388	0.973303	0.866256	0.992938	0	conserved hypothetical protein
VC_1433	0.718483	1.64545	0.00196914	0.028182	1	conserved hypothetical protein
VC_1434	0.227322	1.17066	0.289095	0.676887	0	fumarate and nitrate reduction regulatory protein
VC_1435	-0.233298	0.850688	0.348976	0.732736	0	conserved hypothetical protein
VC_1436	-0.466601	0.723668	0.0493084	0.267774	1	cytochrome oxidase maturation protein, cbb3-type
VC_1437	-0.508581	0.702913	0.0309864	0.198334	3	cation transport ATPase, E1-E2 family
VC_1438	-0.243163	0.844891	0.330123	0.718328	1	hypothetical protein
VC_1439	-0.781493	0.581764	0.000805305	0.0140984	0	cytochrome c oxidase, subunit CcoP
VC_1440	-0.911902	0.531484	0.000390652	0.00800941	0	cytochrome c oxidase, subunit CcoQ
VC_1441	-1.04282	0.485376	1.19e-05	0.00047718	1	cytochrome c oxidase, subunit CcoO
VC_1442	-0.816089	0.56798	0.000245479	0.00563574	2	cytochrome c oxidase, subunit CcoN
VC_1443	0.269621	1.20549	0.248156	0.636161	0	hypothetical protein
VC_1444	0.0772931	1.05504	0.743341	0.950813	0	hypothetical protein
VC_1445	0.381563	1.30275	0.107006	0.422513	1	sensor histidine kinase/response regulator
VC_1446	0.0353936	1.02484	0.910833	1	1	toxin secretion transporter, putative
VC_1447	-0.109895	0.926655	0.717846	0.941264	1	RTX toxin transporter
VC_1448	0.586849	1.50196	0.0449553	0.250886	1	RTX toxin transporter
VC_1449	-0.44167	0.736282	1	1	0	hypothetical protein
VC_1450	0	1	1	1	0	RTX toxin activating protein
VC_1451	-0.288569	0.818714	0.207678	0.586912	9	RTX toxin RtxA
VC_1452	0	1	1	1	0	RstC protein
VC_1453	0.167537	1.12314	0.48813	0.834369	0	RstB1 protein
VC_1454	0.0272049	1.01904	0.909602	1	0	RstA1 protein
VC_1455	1.70115	3.25161	0.0674328	0.322768	0	transcriptional repressor RstR
VC_1456	-0.83731	0.559686	0.00108084	0.0178618	0	cholera enterotoxin, B subunit
VC_1457	-0.644598	0.639671	0.00584014	0.0645277	0	cholera enterotoxin, A subunit
VC_1458	-0.00447647	0.996902	0.986112	1	1	zona occludens toxin
VC_1459	-0.204777	0.867673	0.52144	0.852174	1	accessory cholera enterotoxin
VC_1460	0.0246255	1.01722	0.930141	1	0	hypothetical protein
VC_1461	-0.00697047	0.99518	0.976341	1	0	colonization factor
VC_1462	0.320975	1.24917	0.162089	0.531728	0	RstB2 protein
VC_1463	0.346178	1.27119	0.13592	0.48207	0	RstA2 protein
VC_1464	0.942446	1.92178	0.263046	0.650238	0	transcriptional repressor RstR
VC_1465	-0.130067	0.913789	0.581774	0.884783	0	hypothetical protein
VC_1466	-0.199181	0.871045	0.510709	0.846545	0	hypothetical protein
VC_1467	0.376674	1.29835	0.121982	0.452299	0	hypothetical protein
VC_1468	0.0693604	1.04925	0.820161	0.975934	0	conserved hypothetical protein
VC_1469	-0.154384	0.898516	0.51656	0.851147	0	plasmid replication protein Cri
VC_1471	-0.155739	0.897672	0.581769	0.884783	0	hypothetical protein
VC_1472	-0.342542	0.78865	0.242389	0.628769	0	hypothetical protein
VC_1473	0.494525	1.40886	0.0301479	0.194885	0	hypothetical protein
VC_1474	0.025618	1.01792	0.960766	1	0	conserved hypothetical protein
VC_1475	-0.179158	0.883218	0.434741	0.800604	0	plasmid replication protein Cri
VC_1477	0.187274	1.13861	0.427333	0.795606	0	transposase OrfAB, subunit A
VC_1478	0.211993	1.15829	0.351816	0.733875	0	transposase OrfAB, subunit B
VC_1479	0.816845	1.76155	0.000792078	0.0139304	0	hypothetical protein
VC_1480	0.714549	1.64097	0.00441173	0.0530114	0	hypothetical protein
VC_1481	0.821735	1.76753	0.000344517	0.00729767	0	conserved hypothetical protein
VC_1482	0.25369	1.19225	0.22954	0.613745	1	conserved hypothetical protein
VC_1483	-0.0198793	0.986315	0.926279	1	0	3-hydroxydecanoyl-(acyl-carrier-protein) dehydratase
VC_1484	0.17198	1.1266	0.485	0.832268	1	ribosome modulation factor
VC_1485	0.231569	1.17411	0.277259	0.667721	2	hypothetical protein
VC_1486	0.433711	1.3507	0.0384174	0.226953	1	ABC transporter, ATP-binding protein
VC_1487	0.359335	1.28283	0.127022	0.466031	1	conserved hypothetical protein
VC_1488	0.293093	1.22526	0.164308	0.535224	2	conserved hypothetical protein
VC_1489	1.64632	3.13033	0.0360795	0.219432	0	hypothetical protein
VC_1490	-0.158139	0.89618	0.485164	0.832268	1	conserved hypothetical protein
VC_1491	-0.030442	0.97912	0.888783	0.996081	0	dihydroorotate dehydrogenase
VC_1492	-1.018	0.4938	4.8e-05	0.00144833	2	conserved hypothetical protein
VC_1493	0.159881	1.1172	0.569264	0.877853	0	hypothetical protein
VC_1494	-0.498911	0.707641	0.023595	0.165786	0	aminopeptidase N
VC_1495	0.402346	1.32165	0.207745	0.586912	1	hypothetical protein
VC_1496	0.0539006	1.03807	0.807232	0.972978	0	tail-specific protease
VC_1497	-0.0909789	0.938885	0.673997	0.917651	0	conserved hypothetical protein
VC_1498	0.295484	1.2273	0.200764	0.579629	0	conserved hypothetical protein
VC_1499	0.229024	1.17204	0.378732	0.753534	0	ABC transporter, ATP-binding protein
VC_1500	0.251276	1.19026	0.270986	0.658821	0	conserved hypothetical protein
VC_1501	0.157245	1.11516	0.508704	0.844682	2	conserved hypothetical protein
VC_1502	-0.0525788	0.964211	0.81139	0.974278	0	NOL1/NOP2/sun family protein
VC_1503	0.138911	1.10107	0.539298	0.864181	0	conserved hypothetical protein
VC_1504	-0.0520133	0.964589	0.829882	0.978272	0	hypothetical protein
VC_1505	-0.0775492	0.947666	0.74429	0.951203	1	hypothetical protein
VC_1506	0.0852974	1.06091	0.725356	0.94237	0	hypothetical protein
VC_1507	-0.0165794	0.988574	0.939628	1	2	phospho-2-dehydro-3-deoxyheptonate aldolase, trp-sensitive
VC_1508	0.0691064	1.04907	0.757414	0.956182	0	conserved hypothetical protein
VC_1509	0.051438	1.0363	0.825362	0.978272	0	cobB protein
VC_1510	-1.2654	0.415985	0.000510027	0.00982636	1	hypothetical protein
VC_1511	-1.24552	0.421755	0.00212488	0.0299514	3	formate dehydrogenase, cytochrome B556 subunit
VC_1512	-1.34495	0.393667	0.0026405	0.0357727	1	formate dehydrogenase, iron-sulfur subunit
VC_1514	-1.09188	0.469148	0.0160255	0.130532	0	hypothetical protein
VC_1515	-1.18408	0.440104	0.0074778	0.0776962	0	chaperone, formate dehydrogenase-specific, putative
VC_1516	-1.2946	0.40765	0.00304714	0.0397372	1	iron-sulfur cluster-binding protein
VC_1517	-0.884256	0.541767	0.00780792	0.0798282	0	hypothetical protein
VC_1518	-0.929128	0.525176	0.0037911	0.0471919	0	hypothetical protein
VC_1519	-0.385506	0.765511	0.121865	0.452299	2	formate dehydrogenase accessory protein
VC_1520	-0.00693302	0.995206	0.97393	1	0	ABC transporter, ATP-binding protein
VC_1521	-0.376905	0.770088	0.141318	0.494324	1	sensor histidine kinase
VC_1522	-0.576147	0.670753	0.0157929	0.129484	2	sigma-54 dependent response regulator
VC_1523	-1.09209	0.469082	0.00106953	0.0178287	0	conserved hypothetical protein
VC_1524	-1.02846	0.490234	0.00133891	0.0209794	0	ABC transporter, permease protein
VC_1525	-0.904054	0.534383	0.00203755	0.0289332	0	ABC transporter, ATP-binding protein
VC_1526	-0.376019	0.770561	0.120701	0.450162	2	molybdopterin-guanine dinucleotide biosynthesis protein A
VC_1527	-0.398757	0.758512	0.0986967	0.405577	1	molybdopterin biosynthesis MoeA protein
VC_1528	0.742094	1.6726	0.00179623	0.0262852	0	hypothetical protein
VC_1529	0.509278	1.42334	0.0365492	0.220312	0	hypothetical protein
VC_1530	0.462577	1.378	0.131412	0.471753	0	hypothetical protein
VC_1531	0.196278	1.14574	0.431835	0.798711	0	hypothetical protein
VC_1532	-0.60266	0.658539	0.00972562	0.0929876	1	ROK family protein
VC_1533	-0.462332	0.725812	0.0477202	0.261744	0	conserved hypothetical protein
VC_1534	0.47938	1.39414	0.0437579	0.245994	0	conserved hypothetical protein
VC_1535	0.459016	1.3746	0.0733774	0.338136	0	methyl-accepting chemotaxis protein
VC_1536	0.391973	1.31219	0.205669	0.586912	0	hypothetical protein
VC_1537	0.828196	1.77546	0.0004111	0.00829557	0	lipoprotein NlpC
VC_1538	0.212092	1.15837	0.35627	0.738762	0	hypothetical protein
VC_1539	0.491463	1.40587	0.0373438	0.223016	0	conserved hypothetical protein
VC_1540	-0.338202	0.791027	0.161392	0.531338	2	multidrug resistance protein NorM, putative
VC_1541	1.23901	2.36036	8.09e-07	4.5e-05	1	hypothetical protein
VC_1542	1.69921	3.24723	1.46e-10	4e-08	1	DNA ligase
VC_1543	1.05995	2.08486	3.68e-05	0.00114606	0	hypothetical protein
VC_1544	1.07381	2.10498	7.31e-05	0.00202965	0	tonB2 protein
VC_1545	1.12403	2.17955	5.41e-05	0.00158242	0	TonB system transport protein ExbD2
VC_1546	1.03419	2.04796	0.000250519	0.00571721	0	TonB system transport protein ExbB2
VC_1547	1.13334	2.19367	3.94e-05	0.00120928	1	MotA/TolQ/ExbB proton channel family protein
VC_1548	0.972306	1.96197	0.00177465	0.0261603	0	hypothetical protein
VC_1549	0.401234	1.32064	0.181056	0.556089	1	glycerol-3-phosphate ABC transporter, periplasmic glycerol-3-phosphate-binding protein
VC_1550	0.882343	1.84337	0.00442453	0.0530114	0	glycerol-3-phosphate ABC transporter, permease protein
VC_1551	-0.0804358	0.945772	0.878487	0.994132	3	glycerol-3-phosphate ABC transporter, permease protein
VC_1552	0.0599219	1.04241	0.870426	0.993448	3	glycerol-3-phosphate ABC transporter, ATP-binding protein
VC_1553	-0.00608292	0.995793	0.971895	1	0	glycerol-3-phosphate regulon repressor
VC_1554	-0.0946306	0.936512	0.701415	0.930528	0	glycerophosphoryl diester phosphodiesterase, putative
VC_1555	-0.707995	0.61217	0.00422909	0.0514989	0	conserved hypothetical protein
VC_1556	-0.649541	0.637483	0.00838153	0.0839028	0	conserved hypothetical protein
VC_1557	-0.645904	0.639092	0.00476969	0.055954	0	transcriptional regulator, LacI family
VC_1558	-0.50701	0.70368	0.0175881	0.140193	1	6-phospho-beta-glucosidase
VC_1559	-0.247617	0.842287	0.3868	0.761204	0	hypothetical protein
VC_1560	-0.202706	0.868919	0.423587	0.793556	3	catalase/peroxidase
VC_1561	0.221573	1.166	0.378498	0.753534	0	transcriptional regulator, LysR family
VC_1562	0.759215	1.69257	0.0267544	0.178704	0	metallo-beta-lactamase superfamily protein
VC_1563	0.177782	1.13114	0.50296	0.842235	1	conserved hypothetical protein
VC_1564	0.640521	1.55889	0.0903877	0.386389	0	hypothetical protein
VC_1565	0.174084	1.12825	0.518106	0.851147	1	outer membrane protein TolC, putative
VC_1566	-0.0187443	0.987092	0.927991	1	1	conserved hypothetical protein
VC_1567	-0.296293	0.814342	0.224309	0.607492	2	conserved hypothetical protein
VC_1568	-0.120751	0.919709	0.618857	0.90251	0	ABC transporter, ATP-binding protein
VC_1569	-0.295604	0.814731	0.333146	0.719795	0	hypothetical protein
VC_1570	-0.122295	0.918725	0.640572	0.905965	2	quinol oxidase, subunit II
VC_1571	-0.539972	0.687784	0.0919673	0.389755	1	quinol oxidase, subunit I
VC_1572	2.4307	5.39157	7.55e-10	1.31e-07	0	hypothetical protein
VC_1573	2.02898	4.08115	3.41e-08	2.84e-06	0	fumarate hydratase, class II, aerobic
VC_1574	0.297368	1.2289	0.228854	0.613722	0	hypothetical protein
VC_1575	0.574117	1.48877	0.0150669	0.125579	1	hypothetical protein
VC_1576	0.786356	1.72471	0.00169091	0.0252254	0	conserved hypothetical protein
VC_1577	0.285556	1.21888	0.183136	0.557529	0	hypothetical protein
VC_1578	0.216859	1.1622	0.335779	0.720558	0	hypothetical protein
VC_1579	-0.0105769	0.992695	0.962354	1	1	enterobactin synthetase component F-related protein
VC_1580	0.0716585	1.05092	0.760736	0.956957	0	transcriptional regulator, LysR family
VC_1581	0.170755	1.12565	0.552836	0.871416	1	NADH dehydrogenase, putative
VC_1582	-0.0189425	0.986956	0.936567	1	1	conserved hypothetical protein
VC_1583	-5.11e-05	0.999965	1	1	1	superoxide dismutase, Cu-Zn
VC_1584	0.558528	1.47277	0.11308	0.434416	0	Ank repeat family protein
VC_1585	0.0749095	1.05329	0.793762	0.968273	3	catalase
VC_1586	0.488053	1.40255	0.761023	0.956957	1	hypothetical protein
VC_1587	0.663251	1.58365	0.410261	0.780325	0	conserved hypothetical protein
VC_1588	0.151245	1.11053	0.725878	0.94237	2	transcriptional regulator, LysR family
VC_1589	-0.33858	0.790819	0.297528	0.680621	0	alpha-acetolactate decarboxylase
VC_1590	-0.0861636	0.942024	0.770993	0.960207	1	acetolactate synthase, catabolic
VC_1591	-0.138798	0.908276	0.62672	0.902837	0	oxidoreductase, short-chain dehydrogenase/reductase family
VC_1592	0.52119	1.43514	0.0795894	0.354601	0	conserved hypothetical protein
VC_1593	0.435819	1.35268	0.101855	0.41368	0	GGDEF family protein
VC_1594	-1.21886	0.429621	0.000118513	0.00309101	2	aldose 1-epimerase
VC_1595	-1.00118	0.49959	0.00127028	0.020125	0	galactokinase
VC_1596	-0.126147	0.916275	0.718705	0.941264	2	galactose-1-phosphate uridylyltransferase
VC_1597	0.125751	1.09108	0.602242	0.895048	1	multidrug transporter, putative
VC_1598	0.356632	1.28043	0.119201	0.448494	0	conserved hypothetical protein
VC_1599	0.003857	1.00268	1	1	0	GGDEF family protein
VC_1600	-0.105852	0.929256	0.643991	0.907743	0	hypothetical protein
VC_1601	-0.0109563	0.992434	0.975006	1	0	hypothetical protein
VC_1602	-0.204759	0.867684	0.367161	0.745145	1	chemotaxis protein CheV
VC_1603	0.0539903	1.03813	0.813025	0.974714	0	hypothetical protein
VC_1604	-0.506845	0.70376	0.0291776	0.190899	0	response regulator
VC_1605	-0.630118	0.646124	0.00858644	0.0855075	1	sensor kinase citA, putative
VC_1606	-0.380858	0.767981	0.107645	0.42286	0	conserved hypothetical protein
VC_1607	-0.178099	0.883867	0.457201	0.815325	1	conserved hypothetical protein
VC_1608	-0.141721	0.906437	0.553706	0.872041	0	conserved hypothetical protein
VC_1609	-0.355441	0.781631	0.132515	0.473497	1	membrane protein, putative
VC_1610	-0.33651	0.791955	0.167113	0.539122	1	hypothetical protein
VC_1611	0.162966	1.11959	0.520885	0.851739	1	homoserine O-succinyltransferase
VC_1612	0.648479	1.56751	0.0111179	0.102466	1	fimbrial biogenesis and twitching motility protein, putative
VC_1613	0.586844	1.50196	0.0213569	0.1568	0	hypothetical protein
VC_1614	0.198804	1.14775	0.39707	0.770499	0	conserved hypothetical protein
VC_1615	0.257637	1.19552	0.26139	0.648728	0	conserved hypothetical protein
VC_1616	0.315955	1.24484	0.177589	0.549981	1	glutaredoxin, putative
VC_1617	0.821577	1.76734	0.00113614	0.0185359	1	transcriptional regulator, LysR family
VC_1618	0.104344	1.07501	0.687691	0.924801	3	multidrug resistance protein, putative
VC_1619	0.0837021	1.05973	0.722648	0.942244	0	hypothetical protein
VC_1621	-0.135756	0.910193	0.559269	0.873772	0	agglutination protein
VC_1622	-0.550513	0.682777	0.0219825	0.15975	0	outer membrane protein, putative
VC_1623	0.503352	1.4175	0.0180474	0.141212	0	carboxynorspermidine decarboxylase
VC_1624	0.519654	1.43361	0.0177434	0.140554	1	conserved hypothetical protein
VC_1627	0.190688	1.14131	0.429404	0.797461	0	Na+/H+ antiporter protein
VC_1628	0.0787431	1.0561	0.752041	0.955004	0	conserved hypothetical protein
VC_1629	-0.0403773	0.972401	0.861522	0.992212	3	conserved hypothetical protein
VC_1630	-0.170723	0.888397	0.451262	0.810978	1	ABC transporter, ATP-binding protein
VC_1631	-0.394431	0.760789	0.0934806	0.392987	1	membrane protein, putative
VC_1632	-0.408094	0.753619	0.0921725	0.389966	0	conserved hypothetical protein
VC_1633	0.225446	1.16914	0.333675	0.719795	1	hypothetical protein
VC_1634	-0.0444141	0.969684	0.860105	0.992212	1	multidrug resistance protein
VC_1635	-0.0285222	0.980424	0.900406	0.998599	0	ribosomal small subunit pseudouridine synthase A
VC_1636	0.0363871	1.02554	0.879984	0.994522	1	ATP-dependent RNA helicase, DEAD/DEAH box family
VC_1637	-0.118065	0.921423	0.622131	0.902837	0	hypothetical protein
VC_1638	-0.167371	0.890464	0.474179	0.825068	1	DNA-binding response regulator
VC_1639	-0.0953382	0.936053	0.68626	0.924173	1	sensor histidine kinase
VC_1640	0.0135952	1.00947	0.949892	1	0	ribosomal protein L25
VC_1641	0.124537	1.09016	0.602066	0.895048	0	conserved hypothetical protein
VC_1642	-0.312921	0.80501	0.195618	0.57452	1	hypothetical protein
VC_1643	0.0152815	1.01065	0.965006	1	0	methyl-accepting chemotaxis protein
VC_1644	-0.310368	0.806436	0.210598	0.589217	0	hypothetical protein
VC_1645	-0.45572	0.729146	0.0577756	0.290698	0	conserved hypothetical protein
VC_1646	-0.423248	0.745744	0.309567	0.697179	0	hypothetical protein
VC_1647	-0.840931	0.558283	0.004258	0.0514989	1	conserved hypothetical protein
VC_1648	-0.309309	0.807028	0.377107	0.753428	0	hypothetical protein
VC_1649	-0.272606	0.827823	0.282092	0.673644	1	trypsin, putative
VC_1650	0.0873713	1.06243	0.724457	0.94237	1	collagenase
VC_1651	0.125684	1.09102	0.548251	0.867821	0	response regulator VieB
VC_1652	0.0554058	1.03915	0.793622	0.968273	0	response regulator VieA
VC_1653	0.239414	1.18051	0.252697	0.640483	2	sensory box sensor histidine kinase/response regulator VieS
VC_1654	0.557856	1.47208	0.410515	0.780325	0	hypothetical protein
VC_1655	-0.335012	0.792778	0.118932	0.447923	0	magnesium transporter
VC_1656	0.114384	1.08251	0.625451	0.902837	1	membrane protein, putative
VC_1657	0.703896	1.6289	0.107799	0.423031	0	hypothetical protein
VC_1658	0.715672	1.64225	0.00505614	0.0582139	1	serine transporter
VC_1659	0.51717	1.43115	0.0271017	0.180395	0	conserved hypothetical protein
VC_1661	0.380113	1.30144	0.162729	0.532342	0	hypothetical protein
VC_1662	0.156826	1.11483	0.513586	0.84765	0	conserved hypothetical protein
VC_1663	-0.140372	0.907285	0.513857	0.847731	1	heat shock protein HslJ
VC_1664	0.310432	1.24008	0.216061	0.595748	0	ABC transporter, periplasmic substrate-binding protein, putative
VC_1665	0.202258	1.1505	0.390439	0.764149	0	ABC transporter, permease protein, putative
VC_1666	0.14464	1.10545	0.546519	0.867364	1	ABC transporter, ATP-binding protein, putative
VC_1667	-0.0783336	0.947151	0.741087	0.950052	0	conserved hypothetical protein
VC_1668	-0.120584	0.919815	0.614329	0.901737	0	pseudouridine synthase Rlu family protein
VC_1669	0.697436	1.62162	0.00653565	0.0706856	0	sodium-dependent transporter, putative
VC_1670	0.358724	1.28229	0.121031	0.450955	3	cardiolipin synthase
VC_1671	0.108857	1.07837	0.635007	0.904575	0	cystathionine beta-lyase
VC_1672	0.0717074	1.05096	0.762795	0.957974	0	DNA-3-methyladenine glycosidase I
VC_1673	-0.0978311	0.934437	0.692805	0.925504	1	transporter, AcrB/D/F family
VC_1674	-0.317853	0.802263	0.18169	0.556089	0	HlyD family secretion protein
VC_1675	-0.24174	0.845724	0.304807	0.691498	0	multidrug resistance protein, putative
VC_1676	-0.396167	0.759875	0.106026	0.421027	0	phage shock protein C
VC_1677	-0.182638	0.881091	0.435529	0.800872	0	phage shock protein B
VC_1678	-0.354494	0.782144	0.137085	0.485302	0	phage shock protein A
VC_1679	0.247081	1.1868	0.304249	0.690909	0	psp operon transcriptional activator
VC_1680	-0.300529	0.811954	0.227768	0.612387	1	peptide ABC transporter, periplasmic peptide-binding protein
VC_1681	-0.164717	0.892103	0.487386	0.833469	1	peptide ABC transporter, permease protein
VC_1682	-0.125587	0.916631	0.613171	0.901737	1	peptide ABC transporter, permease protein
VC_1683	-0.0550962	0.96253	0.806048	0.972431	0	peptide ABC transporter, ATP-binding protein
VC_1684	-0.121584	0.919178	0.592916	0.892517	1	peptide ABC transporter, ATP-binding protein
VC_1685	0.038234	1.02686	0.87748	0.994108	0	conserved hypothetical protein
VC_1686	0.0416246	1.02927	0.865513	0.992938	0	hypothetical protein
VC_1687	-0.613586	0.65357	0.010978	0.101421	0	conserved hypothetical protein
VC_1688	2.01727	4.04816	3.01e-07	1.96e-05	0	hypothetical protein
VC_1689	-0.022292	0.984667	0.940813	1	1	hypothetical protein
VC_1690	0.154733	1.11322	0.5206	0.851739	0	alpha-1,6-galactosidase, putative
VC_1691	1.01604	2.02235	0.462633	0.817017	0	hypothetical protein
VC_1692	-0.229614	0.852863	0.328552	0.715722	2	trimethylamine-N-oxide reductase
VC_1693	-0.632965	0.64485	0.0197595	0.14972	0	cytochrome c-type protein TorC
VC_1694	-0.318583	0.801857	0.544425	0.867364	0	trimethylamine N-oxide reductase system, TorE protein
VC_1695	-0.963898	0.51267	5.29e-05	0.00155956	1	formate transporter 1, putative
VC_1696	0.0382511	1.02687	0.880301	0.994522	0	hypothetical protein
VC_1697	0.190423	1.1411	0.442956	0.80679	0	conserved hypothetical protein
VC_1698	-0.199385	0.870922	0.404434	0.776076	0	conserved hypothetical protein
VC_1699	-0.0263306	0.981915	0.91361	1	0	hypothetical protein
VC_1700	-0.234048	0.850246	0.346408	0.731299	1	intracellular sepatation protein A
VC_1701	0.353878	1.27799	0.144504	0.497778	1	conserved hypothetical protein
VC_1702	-0.295256	0.814928	0.230728	0.616026	0	conserved hypothetical protein
VC_1703	-0.321499	0.800238	0.17408	0.546041	0	conserved hypothetical protein
VC_1704	-0.392633	0.761738	0.102808	0.414293	1	5-methyltetrahydropteroyltriglutamate--homocysteine methyltransferase
VC_1705	1.26434	2.40218	0.19681	0.574692	1	hypothetical protein
VC_1706	0.138554	1.1008	0.55726	0.872041	2	transcriptional activator MetR
VC_1707	0.0491308	1.03464	0.83645	0.982949	0	hypothetical protein
VC_1708	-0.429801	0.742364	0.0670645	0.321771	1	conserved hypothetical protein
VC_1709	0.226123	1.16969	0.341288	0.724975	4	zinc protease, insulinase family
VC_1710	-0.0217048	0.985068	0.933654	1	3	conserved hypothetical protein
VC_1711	-0.016273	0.988784	0.941889	1	4	conserved hypothetical protein
VC_1712	0.597396	1.51298	0.118887	0.447923	0	membrane protein, putative
VC_1713	0.407318	1.32622	0.0851293	0.370502	1	transcriptional regulator, AsnC family
VC_1714	-0.0321767	0.977944	0.885301	0.994522	2	chromosome partition protein MukB
VC_1715	-0.0138857	0.990421	0.951805	1	0	chromosome partition protein MukE
VC_1716	0.0179845	1.01254	0.932184	1	1	chromosome partition proteion MukF
VC_1717	0.159431	1.11685	0.458429	0.815827	1	smtA protein
VC_1718	0.328005	1.25528	0.170891	0.542829	1	conserved hypothetical protein
VC_1719	-0.564934	0.675986	0.0170409	0.136398	0	DNA-binding response regulator TorR
VC_1720	0.266449	1.20284	0.303423	0.689989	0	torD protein
VC_1721	0.202136	1.1504	0.349938	0.733315	0	transcriptional regulator, LacI family
VC_1722	-0.159189	0.895528	0.452553	0.812167	0	conserved hypothetical protein
VC_1723	0.260559	1.19794	0.27127	0.659093	0	membrane protein, putative
VC_1724	-0.03391	0.976769	0.905136	1	0	hypothetical protein
VC_1725	-0.0677457	0.954128	0.801703	0.971663	0	beta-ketoadipate enol-lactone hydrolase, putative
VC_1726	-0.121687	0.919112	0.57432	0.879922	2	glycogen synthase
VC_1727	0.783612	1.72144	0.00115179	0.0186327	2	glucose-1-phosphate adenylyltransferase
VC_1728	0.557547	1.47176	0.0245806	0.169805	0	hypothetical protein
VC_1729	0.319282	1.24771	0.185401	0.560589	0	hypothetical protein
VC_1730	0.0366086	1.0257	0.868959	0.993022	1	DNA topoisomerase I
VC_1731	0.426774	1.34422	0.103174	0.414293	1	conserved hypothetical protein
VC_1732	-0.186669	0.878632	0.457136	0.815325	2	3-phosphoshikimate 1-carboxyvinyltransferase
VC_1733	-0.223775	0.856322	0.702067	0.9306	0	hypothetical protein
VC_1734	0.00873159	1.00607	1	1	0	hypothetical protein
VC_1735	-0.5831	0.667528	0.0221798	0.16028	0	leucyl/phenylalanyl-tRNA--protein transferase
VC_1736	-0.180982	0.882102	0.455781	0.814647	0	arginyl-tRNA-protein transferase-related protein
VC_1737	-0.106424	0.928888	0.651282	0.90831	0	initiation factor IF-1
VC_1738	-0.0205081	0.985885	0.925469	1	0	hypothetical protein
VC_1739	0.0735081	1.05227	0.738837	0.949296	0	hypothetical protein
VC_1740	-0.924013	0.527041	0.000695037	0.0124595	1	oxidoreductase, acyl-CoA dehydrogenase family
VC_1741	-1.09735	0.467373	0.0012266	0.019595	1	transcriptional regulator, TetR family
VC_1742	2.1804	4.53281	3.12e-12	1.2e-09	0	hypothetical protein
VC_1743	1.25571	2.38785	2.44e-06	0.000119942	0	hypothetical protein
VC_1744	0.528513	1.44244	0.0298367	0.193888	0	conserved hypothetical protein
VC_1745	0.148727	1.10859	0.545761	0.867364	2	succinate-semialdehyde dehydrogenase
VC_1746	0.109746	1.07904	0.641313	0.905965	0	transcriptional regulator, TetR family
VC_1747	0.0626116	1.04435	0.80958	0.974272	0	hypothetical protein
VC_1748	0.0313455	1.02196	0.934039	1	0	hypothetical protein
VC_1749	0.377483	1.29907	0.126108	0.463563	0	hypothetical protein
VC_1750	0.41341	1.33183	0.0755407	0.344167	1	hypothetical protein
VC_1751	-0.11479	0.923517	0.622349	0.902837	1	conserved hypothetical protein
VC_1752	0.140223	1.10208	0.640767	0.905965	0	hypothetical protein
VC_1753	0.331708	1.2585	0.168103	0.54024	0	paraquat-inducible protein A
VC_1754	0.0444451	1.03129	0.849596	0.986828	1	paraquat-inducible protein B
VC_1755	0.110298	1.07945	0.640635	0.905965	0	lipoprotein, putative
VC_1756	-0.310034	0.806623	0.206304	0.586912	1	HlyD family secretion protein
VC_1757	-0.592579	0.663156	0.00850948	0.0849618	6	transporter, AcrB/D/F family
VC_1758	-0.0233696	0.983932	0.924981	1	0	integrase, phage family
VC_1760	0.404455	1.32359	0.0799102	0.355012	0	helicase, putative
VC_1761	0.517432	1.4314	0.0254363	0.173109	0	hypothetical protein
VC_1762	0.516954	1.43093	0.0375967	0.224024	2	hypothetical protein
VC_1763	0.43422	1.35118	0.0671405	0.321771	0	hypothetical protein
VC_1764	0.478987	1.39376	0.0551268	0.284847	0	hypothetical protein
VC_1765	0.490452	1.40489	0.0184651	0.143244	1	type I restriction enzyme HsdR, putative
VC_1766	0.283711	1.21732	0.176609	0.547555	1	conserved hypothetical protein
VC_1767	0.146144	1.10661	0.508532	0.844682	1	conserved hypothetical protein
VC_1768	0.300222	1.23133	0.173864	0.546041	1	conserved hypothetical protein
VC_1769	0.148111	1.10812	0.476533	0.826966	1	DNA methylase HsdM, putative
VC_1770	0.133112	1.09666	0.590282	0.8903	0	hypothetical protein
VC_1771	-0.012992	0.991035	0.959622	1	1	hypothetical protein
VC_1772	-0.823551	0.56505	0.00462194	0.0548623	0	hypothetical protein
VC_1773	-1.3014	0.405733	0.000244405	0.00563574	0	conserved hypothetical protein
VC_1774	-1.61203	0.327138	2.81e-05	0.000929992	1	conserved hypothetical protein
VC_1775	-0.671527	0.627842	0.0294071	0.191969	0	conserved hypothetical protein
VC_1776	-2.02897	0.24503	1.16e-06	6.27e-05	0	dihydrodipicolinate synthetase family protein
VC_1777	-1.82914	0.281433	6.24e-06	0.000281329	1	conserved hypothetical protein
VC_1778	-1.10567	0.464685	0.00528742	0.0599762	0	conserved hypothetical protein
VC_1779	-1.18803	0.438902	0.00295678	0.0388229	0	C4-dicarboxylate-binding periplasmic protein
VC_1780	-0.77974	0.582472	0.0311773	0.198892	0	hypothetical protein
VC_1781	-1.04858	0.483445	0.00579677	0.0642336	1	conserved hypothetical protein
VC_1782	-1.112	0.462651	0.00170808	0.0253707	0	ROK family protein
VC_1783	-1.27808	0.412345	0.000224856	0.00532158	0	N-acetylglucosamine-6-phosphate deacetylase
VC_1784	0.568356	1.48283	0.0454225	0.251918	2	neuraminidase
VC_1785	0.201789	1.15012	0.599708	0.894314	0	transcriptional regulator
VC_1786	0.395235	1.31516	0.210062	0.588725	0	DNA repair protein RadC, putative
VC_1787	0.557977	1.4722	0.0567715	0.288095	0	hypothetical protein
VC_1788	0.248022	1.18758	0.325283	0.712214	0	hypothetical protein
VC_1789	0.296787	1.22841	0.192631	0.57119	0	transposase OrfAB, subunit B
VC_1790	0.305337	1.23571	0.190598	0.568081	0	transposase OrfAB, subunit A
VC_1791	0.0385298	1.02707	0.88137	0.994522	0	conserved hypothetical protein
VC_1792	-0.172239	0.887464	0.534321	0.861753	0	conserved hypothetical protein
VC_1793	0.0369731	1.02596	0.899742	0.998387	0	hypothetical protein
VC_1794	0.13208	1.09587	0.599342	0.894314	0	hypothetical protein
VC_1795	0.144626	1.10544	0.632223	0.903633	0	transcriptional regulator, putative
VC_1796	-0.0681559	0.953856	0.812861	0.974714	0	transcriptional regulator, putative
VC_1797	0.0793242	1.05652	0.762135	0.957727	0	hypothetical protein
VC_1798	0.0700731	1.04977	0.79154	0.967685	0	conserved hypothetical protein
VC_1799	0.0954069	1.06837	0.695253	0.926578	0	hypothetical protein
VC_1800	-0.070711	0.952169	0.784677	0.963698	0	hypothetical protein
VC_1801	1.50918	2.84648	7.79e-06	0.000339267	0	hypothetical protein
VC_1802	1.50038	2.82916	0.000226975	0.0053388	0	hypothetical protein
VC_1803	-0.00838881	0.994202	0.973272	1	0	hypothetical protein
VC_1804	0.37032	1.29264	0.207941	0.586912	1	hypothetical protein
VC_1805	-0.129877	0.913909	0.647405	0.90831	0	hypothetical protein
VC_1806	0.234565	1.17655	0.372399	0.748312	1	hypothetical protein
VC_1808	1.18892	2.27982	6.59e-05	0.00188623	0	hypothetical protein
VC_1809	0.267902	1.20406	0.370853	0.748312	0	transcriptional regulator, putative
VC_1810	0.226716	1.17017	0.34229	0.725852	0	hypothetical protein
VC_1811	0.0638916	1.04528	0.784733	0.963698	1	conserved hypothetical protein
VC_1812	0.440751	1.35731	0.19821	0.577899	0	conserved hypothetical protein
VC_1813	0.43315	1.35018	0.386955	0.761204	0	hypothetical protein
VC_1814	0.0569073	1.04023	0.878021	0.994108	0	RNA-binding cryptochrome Cry1
VC_1815	-0.341043	0.78947	0.159609	0.528447	0	C-factor, putative
VC_1816	-0.307731	0.807911	0.220621	0.601183	0	hypothetical protein
VC_1817	-0.073108	0.950588	0.813808	0.974816	1	sigma-54 dependent transcriptional regulator
VC_1818	0.161074	1.11812	0.84864	0.986828	0	hypothetical protein
VC_1819	-0.387762	0.764314	0.144137	0.497778	0	aldehyde dehydrogenase
VC_1820	-1.52047	0.348573	5.8e-07	3.42e-05	0	PTS system, fructose-specific IIA component
VC_1821	-1.73124	0.301193	2.32e-07	1.59e-05	3	PTS system, fructose-specific IIBC component
VC_1822	-0.281256	0.822874	0.180209	0.555402	3	PTS system, fructose-specific IIABC component
VC_1823	-0.303053	0.810535	0.191136	0.568081	0	PTS system, fructose-specific IIB component
VC_1824	-0.196391	0.872731	0.391905	0.765442	0	PTS system, nitrogen regulatory IIA component, putative
VC_1825	-0.20668	0.866529	0.369045	0.747038	0	transcriptional regulator
VC_1826	-1.32638	0.398767	3.9e-05	0.00120726	3	PTS system, fructose-specific IIABC component
VC_1827	-1.27681	0.412706	6.95e-05	0.00195809	0	mannose-6-phosphate isomerase
VC_1828	-1.26865	0.415048	0.000159539	0.00402417	1	conserved hypothetical protein
VC_1829	-1.1308	0.456662	0.000527497	0.0100618	0	hypothetical protein
VC_1830	-1.18262	0.440551	0.000306302	0.0066348	0	hypothetical protein
VC_1831	-0.213017	0.862731	0.402029	0.773008	0	sensor histidine kinase
VC_1832	0.211705	1.15806	0.364196	0.742919	1	hypothetical protein
VC_1833	-0.110737	0.926115	0.601025	0.895048	0	quinolinate synthetase A
VC_1834	0.248015	1.18757	0.282885	0.674072	1	conserved hypothetical protein
VC_1835	-0.0231911	0.984054	0.916545	1	1	peptidoglycan-associated lipoprotein
VC_1836	-0.0516872	0.964807	0.81087	0.974278	3	tolB protein
VC_1837	-0.201468	0.869665	0.364	0.742919	1	tolA protein
VC_1838	-0.43536	0.739509	0.0570353	0.288868	0	tolR membrane protein
VC_1839	-0.160449	0.894746	0.483436	0.832268	0	tolQ protein
VC_1840	0.372172	1.2943	0.11413	0.43578	1	conserved hypothetical protein
VC_1841	0.269231	1.20517	0.264233	0.650319	0	cyd operon protein YbgE
VC_1842	0.28046	1.21458	0.237291	0.621604	0	cyd operon protein YbgT
VC_1843	-0.0337316	0.97689	0.882151	0.994522	3	cytochrome d ubiquinol oxidase, subunit II
VC_1844	-0.29687	0.814017	0.190599	0.568081	1	cytochrome d ubiquinol oxidase, subunit I
VC_1845	0.430348	1.34756	0.0588391	0.293492	0	Holliday junction DNA helicase RuvB
VC_1846	0.321413	1.24955	0.168102	0.54024	0	Holliday junction DNA helicase RuvA
VC_1847	0.277482	1.21208	0.228894	0.613722	0	crossover junction endodeoxyribonuclease RuvC
VC_1848	-0.0996655	0.933249	0.641384	0.905965	1	cysteinyl-tRNA synthetase
VC_1849	0.054494	1.03849	0.79946	0.971398	1	peptidyl-prolyl cis-trans isomerase B
VC_1850	0.171121	1.12593	0.460783	0.816377	0	conserved hypothetical protein
VC_1851	0.21773	1.1629	0.377312	0.753445	1	conserved hypothetical protein
VC_1852	0.2263	1.16983	0.333802	0.719795	0	conserved hypothetical protein
VC_1853	0.0623173	1.04414	0.804955	0.972431	0	conserved hypothetical protein
VC_1854	-0.736838	0.600053	0.00269248	0.0363484	0	ompT protein
VC_1855	0.3194	1.24781	0.151412	0.513367	0	ATP-dependent helicase, putative
VC_1856	0.365272	1.28812	0.140864	0.49412	0	conserved hypothetical protein
VC_1857	0.363402	1.28646	0.1244	0.458803	0	primosomal replication protein N``
VC_1858	0.313445	1.24267	0.187941	0.563822	0	conserved hypothetical protein
VC_1859	-0.199789	0.870678	0.419426	0.788984	1	methyl-accepting chemotaxis protein
VC_1860	-0.0353034	0.975827	0.8765	0.994108	0	exodeoxyribonuclease III
VC_1861	0.353616	1.27776	0.19735	0.57583	1	amino acid ABC transporter, permease protein
VC_1862	-0.13721	0.909276	0.668943	0.916957	1	amino acid ABC transporter, permease protein
VC_1863	-0.752185	0.593704	0.00554115	0.0622143	0	amino acid ABC transporter, periplasmic amino acid-binding protein
VC_1864	-0.6874	0.620972	0.00674949	0.0720823	0	amino acid ABC transporter, ATP-binding protein
VC_1865	0.361318	1.2846	0.175143	0.546821	1	hypothetical protein
VC_1866	0.211602	1.15797	0.347234	0.731392	2	formate acetyltransferase
VC_1867	0.489995	1.40444	0.0473006	0.260561	3	conserved hypothetical protein
VC_1868	0.0107236	1.00746	0.973444	1	2	methyl-accepting chemotaxis protein
VC_1869	0.120294	1.08696	0.597128	0.893678	0	pyruvate formate-lyase 1 activating enzyme
VC_1870	0.0678735	1.04817	0.800983	0.971518	3	hypothetical protein
VC_1871	-0.296075	0.814465	0.170817	0.542829	0	conserved hypothetical protein
VC_1872	1.04007	2.05632	0.000369064	0.0076486	0	conserved hypothetical protein
VC_1873	0.358423	1.28202	0.231556	0.616771	1	conserved hypothetical protein
VC_1874	0.253298	1.19193	0.294756	0.678183	1	conserved hypothetical protein
VC_1875	-0.134776	0.910811	0.547182	0.867616	1	3-deoxy-manno-octulosonate cytidylyltransferase
VC_1876	-0.182732	0.881033	0.464149	0.817806	0	conserved hypothetical protein
VC_1877	-0.0926296	0.937812	0.681496	0.921555	1	tetraacyldisaccharide 4`-kinase
VC_1878	-0.336233	0.792107	0.111267	0.429605	0	transport ATP-binding protein MsbA
VC_1879	0.0410467	1.02886	0.868793	0.993022	2	ComEC/rec2 family protein
VC_1880	0.0255227	1.01785	0.920551	1	1	conserved hypothetical protein
VC_1881	-0.0242973	0.983299	0.929452	1	0	hypothetical protein
VC_1882	-0.154607	0.898377	0.511341	0.847227	1	conserved hypothetical protein
VC_1883	-0.23479	0.849809	0.323902	0.710498	0	ABC transporter, ATP-binding protein
VC_1884	-0.221414	0.857724	0.345412	0.730453	1	conserved hypothetical protein
VC_1885	-0.253925	0.838612	0.27585	0.666419	0	hypothetical protein
VC_1886	-0.130669	0.913408	0.553894	0.872041	7	transcription-repair coupling factor
VC_1887	0.191136	1.14166	0.398605	0.771455	1	hypothetical protein
VC_1888	-0.114029	0.924004	0.649107	0.90831	1	hypothetical protein
VC_1889	0.244229	1.18446	0.29213	0.676978	1	ribosomal-protein-serine acetyltransferase, putative
VC_1890	-0.567909	0.674594	0.00742971	0.0775881	1	NADH dehydrogenase
VC_1891	-0.418481	0.748212	0.0881811	0.379928	0	hypothetical protein
VC_1892	-0.0446933	0.969496	0.877073	0.994108	0	conserved hypothetical protein
VC_1893	-0.209633	0.864757	0.347573	0.731392	0	conserved hypothetical protein
VC_1894	-0.18434	0.880052	0.386725	0.761204	0	conserved hypothetical protein
VC_1895	-0.195096	0.873515	0.39999	0.77182	0	conserved hypothetical protein
VC_1896	-0.332427	0.794199	0.144439	0.497778	1	hypothetical protein
VC_1897	-0.116572	0.922376	0.645588	0.90831	0	histidine triad family protein
VC_1898	-0.12766	0.915315	0.581449	0.884783	3	methyl-accepting chemotaxis protein
VC_1899	-0.676746	0.625575	0.00744717	0.0775881	1	hypothetical protein
VC_1900	0.125339	1.09076	0.573721	0.879922	1	fatty acid metabolism regulator protein
VC_1901	0.0104557	1.00727	0.963011	1	1	Na+/H+ antiporter
VC_1902	0.0365978	1.02569	0.878945	0.994357	0	disulfide bond formation protein B
VC_1903	0.027346	1.01914	0.897309	0.998287	3	cell division protein FtsK, putative
VC_1904	0.0895474	1.06404	0.691504	0.925504	0	leucine-responsive regulatory protein
VC_1905	-0.523542	0.695662	0.0247356	0.170569	1	alanine dehydrogenase
VC_1906	0.354117	1.2782	0.171295	0.543213	0	hypothetical protein
VC_1907	0.800442	1.74164	0.000367163	0.0076486	0	cys regulon transcriptional activator
VC_1908	0.564504	1.47888	0.0383772	0.226953	0	hypothetical protein
VC_1909	0.436644	1.35345	0.0506183	0.272571	0	hypothetical protein
VC_1910	0.101951	1.07322	0.679846	0.92071	0	tRNA-(MS[2]IO[6]A)-hydroxylase
VC_1911	-0.510581	0.70194	0.0265073	0.177673	0	orotidine 5`-phosphate decarboxylase
VC_1912	0.192313	1.14259	0.374051	0.749275	2	conserved hypothetical protein
VC_1913	-0.082219	0.944604	0.721831	0.942244	0	conserved hypothetical protein
VC_1914	0.171624	1.12633	0.441656	0.806341	0	integration host factor, beta subunit
VC_1915	0.501833	1.41601	0.019758	0.14972	0	ribosomal protein S1
VC_1916	-0.167792	0.890204	0.426064	0.794508	0	cytidylate kinase
VC_1917	0.256402	1.1945	0.350503	0.733532	0	conserved hypothetical protein
VC_1918	-0.0742117	0.949861	0.728861	0.943252	1	peptidyl-prolyl cis-trans isomerse D
VC_1919	-0.220614	0.8582	0.332984	0.719795	0	DNA-binding protein HU-beta
VC_1920	-0.551427	0.682345	0.014268	0.120227	3	ATP-dependent protease LA
VC_1921	-0.131532	0.912861	0.546571	0.867364	1	ATP-dependent Clp protease, ATP-binding subunit ClpX
VC_1922	-0.0773006	0.947829	0.714611	0.939581	0	ATP-dependent Clp protease, proteolytic subunit ClpP
VC_1923	-0.349315	0.784956	0.110066	0.427535	0	trigger factor
VC_1924	-0.0857885	0.942269	0.727988	0.942941	0	hypothetical protein
VC_1925	-0.13825	0.908621	0.56988	0.877853	1	C4-dicarboxylate transport sensor protein
VC_1926	-0.124694	0.917199	0.651882	0.90831	1	C4-dicarboxylate transport transcriptional regulatory protein
VC_1927	0.0534394	1.03774	0.90152	0.999111	1	C4-dicarboxylate transport protein
VC_1928	1.02641	2.03696	0.0480202	0.263014	1	C4-dicarboxylate transport protein DctQ, putative
VC_1929	0.139147	1.10125	0.652101	0.90831	1	C4-dicarboxylate-binding periplasmic protein
VC_1930	1.01007	2.014	0.0206357	0.153258	1	hypothetical protein
VC_1931	0.494923	1.40925	0.0500379	0.270586	1	conserved hypothetical protein
VC_1932	0.690887	1.61428	0.0241149	0.16823	0	hypothetical protein
VC_1933	-0.0109363	0.992448	0.978023	1	0	hypothetical protein
VC_1934	0.591545	1.50686	0.0125121	0.111133	0	GGDEF family protein
VC_1935	0.238765	1.17998	0.34748	0.731392	0	hypothetical protein
VC_1936	-0.230297	0.852459	0.378616	0.753534	0	phosphatidate cytidylyltransferase, putative
VC_1937	0.0296128	1.02074	0.915202	1	1	conserved hypothetical protein
VC_1938	-0.358628	0.779906	0.142451	0.495605	0	conserved hypothetical protein
VC_1939	0.532646	1.44658	0.0276055	0.182168	0	conserved hypothetical protein
VC_1940	0.336588	1.26277	0.152247	0.514288	0	conserved hypothetical protein
VC_1941	-0.260459	0.834822	0.262021	0.649378	0	hypothetical protein
VC_1942	-0.659171	0.633242	0.0094162	0.0909818	0	methylenetetrahydrofolate dehydrogenase/methenyltetrahydrofolate cyclohydrolase
VC_1943	-0.46062	0.726674	0.0755839	0.344167	0	hypothetical protein
VC_1944	0.477137	1.39198	0.0588302	0.293492	0	PvcB protein
VC_1945	-0.0204396	0.985932	0.930631	1	0	FAD monooxygenase, PheA/TfdB family
VC_1946	0.166622	1.12243	0.676108	0.918554	0	hypothetical protein
VC_1947	0.440342	1.35693	0.0906297	0.386389	0	transcriptional regulator, LysR family
VC_1948	-0.0994758	0.933372	1	1	0	hypothetical protein
VC_1949	0.245855	1.18579	0.411276	0.780996	0	pvcA protein
VC_1950	0.227741	1.171	0.351153	0.733875	3	biotin sulfoxide reductase
VC_1951	0.475179	1.39009	0.0498434	0.270118	2	cytochrome c-type protein YecK
VC_1952	0.211459	1.15786	0.369384	0.747038	4	chitinase
VC_1953	-0.139352	0.907927	0.604869	0.895048	1	NupC family protein
VC_1954	0.379703	1.30107	0.28526	0.674847	1	hypothetical protein
VC_1955	0.151173	1.11047	0.519773	0.851147	0	transcriptional regulator, LysR family
VC_1956	0.0722702	1.05137	0.7483	0.954101	0	lytic murein transglycosylase, putative
VC_1957	0.473243	1.38823	0.0559189	0.286622	0	conserved hypothetical protein
VC_1958	1.11974	2.17307	2.23e-05	0.000771946	0	hypothetical protein
VC_1959	-0.341592	0.78917	0.133684	0.476342	1	septum site-determining protein MinC
VC_1960	-0.301707	0.811292	0.148312	0.508158	0	septum site-determining protein MinD
VC_1961	-0.368375	0.774655	0.112683	0.433327	0	cell division topological specificity factor
VC_1962	-0.24116	0.846065	0.308258	0.696031	0	lipoprotein
VC_1963	0.0771585	1.05494	0.751442	0.955004	0	conserved hypothetical protein
VC_1964	0.452047	1.36798	0.0422849	0.241971	2	hypothetical protein
VC_1965	0.0319787	1.02241	0.899574	0.998387	0	hypothetical protein
VC_1966	-0.280681	0.823202	0.248736	0.636194	1	conserved hypothetical protein
VC_1967	0.218941	1.16388	0.362922	0.742517	0	methyl-accepting chemotaxis protein
VC_1968	0.187316	1.13864	0.417567	0.788258	0	transcriptional regulator, HTH_3 family
VC_1969	0.350809	1.27528	0.895969	0.998287	0	hypothetical protein
VC_1970	-0.0506004	0.965534	0.856141	0.990909	0	benzoate transport protein
VC_1971	0.0141649	1.00987	0.952021	1	0	O-succinylbenzoate--CoA ligase
VC_1972	0.201777	1.15011	0.397106	0.770499	2	O-succinylbenzoate-CoA synthase
VC_1973	0.486359	1.40091	0.0318348	0.201743	2	naphthoate synthase
VC_1974	0.106854	1.07688	0.636275	0.904642	2	conserved hypothetical protein
VC_1975	-0.471386	0.721272	0.0248738	0.170889	2	2-succinyl-6-hydroxy-2,4-cyclohexadiene-1-carboxylate synthase/2-oxoglutarate decarboxylase
VC_1976	-0.372689	0.772342	0.103049	0.414293	0	menaquinone-specific isochorismate synthase
VC_1977	0.671762	1.59302	0.0039267	0.0485645	1	aspartate aminotransferase, putative
VC_1978	0.476942	1.39179	0.0371805	0.222692	1	conserved hypothetical protein
VC_1979	-0.2745	0.826737	0.243096	0.629256	2	deoxyguanosinetriphosphate triphosphohydrolase
VC_1980	-0.278017	0.824724	0.236732	0.62088	0	conserved hypothetical protein
VC_1981	-0.281136	0.822943	0.253253	0.640483	1	hypothetical protein
VC_1982	-0.0500304	0.965916	0.852071	0.987856	1	hypothetical protein
VC_1983	-0.108608	0.927482	0.604284	0.895048	0	peptidase, putative
VC_1984	0.0608521	1.04308	0.785156	0.963909	3	ribonuclease D
VC_1985	-0.45394	0.730046	0.0320299	0.202645	6	long-chain-fatty-acid--CoA ligase
VC_1986	-0.149982	0.901262	0.546483	0.867364	1	conserved hypothetical protein
VC_1987	0.0713492	1.0507	0.775595	0.960655	0	outer membrane lipoprotein Slp, putative
VC_1988	0.0178828	1.01247	0.943404	1	0	hypothetical protein
VC_1989	0.0104345	1.00726	0.965944	1	0	conserved hypothetical protein
VC_1990	0.0916239	1.06557	0.690909	0.925504	2	ATP-dependent helicase, putative
VC_1991	0.459503	1.37507	0.0646164	0.31123	0	hypothetical protein
VC_1992	0.305557	1.2359	0.213702	0.591809	0	formyltetrahydrofolate deformylase
VC_1993	-0.748052	0.595407	0.00466538	0.0550372	1	2,4-dienoyl-CoA reductase
VC_1994	-0.0103221	0.992871	0.965494	1	0	protease IV
VC_1995	-0.0604686	0.958953	0.774967	0.960655	0	L-asparaginase I
VC_1996	-0.825943	0.564113	0.000687895	0.0124405	0	conserved hypothetical protein
VC_1997	-0.0681234	0.953878	0.779353	0.960662	0	hypothetical protein
VC_1998	-0.0858047	0.942259	0.725368	0.94237	0	PilB-related protein
VC_1999	0.418472	1.33651	0.0805582	0.357064	0	hypothetical protein
VC_2000	0.272114	1.20758	0.217138	0.597035	0	glyceraldehyde 3-phosphate dehydrogenase
VC_2001	0.164353	1.12066	0.507379	0.843578	0	conserved hypothetical protein
VC_2002	-0.122786	0.918412	0.599231	0.894314	1	hypothetical protein
VC_2003	-0.0766073	0.948285	0.758333	0.956403	0	rRNA (guanine-N1-)-methyltransferase
VC_2004	0.579218	1.49404	0.0330446	0.206005	1	conserved hypothetical protein
VC_2005	0.292285	1.22458	0.224313	0.607492	0	hypothetical protein
VC_2006	0.147778	1.10786	0.499318	0.840831	0	chemotaxis protein CheV
VC_2007	-0.347954	0.785697	0.101017	0.412432	1	transcriptional regulator, ROK family
VC_2008	-0.0684282	0.953676	0.768189	0.960083	0	pyruvate kinase II
VC_2009	-0.464507	0.724719	0.0588669	0.293492	0	conserved hypothetical protein
VC_2010	-0.651608	0.63657	0.0090758	0.0883162	0	hypothetical protein
VC_2011	0.0332537	1.02332	0.903206	0.99969	0	hypothetical protein
VC_2012	0.278185	1.21267	0.262605	0.650238	1	sodium-dependent transporter
VC_2013	0.6383	1.55649	0.0144855	0.121526	3	PTS system, glucose-specific IIBC component
VC_2014	-0.27647	0.825609	0.267873	0.655408	0	conserved hypothetical protein
VC_2015	-0.111472	0.925643	0.624795	0.902837	0	DNA polymerase III, delta prime subunit
VC_2016	0.0119849	1.00834	0.958293	1	0	thymidylate kinase
VC_2017	-0.0401177	0.972576	0.864237	0.992938	0	conserved hypothetical protein
VC_2018	-0.145665	0.903963	0.559709	0.873852	1	4-amino-4-deoxychorismate lyase
VC_2019	0.234279	1.17632	0.284826	0.674847	4	3-oxoacyl-(acyl-carrier-protein) synthase II
VC_2020	0.157629	1.11545	0.468307	0.82324	0	acyl carrier protein
VC_2021	0.28932	1.22206	0.186092	0.561351	1	3-oxoacyl-(acyl-carrier-protein) reductase
VC_2022	0.436874	1.35367	0.0516288	0.275143	1	malonyl CoA-acyl carrier protein transacylase
VC_2023	0.205025	1.15271	0.354693	0.737818	1	3-oxoacyl-(acyl-carrier-protein) synthase III
[truncated: 1,837 more rows]
